# Supplementary material for: Effect of supplemental feeding on metabolic profiles and meat quality in yaks: a non-targeted metabolomics approach
Source: Food Sci Anim Resour. 2026 Apr 7;46(1):57. doi: 10.1007/s44463-025-00027-8 (PMC13057100; doi:10.1007/s44463-025-00027-8)
Supplement: Supplementary file 1 — Supplementary file1 (XLSX 1122 KB) [file 44463_2025_27_MOESM1_ESM.xlsx]

## Sheet: wuxiaozhu-MNZZ-pos
name	rt	mz	score	HY_BZ_1	HY_BZ_2	HY_BZ_3	HY_BZ_4	HY_BZ_5	HY_BZ_6	QC01	QC02	QC03	QC04	QC05	QC1	QC2	QC3	QC4	QC5	XN_BZ_1	XN_BZ_2	XN_BZ_3	XN_BZ_4	XN_BZ_5	XN_BZ_6
Dl-Valine	43.6313	118.086	0.99996	2.7927e+08	2.39238e+08	2.62383e+08	2.5409e+08	277823425	2.64888e+08	2.70816e+08	2.68175e+08	2.74601e+08	2.73934e+08	2.78322e+08	2.72307e+08	2.79433e+08	2.77953e+08	2.85422e+08	2.75386e+08	2.67224e+08	2.73614e+08	276772641	2.74027e+08	3.2454e+08	3.13882e+08
Farnesylacetone	482.795	245.226	0.9998	1.23858e+07	6.91142e+06	6.8386e+06	6.31657e+06	7.69492e+06	7.38379e+06	3.0324e+07	2.98765e+07	2.79989e+07	2.79e+07	2.84771e+07	2.87158e+07	2.68983e+07	2.56547e+07	2.42265e+07	2.40871e+07	8.69865e+06	5.34624e+06	5.87789e+06	6.66171e+06	6.6497e+06	6.41824e+06
D-Pantothenic acid	158.501	220.117	0.99979	1.69918e+07	1.77319e+07	1.22509e+07	1.04165e+07	1.15197e+07	9.57926e+06	2.80122e+07	2.82027e+07	2.96267e+07	2.76869e+07	2.88534e+07	2.76159e+07	2.78187e+07	2.82608e+07	2.64274e+07	2.51735e+07	5.69753e+07	5.83403e+07	3.16844e+07	2.49026e+07	40496239	3.43544e+07
Erucamide	586.774	338.341	0.99972	3.63126e+08	4.2882e+08	2.91622e+08	3.63703e+08	4.9306e+08	4.83186e+08	1055960217	9.75595e+08	9.31653e+08	9.51984e+08	8.9081e+08	9.02459e+08	8.58038e+08	8.5692e+08	881409018	9.55742e+08	4.78083e+08	2.62e+08	2.9826e+08	330929371	3.57075e+08	3.05734e+08
Dl-Proline	35.174	116.07	0.99969	4.96288e+07	4.54069e+07	4.97197e+07	4.70645e+07	4.44769e+07	4.24829e+07	7.02463e+07	7.42681e+07	7.10913e+07	6.64245e+07	6.61736e+07	6.9583e+07	6.92727e+07	6.88119e+07	6.99349e+07	6.78048e+07	8.48896e+07	9.11779e+07	1.01674e+08	9.13506e+07	112113584	1.0015e+08
Isoleucine	77.5131	132.102	0.993	1.36603e+08	9.91209e+07	1.35966e+08	1.2384e+08	1.57092e+08	1.60235e+08	1.55239e+08	152162805	1.49788e+08	1.31031e+08	1.58666e+08	1.47712e+08	1.33987e+08	1.34583e+08	1.59264e+08	1.54638e+08	1.53112e+08	1.63708e+08	1.46959e+08	1.43534e+08	172808798	2.048e+08
N,N,N-trimethyllysine	28.481	189.159	0.98509	2.64961e+07	2.73454e+07	2.85048e+07	27092075	2.31007e+07	2.31489e+07	2.50942e+07	2.66209e+07	25518261	2.62851e+07	2.63294e+07	2.72437e+07	2.44051e+07	2.48207e+07	2.41085e+07	2.56535e+07	1.93341e+07	1.81759e+07	2.82202e+07	2.69169e+07	2.6043e+07	2.51081e+07
Histamine	26.0739	112.087	0.97863	2.81476e+07	2.54557e+07	6.54172e+07	7.22573e+07	4.43639e+07	6.74553e+07	5.76702e+07	5.85532e+07	6.04561e+07	5.64512e+07	5.4636e+07	5.81452e+07	5.75943e+07	5.87422e+07	5.93428e+07	5.84186e+07	5.68508e+07	5.28526e+07	5.8268e+07	8.29057e+07	6.96207e+07	7.24425e+07
Lysine	27.1412	147.113	0.9786	1.68968e+07	1.3934e+07	1.85931e+07	1.49157e+07	1.3537e+07	1.0899e+07	2.79377e+07	2.66679e+07	2.81247e+07	2.75766e+07	2.83309e+07	2.82842e+07	2.71491e+07	2.83834e+07	2.71013e+07	2.71352e+07	3.02388e+07	2.94456e+07	3.80358e+07	4.07459e+07	5.16224e+07	5.16097e+07
Glycocholic acid	310.665	430.294	0.97694	1.20887e+07	2.13462e+06	4.78786e+07	3.34138e+07	1.4772e+06	148066	8.79772e+06	7.97177e+06	8.10936e+06	8.17514e+06	8.39527e+06	8.778e+06	7.75821e+06	8.412e+06	8.40116e+06	8.43228e+06
Phenylalanine	197.543	166.144	0.976	712326	526705	618979	638032	529392	565413	585955	549501	544227	597558	499202	664810	468869	502402	540947	449599	579458	456354	543342	522949	490065	542192
Acetylcholine	35.4224	146.117	0.97329	3.96402e+08	4.15656e+08	4.28722e+08	4.09071e+08	3.34003e+08	3.4088e+08	4.23156e+08	4.42302e+08	4.29949e+08	4.21394e+08	4.26691e+08	4.24655e+08	4.38297e+08	434063704	426255060	4.20467e+08	5.20201e+08	5.77957e+08	3.86117e+08	3.54719e+08	5.19667e+08	465601154
L-Tryptophan	175.383	205.097	0.96395	4.78322e+07	4.11763e+07	4.2632e+07	3.67298e+07	3.84113e+07	3.28731e+07	5.51727e+07	5.29926e+07	5.60346e+07	5.65317e+07	56148674	5.63374e+07	5.39659e+07	5.40194e+07	5.44724e+07	5.59688e+07	6.64915e+07	6.27693e+07	6.57021e+07	6.93003e+07	7.95376e+07	7.57152e+07
Glutamic acid	31.9551	148.06	0.9566	1.37486e+08	1.07079e+08	1.00527e+08	6.53208e+07	102323544	7.68212e+07	1.08388e+08	1.09894e+08	111243480	112371958	1.08857e+08	1.16221e+08	1.11703e+08	1.04984e+08	112014518	1.10785e+08	127030023	1.30101e+08	2.29384e+08	1.48758e+08	5.05181e+07	4.72361e+07
Urea	224.825	83.0601	0.9493	9.21662e+08	8.54387e+08	8.63299e+08	8.43809e+08	8.60959e+08	9.89675e+08	8.51889e+08	8.50198e+08	8.76491e+08	8.81659e+08	8.72053e+08	8.37823e+08	1068365053	8.01595e+08	9.03489e+08	839518798	7.96637e+08	8.86649e+08	1161654444	8.96118e+08	660287583	8.67523e+08
D-Methionine	57.1227	150.058	0.94874	1.09542e+07	7.27436e+06	1.08844e+07	8.36914e+06	8.92492e+06	7.3538e+06	1.4946e+07	1.53842e+07	1.48691e+07	1.58969e+07	1.48562e+07	1.58653e+07	1.49966e+07	1.44194e+07	1.57368e+07	1.53399e+07	1.84166e+07	2.06735e+07	1.76571e+07	1.69691e+07	2.75311e+07	2.57953e+07
Ambroxane	466.577	237.221	0.94845	1.19074e+06	527752	550329	638674	500592	527761	2.43925e+06	2.34882e+06	2.47393e+06	2.2102e+06	2.50064e+06	2.52728e+06	2.10979e+06	2.24213e+06	2.11811e+06	2.12326e+06	566454	402040	378426	479575	480321	471988
L-Citrulline	32.225	176.103	0.9484	3.51782e+07	3.911e+07	3.79545e+07	3.47979e+07	2.63504e+07	2.52157e+07	2.81513e+07	2.83401e+07	2.72502e+07	2.95597e+07	2.86254e+07	2.93045e+07	3.03021e+07	2.44333e+07	2.65471e+07	2.75682e+07	2.20243e+07	2.0086e+07	2.26636e+07	2.288e+07	2.13394e+07	2.34854e+07
S-(5-Adenosy)-L-homocysteine	59.293	385.128	0.94726	1.5796e+06	1.47702e+06	1.78049e+06	1.63041e+06	1.54948e+06	1.22141e+06	1.63972e+06	1.63827e+06	1.6688e+06	1.79658e+06	1.72762e+06	1.7325e+06	1.93069e+06	1.65848e+06	1.75236e+06	1.65928e+06	2.18371e+06	2.19017e+06	2.33684e+06	2.19895e+06	1.36188e+06	1.40251e+06
D-Phenylalanine	150.473	166.086	0.94674	2.18646e+08	1.73073e+08	2.10244e+08	1.7807e+08	1.93468e+08	1.62831e+08	275326474	270825437	2.74529e+08	2.72217e+08	2.72634e+08	2.71162e+08	277460044	2.71964e+08	2.69146e+08	2.75557e+08	3.04752e+08	3.23308e+08	3.48791e+08	3.3577e+08	4.25392e+08	3.83441e+08
L-Valine	64.5144	118.086	0.9439	9.83688e+06	9.51799e+06	8.71282e+06	9.70808e+06	7.99166e+06	8.06577e+06	6.25127e+06	8.03991e+06	8.15801e+06	7.99437e+06	7.49669e+06	7.63618e+06	7.76222e+06	7.97302e+06	8.31812e+06	7.73979e+06	6.13406e+06	6.65118e+06	8.47157e+06	7.99094e+06	8.33526e+06	7.99799e+06
Inosine	135.479	537.167	0.94375	2.80414e+06	1.55785e+06	538539	188473	2.82421e+06	2.26369e+06	1.34651e+07	1.3102e+07	1.38061e+07	1.36398e+07	1.34943e+07	1.41008e+07	1.25241e+07	1.37188e+07	1.29085e+07	1.32149e+07	3.96057e+07	4.95698e+07	2.64113e+07	3.40472e+07	1.5023e+07	1.27812e+07
Pyrrolidine	490.149	72.0806	0.94331	5.87221e+07	1.47682e+07	5.69661e+07	3.80692e+07	2.66576e+07	5.14306e+07	5.01597e+07	7.83651e+07	6.31737e+07	7.11585e+07	7.16283e+07	3.67973e+07	4.06752e+07	4.28019e+07	4.25318e+07	4.25427e+07	6.70193e+07	9.66644e+06	6.73459e+07	6.53068e+07	4.49469e+07	1.83116e+07
Opthalmic acid	47.4493	290.134	0.94321	1.57417e+07	1.27577e+07	1.57203e+07	1.17624e+07	2.12224e+07	1.87756e+07	1.02968e+07	1.02299e+07	1.03784e+07	1.04306e+07	1.016e+07	1.03578e+07	1.03555e+07	1.05254e+07	1.00637e+07	1.00183e+07	2.53808e+06	3.17394e+06	5.90212e+06	4.72234e+06	7.23679e+06	5.87581e+06
Propionyl-L-carnitine	132.026	218.138	0.93633	6.98696e+08	6.50389e+08	9.85031e+08	9.89341e+08	9.64452e+08	5.96536e+08	1006352960	1007248286	7.37705e+08	7.53007e+08	1010375699	1026016395	7.47036e+08	6.90035e+08	7.09591e+08	7.3247e+08	4.98193e+08	6.09258e+08	6.87106e+08	6.10826e+08	7.00285e+08	7.87259e+08
beta-Nicotinamide adenine dinucleotide	57.1205	664.114	0.9239	157943	368000	994507	1.26954e+06	159434	442778	1.76951e+06	1.77776e+06	2.03343e+06	1.7359e+06	1.66522e+06	1.61485e+06	1.73207e+06	1.72867e+06	1.80983e+06	1.64802e+06	319563	436436	495463	881698	7.18329e+06	7.2168e+06
L-Methionine sulfone	33.2945	182.048	0.9227	3.34774e+07	3.77907e+07	4.35131e+07	3.57268e+07	2.78762e+07	2.65206e+07	1.97539e+07	2.02799e+07	1.94582e+07	1.99773e+07	1.96911e+07	2.07236e+07	1.88853e+07	2.01158e+07	1.96164e+07	1.88985e+07	3.30338e+06	3.2384e+06	4.21033e+06	4.18623e+06	3.44287e+06	2.47188e+06
N-Acetyl-L-histidine	29.5475	198.087	0.92205	5.79261e+08	5.77113e+08	548782042	5.7099e+08	5.96104e+08	6.29539e+08	4.71538e+08	5.09115e+08	4.95545e+08	4.6026e+08	4.7986e+08	4.93813e+08	4.82676e+08	4.95852e+08	4.80592e+08	5.02422e+08	3.87138e+08	3.59832e+08	3.79142e+08	4.00237e+08	3.76668e+08	427509431
5-Deoxy-5'-methylthioadenosine	170.527	298.096	0.9201	3.41196e+06	3.05234e+06	3.83307e+06	3.56955e+06	3.56513e+06	3.35485e+06	4.39135e+06	4.65291e+06	4.84215e+06	4.73602e+06	4.54919e+06	4.79158e+06	4.80316e+06	4.80659e+06	5.00563e+06	4.91071e+06	5.23649e+06	5.65848e+06	5.31947e+06	5.22505e+06	8.59019e+06	7.96846e+06
Dl-Glutamic acid	30.8871	130.05	0.91885	3.07239e+08	3.78035e+08	3.26307e+08	3.04393e+08	3.69648e+08	4.27074e+08	4.76106e+08	4.6995e+08	4.70545e+08	4.62122e+08	4.76284e+08	4.84493e+08	472292668	4.59273e+08	4.80333e+08	4.62805e+08	5.87554e+08	6.31547e+08	6.82256e+08	6.08945e+08	5.48231e+08	4.25391e+08
Phenylacetylglycine	224.555	194.115	0.9179	7.82309e+06	6.01755e+06	6.01256e+06	6.52264e+06	6.23099e+06	6.76396e+06	1.30539e+07	1.48813e+07	1.33429e+07	1.31243e+07	1.31631e+07	1.35369e+07	1.25644e+07	1.26411e+07	1.39432e+07	1.2664e+07	7.18305e+06	5.19698e+06	6.36864e+06	6.779e+06	8.10204e+06	7.1531e+06
3-Methyl-L-Histidine	29.8004	170.092	0.91577	177428560	1.73431e+08	1.28561e+08	1.30188e+08	1.44125e+08	1.41164e+08	1.49126e+08	1.53158e+08	1.49548e+08	1.44718e+08	1.4916e+08	1.52371e+08	1.46253e+08	1.55499e+08	1.47456e+08	1.5128e+08	1.58737e+08	1.57549e+08	1.37417e+08	1.41571e+08	1.50504e+08	1.37724e+08
D(-)-Arginine	29.551	175.119	0.91554	4.69148e+07	5.27976e+07	5.58947e+07	4.69613e+07	3.54692e+07	3.19989e+07	6.44171e+07	6.78871e+07	6.66697e+07	6.47632e+07	6.42665e+07	6.39126e+07	6.53335e+07	6.59907e+07	6.45719e+07	6.59039e+07	6.60606e+07	6.62062e+07	9.62119e+07	9.587e+07	9.82238e+07	8.77647e+07
Diacetyl	466.894	87.0914	0.9134	8.32181e+06	9.84933e+06	8.21684e+06	9.11516e+06	8.79121e+06	9.40828e+06	7.95057e+06	9.10042e+06	6.59158e+06	8.24454e+06	7.35181e+06	7.90312e+06	1.03841e+07	1.27153e+07	1.46582e+07	1.04607e+07	1.01484e+07	9.90725e+06	9.89225e+06	1.00963e+07	1.02796e+07	1.06712e+07
Hexadecanamide	497.571	256.263	0.90997	603876567	3.48303e+08	3.98948e+08	3.9916e+08	4.07632e+08	4.14223e+08	1358521911	1393400774	1123646869	1211415829	1250007368	1224835200	1221420688	1090463828	1085288298	1133070048	4.28419e+08	3.00706e+08	2.84849e+08	3.8852e+08	3.5259e+08	3.61973e+08
Trimethylamine N-oxide	32.4781	76.0755	0.9089	5.71947e+06	4.25275e+06	4.62605e+06	4.32645e+06	4.46097e+06	3.75934e+06	3.94708e+06	3.71145e+06	3.55389e+06	3.46319e+06	3.98313e+06	3.95008e+06	4.3903e+06	3.48389e+06	3.49373e+06	3.52768e+06	4.37548e+06	3.63452e+06	961185	1.11628e+06	2.82712e+06	3.50171e+06
1-Palmitoyl-Sn-Glycero-3-Phosphocholine	418.614	496.338	0.9038	2.00708e+07	1.4492e+07	1.1662e+07	1.0271e+07	1.66326e+07	1.33977e+07	2.36688e+07	2.264e+07	2.21964e+07	2.29489e+07	2.18201e+07	2.13844e+07	2.24286e+07	2.11505e+07	2.30388e+07	2.27101e+07	2.99986e+07	4.1427e+07	2.96751e+07	3.43846e+07	2.58064e+07	1.95006e+07
Creatine	34.8976	132.076	0.90184	20825114815	20773084712	20334612036	21487927369	20920443325	21067295544	20229087419	21190841518	20414360276	20476992300	19995280632	19829635873	21243932000	20588701055	20932660963	20039535808	19460443715	19135511428	19877780281	19694587033	20252110184	20717157973
Nerol	32.2263	137.132	0.90164	2.12982e+07	2.03717e+07	2.32452e+07	2.47077e+07	2.28218e+07	2.58706e+07	2.45689e+07	2.59924e+07	2.31476e+07	2.37055e+07	2.35999e+07	2.52946e+07	2.41603e+07	2.18357e+07	2.40046e+07	2.35415e+07	2.84261e+07	2.64193e+07	2.38422e+07	2.37508e+07	2.48358e+07	2.64211e+07
Choline	30.6216	104.107	0.8991	4.29239e+07	3.5065e+07	5.75411e+07	4.64384e+07	3.9904e+07	1.64582e+07	3.78922e+07	3.87629e+07	4.00403e+07	3.87762e+07	3.64636e+07	3.63663e+07	3.71703e+07	3.80718e+07	3.99132e+07	3.72769e+07	2.55727e+07	2.20377e+07	2.46588e+07	2.40893e+07	5.10022e+07	6.11858e+07
Dl-Indole-3-lactic acid	175.383	188.07	0.88786	1.94214e+07	1.66673e+07	1.74485e+07	1.46741e+07	1.55243e+07	1.29809e+07	2.32421e+07	2.214e+07	2.31903e+07	2.29249e+07	2.20937e+07	2.30528e+07	2.24711e+07	2.16182e+07	2.20716e+07	2.36376e+07	2.71027e+07	2.53868e+07	2.69979e+07	2.85811e+07	3.18948e+07	3.10962e+07
L-Carnitine	72.1539	162.112	0.8877	6.03786e+07	2.64059e+07	4.05674e+07	2.76987e+08	4.1754e+07	3.86726e+07	2.25962e+07	4.21068e+07	2.55216e+07	2.91915e+07	2.85633e+07	3.01792e+07	2.24061e+07	2.96697e+07	1.78339e+07	3.04884e+07	1.37098e+07	1.53382e+07	2.21981e+07	1.08832e+07	2.01498e+07	2.27702e+07
METHACHOLINE	30.9763	160.097	0.88	3.03874e+07	3.08049e+07	38771949	4.1679e+07	3.18744e+07	3.42221e+07	3.05145e+07	3.16746e+07	3.11059e+07	3.06257e+07	3.14715e+07	3.2332e+07	3.13804e+07	3.05394e+07	3.10379e+07	2.92614e+07	2.48616e+07	2.78029e+07	2.08514e+07	2.04417e+07	3.44676e+07	3.1856e+07
L-Glutamine	30.8871	147.076	0.87997	7.57676e+08	9.4773e+08	8.16992e+08	7.8377e+08	9.31572e+08	1024092107	1178410977	1170057328	1190190371	1137183775	1192890145	1192622240	1168305571	1163879589	1192519543	1174431923	1508764518	1519363813	1686111981	1533558851	1418249963	1086269523
Uridine5-monophosphate	36.7495	325.042	0.87763	1.15223e+07	8.69065e+06	4.51196e+06	2.54524e+06	4.22494e+06	3.382e+06	7.20107e+06	6.89263e+06	7.12099e+06	7.36573e+06	7.47723e+06	7.66131e+06	7.90344e+06	8.34918e+06	7.71077e+06	6.3615e+06	9.67941e+06	1.12115e+07	1.15229e+07	8.99758e+06	4.88323e+06	3.84705e+06
Methenamine	172.413	141.113	0.8661	5.04884e+06	4.87329e+06	4.94132e+06	5.27176e+06	4.90477e+06	5.55721e+06	4.84335e+06	3.04745e+06	5.58452e+06	6.87936e+06	6.22912e+06	5.09126e+06	5.1798e+06	4.76138e+06	4.91653e+06	2.58366e+06	5.25257e+06	5.98651e+06	4.42001e+06	4.52893e+06	4.59346e+06	4.99822e+06
N-Glycyl-L-leucine	160.368	189.123	0.86582	2.013e+06	1.65329e+06	1.84173e+06	1.50274e+06	2.24146e+06	1.5547e+06	1.94105e+06	2.06154e+06	1.99888e+06	2.09316e+06	1.90535e+06	2.00848e+06	1.95901e+06	2.06689e+06	2.0577e+06	1.92833e+06	2.24067e+06	2.35908e+06	2.60014e+06	2.14073e+06	1.74061e+06	1.85733e+06
Hypoxanthine	45.2991	137.046	0.86357	2.97299e+08	2.65123e+08	2.44467e+08	2.09585e+08	3.19939e+08	3.13997e+08	471038886	4.71707e+08	4.53724e+08	4.77679e+08	4.72137e+08	4.76546e+08	4.71039e+08	4.70367e+08	4.71835e+08	4.75918e+08	1312072696	1440798003	7.33784e+08	7.14533e+08	5.15121e+08	4.78584e+08
Daidzein	267.607	255.065	0.86067	5.15992e+06	1.89776e+06	7.35315e+06	1.59319e+06	6.39779e+06	10953.3	1.61258e+06	1.73898e+06	1.75232e+06	1.85711e+06	1.76415e+06	1.86369e+06	1.79685e+06	1.95012e+06	2.00199e+06	1.88671e+06
Leu-Pro	170.901	229.154	0.85903	8.97913e+06	6.30037e+06	1.19762e+07	8.5546e+06	9.87574e+06	6.81835e+06	9.59582e+06	9.77588e+06	9.66687e+06	9.85245e+06	9.81357e+06	9.66941e+06	9.59621e+06	9.67829e+06	1.00026e+07	9.69927e+06	1.01184e+07	1.04687e+07	1.18894e+07	1.11453e+07	9.27135e+06	8.87156e+06
Thr-Leu	160.635	233.149	0.85712	2.11608e+06	1.1645e+06	2.4505e+06	1.93276e+06	2.03783e+06	1.24199e+06	2.15331e+06	2.16223e+06	2.23386e+06	2.26532e+06	2.13995e+06	2.11734e+06	2.15536e+06	2.25489e+06	2.09926e+06	2.06378e+06	2.26687e+06	2.57344e+06	2.49625e+06	2.29525e+06	2.3609e+06	2.1541e+06
L-Isoleucine	97.8067	132.102	0.84611	2.31844e+08	1.47735e+08	2.4517e+08	218296849	2.77294e+08	2.33366e+08	2.8776e+08	2.95866e+08	2.36872e+08	3.08092e+08	232101062	3.22062e+08	2.46642e+08	2.45212e+08	2.41272e+08	2.45151e+08	341991640	3.43732e+08	3.04266e+08	308402964	3.45739e+08	3.50878e+08
gamma-Terpinene	647.999	137.037	0.8443	1.2929e+07	1.35375e+07	1.32323e+07	1.3444e+07	1.39806e+07	1.47248e+07	1.29022e+07	1.30174e+07	1.12661e+07	1.29191e+07	11553859	1.31012e+07	1.21628e+07	1.19059e+07	1.11805e+07	1.2014e+07	1.22102e+07	1.32813e+07	1.23015e+07	1.38794e+07	1.34189e+07	1.14147e+07
L-Tyrosine	74.6612	182.081	0.84339	5.07135e+07	4.34356e+07	3.9943e+07	3.63813e+07	4.08699e+07	3.78265e+07	4.75026e+07	48363823	4.97996e+07	4.88215e+07	4.91133e+07	4.92269e+07	4.93977e+07	5.01333e+07	4.94432e+07	4.93455e+07	5.35168e+07	5.68786e+07	5.28429e+07	5.1098e+07	6.68159e+07	6.53712e+07
1-Stearoyl-Sn-Glycerol-3-Phosphocholine	464.504	524.37	0.84028	5.80069e+06	2.58014e+06	3.60357e+06	2.81119e+06	3.77026e+06	2.25359e+06	4.78525e+06	5.06681e+06	5.01763e+06	4.8144e+06	5.05297e+06	5.19754e+06	5.12688e+06	5.24536e+06	5.34109e+06	5.1999e+06	5.06321e+06	6.32386e+06	6.95233e+06	8.82743e+06	7.45752e+06	5.38108e+06
Nicotinamide adenine dinucleotide	36.2324	664.114	0.83726	79891.1	1.07412e+06	2.88419e+06	3.60537e+06	300074	1.58741e+06	4.00116e+06	5.24609e+06	4.89982e+06	5.27456e+06	4.63891e+06	5.21917e+06	4.93521e+06	5.08382e+06	4.58879e+06	5.07883e+06	879240	801808	732750	2.33595e+06	2.39177e+07	2.26519e+07
D-2-Aminobutyrate	120.3	105.003	0.8325	3.85344e+06	4.53659e+06	3.89041e+06	3.52035e+06	4.09324e+06	3.84138e+06	3.79223e+06	3.94732e+06	3.80662e+06	1.23837e+06	4.38309e+06	3.37177e+06	3.76042e+06	4.276e+06	3.94644e+06	3.84419e+06	3.73514e+06	3.77164e+06	3.40689e+06	2.28976e+06	4.50885e+06	4.43375e+06
Tyrosine	29.2843	182.092	0.8308	1.73122e+07	1.53628e+07	1.62289e+07	1.64965e+07	1.67794e+07	1.82362e+07	1.37357e+07	1.45635e+07	1.34765e+07	1.30721e+07	1.28858e+07	1.32988e+07	1.30684e+07	1.3242e+07	1.36493e+07	1.34421e+07	1.07959e+07	9.70175e+06	1.02661e+07	1.09784e+07	9.75989e+06	1.14198e+07
Triethylamine	433.283	102.127	0.82973	2.44234e+07	2.87369e+07	1.49564e+07	2.57613e+07	2.94409e+07	2.94942e+07	3.18052e+07	2.30812e+07	2.10006e+07	3.59662e+07	2.72724e+07	3.01452e+07	4.25203e+07	2.37793e+07	2.54404e+07	2.17061e+07	4.00369e+07	2.27774e+07	3.02315e+07	4.48139e+07	2.77561e+07	3.03654e+07
Diisooctyl phthalate	566.05	391.283	0.81794	7.33745e+06	6.26283e+06	6.95385e+06	7.04115e+06	7.65743e+06	6.66104e+06	8.20469e+06	9.19238e+06	7.40061e+06	7.8674e+06	7.67046e+06	6.40412e+06	7.50018e+06	8.11632e+06	7.3181e+06	8.25646e+06	6.45526e+06	2.38316e+06	7.70653e+06	6.39655e+06	6.57956e+06	6.0801e+06
Stearamide	536.406	284.294	0.81359	1651830853	1322328069	1283053924	1296010477	1456230744	1330764896	2893056825	2904806989	2378520995	2456899877	2657815538	2248846336	2416082441	2422086958	2540815216	2506333819	1455504853	1201553900	1177087606	1310643669	1451957661	1297768139
Dl-Norleucine	32.2262	118.086	0.80554	1503895712	1572230061	1395459905	1359192360	1102470779	1167795206	1415878429	1505768658	1422151492	1543805217	1404988800	1461218779	1467955267	1370300905	1459331560	1424812060	1284535522	1369584407	1724740276	1724802663	1644344942	1672806094
Uracil	499.197	113.107	0.8013	4.31699e+06	3.47306e+06	2.84143e+07	6.63031e+06	2.69244e+07	4.25222e+06	5.87581e+06	5.50085e+06	4.34906e+06	4.24703e+06	4.75437e+06	4.57227e+06	4.4209e+06	2.85049e+06	2.82959e+06	4.12637e+06	4.05202e+06	3.59401e+06	3.42895e+06	4.19716e+06	3.87601e+06	4.16405e+06
D-Myo-inositol 4-monophosohate	31.4229	261.036	0.79877	3.91938e+07	5.24781e+07	4.35712e+07	4.74093e+07	3.80059e+07	4.16548e+07	4.07137e+07	4.10072e+07	3.95791e+07	4.18634e+07	4.22977e+07	4.36553e+07	4.20003e+07	3.96036e+07	4.26714e+07	4.09759e+07	6.20597e+07	5.60783e+07	3.73101e+07	4.13801e+07	3.19789e+07	3.89177e+07
Xanthine	59.5388	153.04	0.79639	1.38956e+07	6.69296e+06	2.08856e+07	1.1958e+07	1.13959e+07	6.07787e+06	1.76822e+07	1.59452e+07	1.75071e+07	1.75552e+07	1.66284e+07	1.65122e+07	1.70579e+07	1.69603e+07	1.66587e+07	1.70205e+07	2.39282e+07	2.49416e+07	2.3404e+07	2.68194e+07	1.52331e+07	1.58409e+07
Acrylic acid	253.434	73.5314	0.7857	2.34297e+06	2.54036e+06	2.28405e+06	2.19798e+06	2.79693e+06	2.23283e+06	2.06916e+06	2.02735e+06	2.02839e+06	2.14561e+06	2.05706e+06	2.10674e+06	2.10988e+06	2.1902e+06	2.20836e+06	2.25861e+06	2.18343e+06	2.20616e+06	2.25533e+06	2.217e+06	2.09324e+06	2.02805e+06
L-Kynurenine	148.602	209.092	0.78544	3.72254e+06	3.38854e+06	3.80638e+06	4.16681e+06	4.14925e+06	3.3937e+06	4.06701e+06	4.19794e+06	4.34817e+06	4.21367e+06	4.24819e+06	4.14565e+06	4.11453e+06	4.30066e+06	4.24779e+06	4.20761e+06	5.23582e+06	5385756	4.28794e+06	3.92778e+06	4.32819e+06	4.21885e+06
N-Phenylacetylglycine	213.854	194.081	0.76313	2.10183e+06	1.85019e+06	1.4454e+06	639351	3.57152e+06	566964	2.61432e+06	2.70566e+06	2.89328e+06	2.79908e+06	2.96124e+06	2.92848e+06	2.72663e+06	2.78447e+06	2.88149e+06	2.60432e+06	5.05012e+06	5.27233e+06	3.34621e+06	3.3355e+06	2.87305e+06	2.56075e+06
Pro-Leu	130.823	229.154	0.7627	1.9586e+08	1.5348e+08	1.95179e+08	2.18298e+08	2.0502e+08	1.71294e+08	1.69074e+08	1.77154e+08	1.63494e+08	1.6896e+08	1.72514e+08	1.61971e+08	1.70964e+08	1.4393e+08	1.51629e+08	1.53952e+08	1.17607e+08	1.28043e+08	295017111	9.58654e+07	115929937	1.10627e+08
3-Methylbenzyl alcolhol	351.044	105.069	0.74405	1.04397e+06	1.07947e+06	1.06618e+06	914723	957554	1.11677e+06	3.37507e+06	3.36212e+06	3.29723e+06	3.31883e+06	3.27315e+06	3.24486e+06	3.13716e+06	3.39295e+06	3.22539e+06	3.10637e+06	1.29165e+06	921059	1.15726e+06	1.32842e+06	936504	1.40935e+06
Glutamine	74.7989	147.044	0.7289	820913	701250	731657	716166	690200	731835	995710	873937	846266	744626	890063	1.13565e+06	844518	902423	795701	827893	877540	964229	906426	898580	913787	1.04213e+06
Guanosine	134.44	284.098	0.72848	417342	518904	167870	78468.4	495784	371064	1.72649e+06	1.53816e+06	1.6249e+06	1.54589e+06	1.5583e+06	1.65763e+06	1.53524e+06	1.63696e+06	1.6062e+06	1.53738e+06	3.44068e+06	3.62934e+06	1.94974e+06	3.7402e+06	970711	1.1735e+06
Pyridoxal	168.706	168.065	0.71934	3.14571e+06	3.40133e+06	3.47419e+06	3.26265e+06	3.27826e+06	3.22505e+06	3.05834e+06	3.15831e+06	2.95004e+06	3.27142e+06	3.18261e+06	3.11942e+06	2.7696e+06	3.03429e+06	3.14508e+06	2.99235e+06	2.84354e+06	2.95755e+06	3.00134e+06	3.10429e+06	3.15677e+06	2.94255e+06
L-Alanyl-L-leucine	159.84	203.139	0.70011	3.24281e+06	1.80722e+06	3.02546e+06	2.4667e+06	2.98205e+06	1.68072e+06	2.71265e+06	2.89533e+06	2.78956e+06	2.71652e+06	2.61921e+06	2.76576e+06	2.9846e+06	3.20735e+06	2.60586e+06	2.62657e+06	3.06672e+06	3.62399e+06	2.80799e+06	2.80051e+06	2.97477e+06	2.86795e+06
L-Histidine	20.1592	156.065	0.6952	369523	815133	656430	655151	1.04513e+06	1.02617e+06	638208	878852	989177	893583	1.04243e+06	1.09375e+06	789668	846839	1.10814e+06	979530	738140	1.72491e+06	1.66406e+06	1.83139e+06	1.07601e+06	975073
L-Carnosine	29.552	227.113	0.69423	3789097063	3732405890	3501331972	3574634267	3835330394	3606398352	3172089088	3338888568	3283430551	3170482824	3156245380	3269206900	3136532058	3263498924	3192320561	3353012866	2493094611	2326921651	2577593312	2676453115	2556134383	2845734668
Indoline	150.472	120.081	0.68978	5.43228e+07	4.39487e+07	5.29266e+07	4.5221e+07	4.89423e+07	4.1347e+07	6.99502e+07	6.88587e+07	6.91846e+07	6.86475e+07	6.88252e+07	6.87343e+07	7.03924e+07	6.9055e+07	6.7711e+07	6.94007e+07	7.5633e+07	8.17957e+07	8.88473e+07	8.48869e+07	1.07434e+08	1.00017e+08
N-Tetradecanamide	454.535	228.232	0.68952	2.49486e+07	1.80927e+07	1.58729e+07	1.54992e+07	1.77079e+07	1.6869e+07	6.3976e+07	6.62707e+07	6.44923e+07	6.4781e+07	6.52405e+07	6.30062e+07	6.04373e+07	5.91674e+07	5.87648e+07	5.91309e+07	1.77013e+07	1.52116e+07	1.46934e+07	1.66115e+07	1.72368e+07	1.45062e+07
7-Ketocholesterol	583.575	401.34	0.68328	2.01673e+06	191470	234181	81450.3	340369	203611	238422	353652	316574	476765	320158	394103	291192	348245	268850	568020	92710	152578	82367.1	258238	1.02091e+06	200187
Isonicotinamide	29.5424	123.066	0.6617	3.73279e+06	4.29782e+06	3.3874e+06	4.2865e+06	5.0536e+06	3.20597e+06	2.87495e+06	3.1838e+06	3.31249e+06	2.40501e+06	2.37317e+06	3.26934e+06	3.50623e+06	3.70178e+06	3.39438e+06	2.86164e+06	2.51081e+06	2.22891e+06	3.04175e+06	2.38189e+06	2.42349e+06	3.20741e+06
Tetrahydropteridine	191.528	125.059	0.6611	1.34308e+06	3.21654e+06	3.09832e+06	2.17483e+06	1.45504e+06	3.08006e+06	3.1657e+06	2.12035e+06	3.07685e+06	3.2075e+06	3.24966e+06	3.03907e+06	3.09362e+06	3.21526e+06	3.14625e+06	3.06712e+06	3.07195e+06	3.19473e+06	1.3141e+06	3.16142e+06	2.96912e+06	1.2201e+06
3-(1-Pyrazolyl)-L-alanine	29.5564	156.077	0.65657	5.99468e+08	5.87136e+08	5.70638e+08	5.90627e+08	6.15785e+08	6.25525e+08	5.01569e+08	5.27361e+08	5.17863e+08	4.90165e+08	4.94519e+08	5.16036e+08	4.9715e+08	5.18285e+08	5.06345e+08	5.28595e+08	4.04052e+08	3.6987e+08	4.10833e+08	4.28582e+08	4.06371e+08	4.51628e+08
Gly-Phe	160.903	223.107	0.65543	1.04283e+06	598559	1.39695e+06	815054	1.03919e+06	578903	972186	951909	1.06143e+06	1.06669e+06	997211	946616	1.02849e+06	1.07181e+06	1.04888e+06	1.0072e+06	1.07087e+06	1.18613e+06	1.20642e+06	1.05048e+06	855463	786523
Glycerol-3-phosphate	31.4232	173.021	0.65402	1.2203e+08	9.43495e+07	9.82396e+07	9.41738e+07	8.69642e+07	1.15778e+08	8.64888e+07	8.71138e+07	8.27809e+07	8.55312e+07	8.48407e+07	8.87319e+07	8.76302e+07	8.54644e+07	8.6843e+07	8.4489e+07	6.29356e+07	6.5475e+07	3.7403e+07	4.60568e+07	1.34856e+08	1.35728e+08
Dihydroxyacetone	30.6345	91.058	0.6529	8.86875e+06	9.50813e+06	8.32914e+06	8.07582e+06	9.62174e+06	9.45327e+06	1.17445e+07	1.06772e+07	1.12594e+07	9.95459e+06	1.10959e+07	1.1086e+07	9.88175e+06	1.10916e+07	1.08813e+07	1.07085e+07	1.30479e+07	1.1629e+07	1.19182e+07	1.19335e+07	1.45386e+07	1.29761e+07
Methocarbamol	158.496	242.099	0.64921	673804	666525	429316	343917	390486	325250	1.1984e+06	1.17512e+06	1.23781e+06	1.13566e+06	1.20238e+06	1.15498e+06	1.13192e+06	1.12792e+06	1.02801e+06	956412	2.39274e+06	2.646e+06	1.29424e+06	978818	1.71832e+06	1.41807e+06
Alprenolol	330.718	250.177	0.6492	3.78745e+06	4.40324e+06	4.07829e+06	4.34019e+06	4.63169e+06	4.56274e+06	7.29672e+06	6.94605e+06	7.38713e+06	6.96705e+06	7.15788e+06	7.32929e+06	7.01183e+06	6.62103e+06	7.51616e+06	7.12285e+06	4.06906e+06	3.76362e+06	3.78361e+06	5.69411e+06	4.31471e+06	4.5101e+06
Dl-Dihydrosphingosine	356.146	302.305	0.63773	3.76612e+06	3.53695e+06	4.94501e+06	6.3174e+06	3.5139e+06	2.90005e+06	8.82159e+06	8.66494e+06	8.94483e+06	8.3412e+06	8.74542e+06	9.05066e+06	9.06122e+06	8.84448e+06	9.91582e+06	9.27388e+06	3.38633e+06	3.59003e+06	3.88531e+06	3.45263e+06	3.4163e+06	3.24489e+06
Glu-Leu	163.581	261.144	0.63158	1.46793e+06	838115	1.40793e+06	1.14451e+06	1.22881e+06	940637	1.19049e+06	1.27711e+06	1.29659e+06	1.24689e+06	1.39407e+06	1.24682e+06	1.25768e+06	1.21158e+06	1.30761e+06	1.29032e+06	1.35405e+06	1.44341e+06	1.48457e+06	1.53645e+06	1.32249e+06	1.30143e+06
Geranylgeraniol	517.923	291.267	0.62895	864623	469036	431664	379120	454717	282740	2.36043e+06	2.34132e+06	2.18606e+06	2.22765e+06	2.6706e+06	2.10625e+06	2.27087e+06	2.02947e+06	1.89047e+06	2.23422e+06	482650	326072	289564	377458	335105	413850
Palmitoylethanolamide	366.558	300.289	0.62274	1.41377e+06	1.46585e+06	1.95499e+06	1.7796e+06	2.9689e+06	1.99014e+06	3.09627e+06	2.90257e+06	3.00982e+06	2.9181e+06	3.11912e+06	3.23729e+06	3.11348e+06	2.96444e+06	3.16296e+06	3.13699e+06	4.99874e+06	6.31152e+06	2.91069e+06	2.54506e+06	3.49138e+06	3.6476e+06
(+)-alpha-Pinene	58.9786	137.046	0.6202	246262067	2.12612e+08	2.10868e+08	1.81525e+08	2.7147e+08	2.59571e+08	3.61336e+08	3.6602e+08	3.71152e+08	3.71131e+08	3.57311e+08	3.6703e+08	3.65826e+08	3.61638e+08	3.81602e+08	3.71055e+08	5.06964e+08	5.37163e+08	5.59741e+08	549585223	3.85292e+08	3.73431e+08
(R)-(+)-Lactamide	30.8876	90.0547	0.60842	3.51002e+08	3.64471e+08	3.62543e+08	3.62185e+08	369152017	4.05435e+08	4.29717e+08	4.33009e+08	4.42109e+08	4.24564e+08	424513230	4.30087e+08	4.28051e+08	4.36342e+08	4.51563e+08	4.22347e+08	4.65417e+08	4.84197e+08	472719924	4.5454e+08	582531659	4.8451e+08
1,3-Dihydroxyacetone	4.08813	91.0571	0.57126	1.34751e+07	2.11167e+07	1.60797e+07	1.64658e+07	1.47473e+07	1.82055e+07	1.04342e+07	1.46999e+07	1.23711e+07	1.18441e+07	1.14117e+07	1.80291e+07	1.04294e+07	1.05421e+07	1.7018e+07	1.81957e+07	1.69759e+07	1.7612e+07	1.52731e+07	1.80248e+07	1.62624e+07	1.3392e+07
Dodecylamine	260.924	186.221	0.5524	2.59465e+06	2.49556e+06	2.41958e+06	2.55357e+06	2.61056e+06	2.53222e+06	2.66922e+06	2.55502e+06	2.80838e+06	2.89106e+06	2.61109e+06	2.69296e+06	2.61169e+06	2.55174e+06	2.74602e+06	2.50177e+06	2.37636e+06	2.55072e+06	2.58836e+06	2.68325e+06	2.61373e+06	2.31307e+06
Thiabendazole	175.878	202.044	0.54557	9.75222e+07	9.90985e+07	1.00836e+08	1.0051e+08	1.00451e+08	9.93496e+07	1.03334e+08	9.91615e+07	1.02192e+08	1.0202e+08	9.79143e+07	1.01823e+08	9.8671e+07	1.00792e+08	101054251	1.03433e+08	1.041e+08	9.58936e+07	9.49858e+07	1.04869e+08	1.01353e+08	9.94435e+07
2-Aminopyridine	516.465	95.0601	0.53133	7.13207e+06	5.82239e+06	7.11731e+06	6.94961e+06	4.80993e+06	5.98626e+06	6.34932e+06	6.29454e+06	5.19884e+06	8.63145e+06	2.83268e+06	7.21734e+06	5.75272e+06	5.37384e+06	5.3831e+06	5.64751e+06	6.62114e+06	6.09003e+06	6.05716e+06	6.52194e+06	5.80258e+06	6.19021e+06
Ethyl4-Aminobenzoate	590.428	166.086	0.48701	5.32024e+06	2.07993e+07	1.31182e+07	7.1728e+06	1.46491e+07	1.05969e+07	1.21625e+07	1.09962e+07	1.07898e+07	9.21487e+06	1.63778e+07	1.96462e+07	1.02386e+07	9.9523e+06	1.0535e+07	1.09628e+07	1.00918e+07	9.82456e+06	1.42619e+07	8.5417e+06	1.09746e+07	1.16464e+07
N-Octylamine	190.859	130.159	0.47581	3.78699e+07	3.47842e+07	4.42448e+07	3.82299e+07	3.77468e+07	3.24108e+07	3.73818e+07	3.78531e+07	3.72634e+07	3.69263e+07	3.7435e+07	3.69208e+07	3.67244e+07	3.65865e+07	3.92704e+07	3.63332e+07	3.33471e+07	3.36265e+07	3.32262e+07	3.54838e+07	3.44681e+07	3.34485e+07
Benzylideneacetone	34.3627	129.066	0.47388	102140694	1.18763e+08	8.69576e+07	8.70593e+07	7.23476e+07	7.8099e+07	9.58976e+07	1.00258e+08	9.32837e+07	9.34148e+07	9.19785e+07	9.38096e+07	9.4506e+07	9.83252e+07	1.05182e+08	9.34534e+07	8.26219e+07	8.48767e+07	9.5292e+07	8.47692e+07	1.3904e+08	1.33824e+08
D-Pipecolinic acid	597.715	130.086	0.46816	4.07976e+06	4.02179e+06	4.04247e+06	4.16923e+06	4.05213e+06	4.07353e+06	4.3045e+06	4.07693e+06	3.79413e+06	4.04844e+06	3.94859e+06	3.844e+06	3.8429e+06	4.12269e+06	4.09781e+06	3.9832e+06	4.00597e+06	3.86362e+06	4.04984e+06	4.1355e+06	5.50777e+06	3.83843e+06
Dl-2-Aminooctanoic acid	45.1658	160.133	0.46754	8.0669e+07	7.44162e+07	1.44994e+08	139506555	8.17728e+07	7.86622e+07	2.35387e+08	2.3953e+08	2.39241e+08	2.44451e+08	2.41891e+08	2.35459e+08	2.38258e+08	2.40456e+08	231988373	2.34006e+08	359784410	4.05179e+08	4.40309e+08	4.11269e+08	3.93637e+08	3.28318e+08
1-Amlnocydohexanecarboxylic Acid	33.0275	144.102	0.45199	4.48967e+07	4.59078e+07	8.62245e+07	7.87756e+07	4.22606e+07	4.31874e+07	4.53826e+07	4.64156e+07	4.89774e+07	4.74366e+07	4.95955e+07	4.91789e+07	4.22109e+07	4.46182e+07	4.50611e+07	4.6669e+07	3.07827e+07	3.85905e+07	2.68291e+07	2.54264e+07	4.71512e+07	3.62188e+07
Dl-Dihydrozeatin	130.694	204.123	0.44336	4.25871e+07	4.88434e+07	4.07397e+07	3.80294e+07	3.1895e+07	2.94595e+07	3.69096e+07	3.70131e+07	3.46206e+07	3.68835e+07	3.73122e+07	3.8257e+07	3.3241e+07	3.41359e+07	3.54439e+07	3.46014e+07	2.79751e+07	2.86124e+07	2.34605e+07	2.74598e+07	3.6664e+07	3.59613e+07
Phenethylamine	606.125	122.096	0.44202	2.00155e+07	1.14596e+07	8.05501e+06	8.48496e+06	6.3256e+06	7.97995e+06	8.29661e+06	1.26879e+07	7.78155e+06	7.78321e+06	9.17912e+06	7.70501e+06	1.09473e+07	1.57785e+07	7.24039e+06	7.25563e+06	1.80322e+07	4.96505e+06	7.18187e+06	1.3277e+07	1.05395e+06	6.49778e+06
Cis-5-Dodecenoic acid	392.233	199.169	0.43447	2.4268e+06	2.16876e+06	2.18863e+06	2.13727e+06	2.30753e+06	2.21458e+06	2.41216e+06	2.35129e+06	2.30494e+06	2.28783e+06	2.70518e+06	2.35015e+06	2.22491e+06	2.17337e+06	2.19784e+06	2.12248e+06	2.35445e+06	2.24836e+06	2.26759e+06	2.11077e+06	2.01068e+06	2.20252e+06
3-Amino-2-piperidone	551.337	115.086	0.42004	5.85566e+06	5.30302e+06	5.17712e+06	3.68115e+06	6.8088e+06	2.55057e+06	6.19887e+06	5.03635e+06	3.58082e+06	4.67315e+06	4.60348e+06	4.0832e+06	4.40418e+06	4.64211e+06	4.49758e+06	5.41989e+06	3.18459e+06	1.92282e+06	4.77946e+06	5.27907e+06	4.72706e+06	5.51141e+06
2,6,6-Trimethyl-2-Cyclohexene-1,4-Dione	463.962	153.091	0.39642	6.2535e+06	1.07683e+07	6.79226e+06	7.07739e+06	6.94405e+06	7.31017e+06	7.09592e+06	14226106	7.39145e+06	7.67563e+06	7.34079e+06	7.39156e+06	6.03285e+06	5.90177e+06	6.00012e+06	6.09829e+06	6.85744e+06	6.00606e+06	5.51266e+06	5.40621e+06	5.70751e+06	6.54655e+06
Glycoursodeoxycholic acid	355.859	450.32	0.39548	2.53381e+07	4.19411e+06	1.00687e+08	7.12408e+07	3.05051e+06	337003	1.87673e+07	1.72747e+07	1.73379e+07	1.69145e+07	1.74212e+07	1.75761e+07	1.67832e+07	1.62466e+07	1.72746e+07	1.74924e+07	27155.2			19388
D-Desthiobiotin	59.7911	215.139	0.38348	3.8202e+06	2.93718e+06	2.74847e+06	3.13219e+06	3.6163e+06	3.229e+06	3.22953e+06	2.99849e+06	3.21226e+06	3.02595e+06	3.21408e+06	3.31227e+06	3.39156e+06	2.995e+06	2.93817e+06	2.98028e+06	2.55931e+06	2.39751e+06	2.5888e+06	2.40023e+06	2.40402e+06	2.3519e+06
Dihydroactindiolide	32.4888	163.109	0.38035	2.95928e+07	29125756	3.09156e+07	2.87693e+07	2.79074e+07	2.91818e+07	2.40689e+07	2.2092e+07	2.29732e+07	2.36484e+07	2.24687e+07	2.34746e+07	2.42749e+07	2.13478e+07	2.50866e+07	2.25861e+07	1.28879e+07	1.47794e+07	1.62311e+07	1.43999e+07	1.90632e+07	1.56239e+07
L-(-)--Amino--Caprolactam	636.613	129.102	0.29995	1.25293e+07	2.57734e+07	1.51584e+07	2.36769e+07	2.23308e+07	2.43372e+07	2.27243e+07	1.38251e+07	2.61276e+07	2.03982e+07	2.23963e+07	2.26146e+07	2.27683e+07	2.59787e+07	1.66975e+07	7.39561e+06	2.15977e+07	1.91802e+07	2.55147e+07	2.2833e+07	2.27022e+07	3.008e+07
1,1-Dimethylbiguanide	29.2939	152.082	0.29994	9.61535e+07	9.52643e+07	9.2307e+07	9.58219e+07	103626269	1.06406e+08	8.12443e+07	8.61138e+07	8.13666e+07	7.67539e+07	8.16237e+07	8.25402e+07	8.00386e+07	8.0411e+07	7.91546e+07	8.52808e+07	6.5994e+07	5.7772e+07	6.63695e+07	6.61042e+07	6.34901e+07	7.22615e+07
Curcumin	317.887	369.134	0.29986	1.09831e+06	3.15026e+06	1.1535e+07	8.43415e+06	4.96357e+06	1.30364e+07	1.03249e+07	8.18717e+06	5.35932e+06	8.71364e+06	4.27161e+06	4.6251e+06	7.33746e+06	6.65099e+06	8.28731e+06	9.56269e+06	8.16859e+06	7.16299e+06	7.37867e+06	6.95449e+06	8.06036e+06	4.83417e+06
7-Aminoheptanoic acid	643.178	128.107	0.29982	3.82952e+06	3.88751e+06	4.03114e+06	4.24139e+06	3.88851e+06	3.36064e+06	4.06181e+06	4.44377e+06	4.25805e+06	4.31472e+06	4.02966e+06	3.56428e+06	3.76912e+06	3.66428e+06	3.97777e+06	3.40731e+06	3.23885e+06	3.9591e+06	4.21734e+06	3.72067e+06	3.46044e+06	3.59661e+06
Sulfachinoxalin /Sulfaquinoxaline	149.12	301.077	0.29975	1.60788e+06	757519	770517	509722	1.36452e+06	434249	804825	733289	791299	812518	830970	718249	761118	783761	691555	751419	765975	775132	677816	620915	477588	378122
3-Methylcrotonyl glycine	201.017	180.065	0.29972	4.74809e+06	3.97024e+06	8.21403e+06	4.76388e+06	4.61388e+07	4.36184e+06	6.35411e+06	6.15925e+06	6.4679e+06	6.11096e+06	6.67138e+06	6.76178e+06	6.46323e+06	6.35049e+06	6.45019e+06	6.31654e+06	1.11692e+06	1.12563e+06	915734	979171	1.06183e+06	1.02223e+06
Diazepam	143.582	285.082	0.29954	2.10983e+06	1.83233e+06	2.61557e+06	1.29329e+06	2.00289e+06	1.58451e+06	3.26858e+06	3.04477e+06	3.35661e+06	3.47091e+06	3.38253e+06	3.23409e+06	3.45406e+06	3.29279e+06	3.36773e+06	3.30115e+06	6.17197e+06	6.84514e+06	4.73665e+06	5.00165e+06	2.39541e+06	2.29993e+06
Epigallo catechin	59.0292	307.082	0.29941	1.08624e+07	7.83138e+06	8.44937e+06	7.5455e+06	9.67756e+06	9.60549e+06	1.48575e+07	1.57523e+07	1.63401e+07	1.57136e+07	1.57676e+07	1.55951e+07	1.70262e+07	1.69142e+07	1.68583e+07	1.68806e+07	2.71577e+07	3.54985e+07	1.5892e+07	1.26296e+07	1.89812e+07	1.10483e+07
Vanillic acid	25.5361	169.046	0.29915	8.36168e+07	9.01083e+07	7.27717e+07	7.26668e+07	8.39479e+07	8.6895e+07	7.58649e+07	7.55304e+07	8.15293e+07	7.47527e+07	7.37495e+07	7.86832e+07	8.24909e+07	8.55042e+07	8.21603e+07	7.97047e+07	9.3129e+07	7.9913e+07	6.7823e+07	7.91553e+07	7.16866e+07	8.60761e+07
Vedaprofen	180.142	300.201	0.29902	521080	613073	691432	508157	584512	378891	702324	737727	664720	608208	679737	657838	659878	652268	673923	647625	707450	389627	407936	423563	420867	503150
Tolfenamic acid	30.8885	262.068	0.29901	1.47862e+07	1.07166e+07	1.26927e+07	1.17367e+07	1.02363e+07	1.54558e+07	1.24325e+07	1.24134e+07	1.27474e+07	1.22324e+07	1.28484e+07	1.35371e+07	1.27648e+07	1.25417e+07	1.30001e+07	1.27554e+07	9.44342e+06	9.38441e+06	5.27624e+06	6.5082e+06	2.64479e+07	2.29109e+07
Lonone	32.4418	193.154	0.29901	4.04195e+07	3.93096e+07	2.85228e+07	2.77623e+07	2.56548e+07	2.28478e+07	2.95083e+07	3.07675e+07	3.17031e+07	3.41285e+07	2.92705e+07	3.48939e+07	3.3705e+07	2.9848e+07	3.26447e+07	2.99605e+07	3.26136e+07	3.12684e+07	1.45011e+07	1.63535e+07	2.80785e+07	3.30558e+07
1,12-Benzoperylene	378.832	277.095	0.29878	318291	334584	372328	308285	281398	419643	1.48316e+06	1.5151e+06	1.53038e+06	1.53951e+06	1.2367e+06	1.30462e+06	1.34536e+06	1.35654e+06	1.47434e+06	1.46073e+06	426817	308095	395117	765024	319114	695946
	133.625	666.13		8030.9	49444.9	211822	57488.9	73425	79382.7	1.6433e+06	1.82826e+06	1.54169e+06	1.74677e+06	1.66597e+06	1.97818e+06	1.79887e+06	1.86135e+06	1.94784e+06	1.92468e+06	5.10438e+06	5.09173e+06	4.97162e+06	2.82294e+06	762422	766437
IS	175.882	200.047		3.01414e+08	3.06551e+08	314632579	3.11068e+08	3.14149e+08	3.09647e+08	3.2106e+08	3.0961e+08	3.18306e+08	3.14979e+08	3.06411e+08	3.13357e+08	3.08469e+08	3.13439e+08	3.13258e+08	3.20172e+08	3.20932e+08	298199602	292086841	3.24826e+08	3.12412e+08	3.10758e+08
Iminoglycine	38.6217	74.0598		2.5406e+07	2.31478e+07	2.23539e+07	2.3198e+07	2.20659e+07	2.17222e+07	2.22956e+07	2.14565e+07	2.09277e+07	2.17065e+07	2.28337e+07	2.28894e+07	2.21465e+07	2.52626e+07	2.27061e+07	2.13638e+07	2.41759e+07	2.12108e+07	2.38467e+07	2.29311e+07	2.19202e+07	2.03363e+07
	45.5216	123.055		8.27926e+08	737851148	8.11691e+08	7.65531e+08	7.87691e+08	6.36688e+08	5.52625e+08	5.38513e+08	8.31771e+08	5.39922e+08	8.50086e+08	7.54105e+08	8.71092e+08	8.64847e+08	585801585	5.78556e+08	5.91702e+08	7.14206e+08	5.76093e+08	5.0195e+08	3.79299e+08	2.69059e+08
	49.2107	132.077		1358584717	1350770266	1179194364	1350441058	1334315492	1236332746	1305360219	1213268410	1252614984	1302143134	1335947632	1244164852	1272277076	1256886426	1234489164	1241470423	1008147169	1013585542	1161720836	1137629658	1090197487	1201327135
3-hydroxy-2-isobutyrate	418.666	104.107		1.83549e+06	967549	1.1369e+06	1.10796e+06	1.51591e+06	1.23949e+06	1.77691e+06	1.67757e+06	1.73284e+06	1.80614e+06	1.79764e+06	1.73653e+06	1.21959e+06	1.29782e+06	1.19356e+06	1.00092e+06	1.80211e+06	1.91452e+06	1.48497e+06	1.91016e+06	1.13902e+06	1.02223e+06
2-Oxoglutaramate	49.312	146.117		1.60234e+07	1.63365e+07	1.67552e+07	1.77322e+07	1.45379e+07	1.42227e+07	2.0034e+07	1.85511e+07	1.86974e+07	2.0055e+07	1.97123e+07	1.86541e+07	1.8821e+07	1.92504e+07	1.9061e+07	1.92451e+07	2.42029e+07	2.68675e+07	2.00308e+07	1.88131e+07	2.1093e+07	2.18646e+07
	647.198	110.02		8442964847	8432121848	8564783154	8382642740	8459231655	8499802008	8508119846	8500741744	8424937654	8426049348	8641520401	8517633998	8432447313	8527007981	8467772373	8516362976	8375503704	8332443560	8459653197	8421990389	8397242656	8416629487
	32.4934	162.112		9626524577	9559887290	9576274910	9590157196	9741482345	9984243707	7519655817	7762353653	7454323566	7732418820	7408015869	7671038373	7711542207	7298233555	7729728515	7226560990	4392000411	4874583988	5431352848	4784308025	5937799822	5014521135
	482.873	280.263		1720886304	1005209797	9.74292e+08	9.60344e+08	1105962343	1007464207	3992268395	3956191636	3732955042	3834913109	3789873841	3742735193	3585805792	3459315555	3336431856	3323034486	1225057036	7.7116e+08	8.28061e+08	927603402	9.37976e+08	8.92962e+08
	57.3856	204.123		2414609635	2612269264	2492657945	2130883717	1878267249	1888410650	1955679407	1994024800	2112987179	2018352721	1958506053	1963856770	2003235594	1960566439	1922241291	1938415894	1545834670	1655161525	1458624203	1453473612	1921776335	1916286869
	654.145	83.0601		1956693278	1895963843	1929366376	1943382044	1937560406	2030837535	1863696302	1906850979	1902132659	1865419922	1947378553	1958844226	2056445558	2056332412	1891931254	1889717865	1820974999	1728656314	1881120012	1915242410	2065462318	1926202256
	543.52	310.31		1042685922	2033793260	1696563052	1727391322	1739766201	2328999518	2090489816	2124610536	1561660244	1967914254	1859085066	1594549369	1709300336	1694482230	1781414709	1918841004	773410292	1500066265	1750240797	1919948250	1997943593	2138409329
	647.461	182.985		1451874790	1444810980	1480730541	1425152497	1455691343	1435360708	1501243278	1472352092	1448934700	1450408598	1489134915	1467751847	1472053649	1448813086	1427077331	1432658417	1449770973	1418514851	1452021930	1444201867	1435026700	1415543572
	375.381	83.0601		1379138205	1355814134	1366716045	1384507773	1408312527	1793586107	1355769971	1360394805	1339789362	1364500831	1293945882	1371579166	2063401431	2316765889	1382619038	1391850674	1024792104	1374579632	1475126054	1333820277	1105875988	1382527544
	647.999	154.99		1385839770	1428336895	1430828649	1381106555	1408265859	1380964721	1441032971	1395865216	1372280485	1496514079	1440603902	1418024862	1396633634	1498856054	1403759252	1432629907	1465689724	1421661103	1437943842	1419048687	1427751168	1402833730
	352.387	83.0601		1090871318	1091388811	1092553192	1099942533	1059271056	1087240478	1113636437	1087398574	1084483652	1145423910	1091629169	1100675444	1501680612	1331295908	1128677870	1102559579	1086383584	1015622894	1062036499	1095057592	1240256444	1094060022
	398.647	83.0601		1097468972	1107869298	1130728965	1126597963	1143341756	1092210544	1044185912	1087429390	1084951853	1100233614	1115073377	1101292322	1577125966	9.93583e+08	1100952618	1105669789	116555831	1435436922	1736435151	1081254075	1182156007	1069741329
	166.252	232.154		2.92561e+08	2.86648e+08	3.04195e+08	2.63989e+08	1.63072e+08	1.99112e+08	1137327767	1174501223	1173963557	1180536730	1181737283	1165379556	1200342808	1156671742	1123611384	1199214377	2173647072	2423798151	1485879222	1623419785	1519809959	1454803853
	647.46	98.5118		1009767627	9.95664e+08	1014510089	9.82881e+08	1009715492	9.99161e+08	1032316705	1004256333	9.95003e+08	998038547	1031941071	9.95321e+08	1012135847	1007581513	1010309780	1031077198	1070324515	1001097532	1009302624	1005372451	1001217214	1018964402
	646.124	111.02		9.63214e+08	9.4319e+08	1050810215	1039430945	9.65081e+08	9.62237e+08	9.72921e+08	1025811597	1051900158	9.57465e+08	1055963961	1022047697	9.39021e+08	9.39002e+08	9.35834e+08	9.3796e+08	9.47524e+08	9.92305e+08	9.39159e+08	9.37033e+08	9.28832e+08	9.53037e+08
Oxaloacetate	34.8979	133.08		9.36603e+08	9.16453e+08	9.06047e+08	9.51233e+08	9.36034e+08	9.42777e+08	9.14357e+08	9.33704e+08	8.92883e+08	888399111	8.70632e+08	8.86636e+08	9.43932e+08	9.18515e+08	9.24549e+08	9.01398e+08	8.69717e+08	8.55658e+08	8.86157e+08	8.7724e+08	8.86993e+08	9.31829e+08
	645.857	102.034		8.19732e+08	7.92468e+08	8.6368e+08	8.11314e+08	8.21762e+08	804930978	8.29451e+08	8.67377e+08	8.73852e+08	8.54781e+08	8.53962e+08	8.32586e+08	8.17364e+08	7.92454e+08	7.79181e+08	7.89615e+08	6.52587e+08	7.61529e+08	8.00191e+08	780895839	7.76184e+08	7.73405e+08
	29.8181	241.129		9.55236e+08	9.22492e+08	678069934	6.8638e+08	8.03175e+08	7.25016e+08	7.72682e+08	7.8649e+08	7.92703e+08	7.5394e+08	7.60783e+08	7.78637e+08	7.66701e+08	7.65901e+08	7.70694e+08	7.76626e+08	7.65525e+08	7.57005e+08	6.73802e+08	6.7212e+08	7.09913e+08	6.56847e+08
3-Iodo-L-tyrosine	45.4333	308.09		5.39564e+08	5.02346e+08	6.12402e+08	5.91065e+08	5.44168e+08	5.46629e+08	699750230	730548168	7.09753e+08	7.41115e+08	7.11924e+08	7.3226e+08	7.13318e+08	709998250	7.10873e+08	7.11902e+08	9.21911e+08	9.75502e+08	9.4088e+08	8.29806e+08	8.58104e+08	8.17839e+08
	643.446	105.042		7.76063e+08	6.5662e+08	7.20251e+08	6.86285e+08	7.18803e+08	6.80315e+08	5.75589e+08	7.05626e+08	7.20748e+08	7.34709e+08	6.85565e+08	7.10264e+08	6.95321e+08	7.16565e+08	6.62892e+08	5.88527e+08	6.66371e+08	6.64704e+08	7.31306e+08	6.80854e+08	6.28652e+08	6.84428e+08
Thioxanthine monophosphate	34.6319	263.145		7.22638e+08	7.0822e+08	6.61983e+08	703196846	7.14248e+08	7.03972e+08	6.99491e+08	7.3178e+08	6.77187e+08	6.76514e+08	6.59401e+08	6.63186e+08	7.1273e+08	694676812	6.9254e+08	6.60749e+08	609306990	6.2279e+08	6.41184e+08	6.82642e+08	6.66881e+08	6.87187e+08
	624.4	144.982		5.97944e+07	1065982306	5.53984e+08	4.47464e+08	5.07289e+08	7.41226e+08	6.25582e+08	7.80994e+08	7.99136e+08	5.82136e+08	2.47435e+08	6.31013e+08	4.55508e+08	4.68825e+08	6.13789e+08	7.2267e+08	1847644888	6.98086e+08	5.22713e+08	7.48154e+07	1348781253	1059639781
Sulfite	665.111	83.0853		7.80893e+08	7.60376e+08	7.63582e+08	7.82012e+08	7.86282e+08	7.74549e+08	7.54823e+08	7.51803e+08	7.492e+08	7.33704e+08	7.8734e+08	7.75467e+08	7.64029e+08	7.47563e+08	7.73822e+08	7.57727e+08	2.04792e+06	760655	2.0788e+06	7.36834e+08	7.73853e+08	7.85337e+08
	647.196	110.521		6.4898e+08	6.40462e+08	664688860	6.36739e+08	6.53679e+08	6.49934e+08	6.60365e+08	6.49882e+08	6.40343e+08	6.46539e+08	6.69151e+08	6.48603e+08	6.50194e+08	6.52712e+08	6.50185e+08	6.46898e+08	6.48644e+08	6.29491e+08	6.55576e+08	6.49792e+08	6.47175e+08	6.57569e+08
	197.548	83.0601		6.0269e+08	586501171	5.62684e+08	5.92337e+08	5.78649e+08	8.17133e+08	5.68057e+08	5.72346e+08	5.70274e+08	5.75029e+08	5.7964e+08	5.4144e+08	550199110	5.90331e+08	6.07246e+08	5.84e+08	1743438978	6.6684e+08	182939834	5.68076e+08	6.21243e+08	5.8116e+08
Mannopine	540.757	311.313		5.55124e+08	4.431e+08	3.73269e+08	375011660	3.81458e+08	5.09093e+08	8.66491e+08	8.04079e+08	6.53416e+08	7.94419e+08	1161637230	6.26604e+08	680378719	7.34824e+08	8.71812e+08	6.55102e+08	4.68087e+08	3.27425e+08	3.8149e+08	4.2021e+08	5.25858e+08	4.65297e+08
	29.0159	265.069		6.9225e+08	689873714	6.56503e+08	684416884	6.70109e+08	6.58422e+08	6.40004e+08	6.13944e+08	6.14424e+08	5.73328e+08	5.95593e+08	6.10887e+08	581190974	6.43256e+08	5.83618e+08	5.91848e+08	4.53386e+08	4.58069e+08	4.65172e+08	5.26502e+08	4.80101e+08	5.58152e+08
	25.2975	151.035		6.06379e+08	6.34422e+08	5.26856e+08	5.26638e+08	6.05075e+08	6.2798e+08	5.72577e+08	5.79783e+08	6.20557e+08	5.63799e+08	5.62359e+08	581812175	5.93746e+08	6.08204e+08	5.87639e+08	5.80772e+08	674144512	5.89055e+08	4.85323e+08	547812931	5.11577e+08	617651979
	176.376	83.0601		5.58859e+08	544452574	5.39281e+08	527121730	546010455	1045179936	5.07692e+08	5.27841e+08	5.24996e+08	5.31218e+08	5.40978e+08	5.39406e+08	5.67531e+08	5.12332e+08	5.5223e+08	5.41487e+08	530439442	4.77918e+08	861562027	5.16821e+08	633215607	5.46492e+08
Pyridoxal phosphate	66.7482	248.149		2.15842e+08	2.24514e+08	2.98146e+08	2.13773e+08	1.40124e+08	1.55144e+08	5.77848e+08	6.11022e+08	6.45263e+08	6.14842e+08	5.78152e+08	6.05263e+08	5.96763e+08	5.99636e+08	5.76299e+08	5.5101e+08	1131847666	1081906520	4.36918e+08	6.78576e+08	1037543070	1081091167
para-Trifluoromethylphenol	32.493	163.115		7.19845e+08	7.16509e+08	7.24139e+08	7.16381e+08	7.41466e+08	7.47397e+08	5.60239e+08	5.70184e+08	5.54628e+08	5.77592e+08	5.51924e+08	5.77969e+08	577787708	5.49834e+08	5.84825e+08	5.4059e+08	3.23855e+08	3.67918e+08	4.14056e+08	3.57723e+08	4.54851e+08	3.77486e+08
Pyridoxal phosphate	54.957	248.149		1.85011e+08	201305484	1.18695e+08	7.25523e+07	7.08415e+07	8.72675e+07	4.97232e+08	5.18164e+08	5.4042e+08	5.29434e+08	4.95363e+08	5.13288e+08	5.50026e+08	5.49588e+08	5.49913e+08	5.27282e+08	1204464544	1135680525	4.85805e+08	7.83641e+08	1134297606	1279655145
	645.857	111.039		5.57973e+08	537555039	5.24577e+08	5.21649e+08	5.52892e+08	5.12605e+08	5.20833e+08	5.61062e+08	5.62971e+08	5.53477e+08	5.345e+08	5.68174e+08	5.1705e+08	5.72556e+08	5.21695e+08	5.24982e+08	5.05122e+08	5.49509e+08	5.27718e+08	5.21589e+08	5.15973e+08	5.29825e+08
	647.197	109.022		5.25789e+08	5.15747e+08	5.29565e+08	5.17147e+08	5.27503e+08	5.17906e+08	5.24634e+08	5.19132e+08	5.15461e+08	5.18101e+08	5.37048e+08	5.26834e+08	521315433	5.21048e+08	5.18214e+08	5.28533e+08	515744540	5.07225e+08	5.30968e+08	5.17064e+08	5.15464e+08	5.21054e+08
	150.467	83.0601		5.36731e+08	5.29708e+08	5.13458e+08	5.22149e+08	5.30333e+08	6.43104e+08	4.9746e+08	5.01285e+08	5.11187e+08	513722977	511449000	5.23889e+08	5.3842e+08	5.25072e+08	5.35592e+08	5.1875e+08	5.86343e+08	4.93494e+08	4.96336e+08	5.32612e+08	2.93925e+08	494025463
	645.999	131.533		4.99717e+08	5.3013e+08	5.51088e+08	5.48822e+08	4.99563e+08	5.43231e+08	491290350	5.1266e+08	4.97974e+08	489796148	5.17898e+08	5.14296e+08	4.86343e+08	4.91227e+08	5.15982e+08	4.88873e+08	4.87706e+08	4.7528e+08	5.0015e+08	5.17364e+08	5.11351e+08	5.25345e+08
	645.857	122.547		481576407	5.04145e+08	5.32273e+08	5.3627e+08	4.87883e+08	5.0966e+08	5.07907e+08	5.35274e+08	5.33411e+08	4.84943e+08	5.28932e+08	4.60375e+08	4.79032e+08	4.78518e+08	4.94526e+08	5.10651e+08	3.90622e+08	4.93946e+08	4.76546e+08	4.97326e+08	4.91342e+08	4.87984e+08
Stearyltrimethylammonium chloride	41.501	349.053		4.6151e+08	4.51682e+08	4.60601e+08	4.61066e+08	4.64182e+08	5.55059e+08	4.4161e+08	5.36877e+08	4.73689e+08	4.65362e+08	4.66406e+08	5.4922e+08	4.68527e+08	5.32836e+08	514247210	5.13973e+08	3.92348e+08	5.08116e+08	4.63586e+08	4.07934e+08	4.67826e+08	4.66669e+08
	134.961	137.046		2.58754e+08	2.11173e+08	1.41534e+08	9.74784e+07	2.5707e+08	2.43782e+08	4.76988e+08	4.74478e+08	4.80384e+08	4.70012e+08	4.69084e+08	4.86394e+08	4.59415e+08	4.80207e+08	4.78231e+08	4.7507e+08	7.85557e+08	8.82272e+08	6.53239e+08	7.41143e+08	5.0541e+08	4.8626e+08
	34.0895	114.06		4.40585e+08	4.59669e+08	3.71547e+08	3.94898e+08	4.00912e+08	3.79163e+08	4.03836e+08	4.43189e+08	4.14926e+08	4.43231e+08	4.12165e+08	4.30226e+08	4.46114e+08	4.59513e+08	4.87558e+08	4.83142e+08	5.27664e+08	5.72462e+08	5.55732e+08	5.69359e+08	4.22942e+08	4.82192e+08
	482.853	281.266		3.37592e+08	1.94579e+08	1.90256e+08	1.86715e+08	2.15869e+08	1.96315e+08	7.80864e+08	7.76059e+08	7.35253e+08	7.52196e+08	7.45591e+08	735377790	7.05232e+08	6.78208e+08	6.5483e+08	6.51668e+08	2.41001e+08	1.48922e+08	1.60858e+08	1.80485e+08	1.83021e+08	1.73649e+08
	652.816	169.977		4.54509e+08	4.58961e+08	4.41771e+08	433674768	4.44037e+08	4.23754e+08	4.46279e+08	4.42441e+08	4.41202e+08	4.3224e+08	4.41839e+08	4.2375e+08	4.16586e+08	4.6354e+08	4.39086e+08	4.51034e+08	3.98515e+08	4.24357e+08	4.13373e+08	4.32433e+08	4.46296e+08	4.44014e+08
	646.124	112.018		3.76121e+08	3.629e+08	4.12526e+08	3.99581e+08	3.658e+08	3.72745e+08	3.81184e+08	4.08922e+08	4.10379e+08	3.79323e+08	4.11985e+08	3.96679e+08	3.70901e+08	3.62859e+08	3.6853e+08	3.64562e+08	3.63936e+08	3.69611e+08	3.62441e+08	3.68166e+08	3.65038e+08	3.67387e+08
	452.266	74.0962		3.14468e+08	8.08508e+08	1085822739	1.90858e+08	2.68077e+08	2.64963e+08	3.13479e+08	2.94149e+08	3.85524e+08	2.77297e+08	1.93516e+08	3.13066e+08	4.0226e+08	2.57604e+08	2.31211e+08	2.78839e+08	3.32215e+08	2.43824e+08	4.65949e+08	4.49146e+08	2.82195e+08	5.37116e+08
6-Thioinosinic acid	536.404	285.297		3.19079e+08	2.58732e+08	2.50332e+08	2.55835e+08	2.87962e+08	2.59797e+08	564945912	5.69263e+08	4.66003e+08	4.79721e+08	5.21363e+08	4.40358e+08	4.73859e+08	4.746e+08	5.01778e+08	4.92235e+08	2.86594e+08	2.34413e+08	2.28755e+08	2.55988e+08	2.84364e+08	2.5195e+08
	653.881	199.987		4.01232e+08	3.40419e+08	3.75807e+08	3.84715e+08	3.8931e+08	3.61182e+08	4.14605e+08	3.72133e+08	3.55817e+08	4.08258e+08	3.5741e+08	373580317	3.79873e+08	3.37268e+08	3.5537e+08	3.50204e+08	344321543	3.55911e+08	3.2167e+08	3.88681e+08	3.89561e+08	3.72684e+08
	101.717	229.154		560867590	5.11896e+08	3.90864e+08	2.42883e+08	6.32672e+08	5.42288e+08	2.93744e+08	4.79537e+08	3.092e+08	2.91739e+08	2.72364e+08	3.48039e+08	4.70919e+08	2.85243e+08	4.68842e+08	3.14086e+08	4.14151e+08	2.01546e+08	3.04418e+08	1.57974e+08	3.98011e+08	198943210
Stearyltrimethylammonium chloride	57.656	349.053		3.76118e+08	3.5882e+08	3.55257e+08	352615191	3.81533e+08	3.72619e+08	3.75142e+08	3.83534e+08	3.81451e+08	3.85265e+08	3.60443e+08	3.73005e+08	3.67695e+08	3.67542e+08	3.54519e+08	3.66322e+08	3.2188e+08	3.33663e+08	3.65501e+08	3.36385e+08	3.83006e+08	3.82986e+08
	584.906	312.325		2.68757e+08	2.02355e+08	1.95194e+08	162677981	1.97069e+08	1.81568e+08	6.07474e+08	6.09323e+08	5.50317e+08	5.63806e+08	5.28013e+08	5.39351e+08	548233843	5.3654e+08	5.22613e+08	5.45878e+08	204254086	1.67307e+08	1.87222e+08	1.61915e+08	2.28067e+08	1.78954e+08
	647.195	130.533		356014874	3.5731e+08	3.66207e+08	3.62192e+08	3.59905e+08	3.62006e+08	3.42505e+08	3.46239e+08	3.43978e+08	3.54e+08	350473924	3.56313e+08	3.59857e+08	3.63136e+08	3.56416e+08	3.48233e+08	3.23518e+08	3.51296e+08	3.65163e+08	3.57708e+08	3.5129e+08	358165950
	318.689	110.02		8.28688e+07	329096303	3.53632e+08	2.38821e+08	3.43225e+08	6.21975e+08	566710126	3.64235e+08	3.62011e+08	1.23855e+08	357270965	4.23743e+08	4.74897e+08	5.03079e+08	3.77347e+08	3.45828e+08	7.95862e+07	322791737	320154155	3.32195e+08	3.24481e+08	3.35251e+08
	431.808	74.0962		3.40377e+08	4.29049e+07	3.44022e+08	2.35125e+08	329303069	5.36369e+07	4.6744e+08	2.99794e+08	3.49186e+08	3.94407e+08	2.88403e+08	3.45508e+08	3.00373e+08	1.64191e+08	3.28095e+08	3.38679e+08	3.01688e+08	718017566	3.39447e+08	6.37097e+08	3.15186e+08	3.32018e+08
	49.3374	162.112		4.48243e+08	450518996	4.27187e+08	4.65081e+08	5.09838e+08	5.08144e+08	3.47552e+08	3.3525e+08	3.24183e+08	3.35361e+08	3.43487e+08	3.1686e+08	3.35195e+08	3.24383e+08	318589714	3.1452e+08	1.3606e+08	1.55716e+08	2.02301e+08	1.69221e+08	2.02007e+08	1.71918e+08
	32.4925	279.191		3.73299e+08	3.81693e+08	3.73659e+08	3.55977e+08	3.25381e+08	3.29241e+08	3.11084e+08	319596269	3.22112e+08	3.34743e+08	311616816	328621054	3.3034e+08	3.07641e+08	3.08834e+08	3.08165e+08	1.77512e+08	2.15808e+08	2.72288e+08	2.26846e+08	2.83421e+08	2.45426e+08
L-Glutamyl 5-phosphate	29.5517	228.117		3.64447e+08	3.52983e+08	3.32833e+08	3.43422e+08	3.70775e+08	3.47195e+08	3.07269e+08	327066155	3.20455e+08	3.03904e+08	3.05979e+08	3.21254e+08	3.04491e+08	3.11699e+08	3.05867e+08	3.23446e+08	2.38587e+08	2.23453e+08	2.47418e+08	2.58373e+08	2.45685e+08	272492612
	646.125	109.522		2.95331e+08	2.94563e+08	3.10542e+08	2.97931e+08	2.97639e+08	2.99817e+08	2.98989e+08	2.98308e+08	3.01208e+08	3.01803e+08	3.10512e+08	2.94192e+08	3.00819e+08	2.86938e+08	2.91524e+08	2.93792e+08	2.93536e+08	2.89265e+08	301186517	2.8987e+08	2.92816e+08	2.92252e+08
	57.6203	123.055		4.12549e+08	3.77298e+08	2.98552e+08	2.99544e+08	4.1942e+08	3.68254e+08	2.6994e+08	2.72282e+08	2.93264e+08	2.86857e+08	2.77662e+08	2.93644e+08	2.8769e+08	2.96267e+08	3.04542e+08	3.00654e+08	2.63138e+08	2.67502e+08	2.80508e+08	2.62225e+08	1.29245e+08	1.1836e+08
	651.064	171.993		2.85451e+08	2.7315e+08	262904130	2.5921e+08	2.70459e+08	2.5057e+08	2.73051e+08	2.83162e+08	2.68355e+08	2.4864e+08	2.64799e+08	2.58858e+08	2.53176e+08	3.09974e+08	2.92347e+08	2.85813e+08	3.06982e+08	287042772	271937815	2.87675e+08	2.88731e+08	2.67915e+08
	625.181	146.98		1.5839e+08	4.77181e+08	4.41809e+08	2.4023e+08	2.27476e+08	2.27515e+08	2.80127e+08	3.49228e+08	2.17131e+08	1.38282e+08	2.18955e+08	2.90624e+08	2.04013e+08	3.44318e+08	2.74214e+08	2.90534e+08	2.49388e+08	9.87881e+07	2.13762e+08	1.20466e+08	4.94108e+08	4.82584e+08
Sulfite	482.888	83.0849		7.13082e+08	650834006	682666	6.88007e+08	6.8148e+08	216122	3.2573e+06	3.04683e+06	2.79172e+06	3.20493e+06	3.17426e+06	2.98414e+06	2.84218e+06	1.91978e+06	2.44306e+06	2.86391e+06	816161	631136133	5.90833e+08	5.7113e+08	6.26343e+08	6.74299e+08
	516.437	144.982		2.96186e+08	2.66528e+08	3.06927e+08	2.292e+08	3.03501e+08	2.85517e+08	2.78935e+08	268716196	2.14166e+08	2.70355e+08	2.25345e+08	2.04998e+08	2.28814e+08	2.4837e+08	2.20003e+08	2.23895e+08	2.68489e+08	2.5216e+08	2.42569e+08	1.67373e+08	2.55618e+08	2.74216e+08
	647.998	196.016		2.47264e+08	2.56779e+08	2.51323e+08	2.48677e+08	2.44663e+08	2.50621e+08	2.41554e+08	2.4673e+08	241029503	2.42621e+08	2.55164e+08	2.54012e+08	2.47584e+08	2.53623e+08	2.49458e+08	2.55955e+08	2.40926e+08	2.51455e+08	261869916	2.52022e+08	247969465	2.50971e+08
	134.961	269.087		1.42742e+08	1.15187e+08	3.83369e+07	5.03354e+07	1.41081e+08	1.31482e+08	2.56364e+08	256871132	258601338	2.53666e+08	2.57872e+08	2.63276e+08	2.52754e+08	2.61995e+08	2.63038e+08	2.58222e+08	4.28493e+08	4.73292e+08	3.54911e+08	404439581	2.76201e+08	2.62768e+08
	210.379	110.02		2.75658e+08	1.66283e+08	228029865	3.73063e+08	2.22076e+08	4.66386e+08	3.74982e+08	2.30608e+08	2.2599e+08	1.27979e+08	2.28439e+08	1.83127e+08	2.1938e+08	2.49879e+08	1.82853e+08	2.23389e+08	1.42762e+08	2.29157e+08	2.22705e+08	227740053	2.16222e+08	2.18429e+08
	29.7982	212.102		2.89126e+08	2.83861e+08	2.11331e+08	2.09219e+08	2.41049e+08	2.46277e+08	2.29229e+08	2.3985e+08	238347999	2.28951e+08	2.35313e+08	2.469e+08	2.34987e+08	2.32498e+08	2.2906e+08	2.48235e+08	2.4019e+08	244582367	2.05939e+08	2.0443e+08	2.12331e+08	1.98061e+08
	27.9473	122.924		2.42425e+08	2.41082e+08	2.32695e+08	2.3773e+08	2.18083e+08	2.2539e+08	2.33809e+08	2.29166e+08	228601608	2.39082e+08	2.33524e+08	2.43478e+08	2.36062e+08	2.28597e+08	233823412	2.26007e+08	2.15372e+08	2.21401e+08	2.27279e+08	2.28338e+08	2.39489e+08	2.45383e+08
	104.351	99.5309		2.2301e+08	2.38206e+08	2.27784e+08	2.35781e+08	1.208e+08	2.31696e+08	246075824	2.3146e+08	233113276	2.30705e+08	225336657	256500868	2.4585e+08	2.42294e+08	2.44643e+08	2.42759e+08	2.32164e+08	2.30994e+08	2.37312e+08	2.40746e+08	2.40895e+08	2.35984e+08
	68.981	158.961		2.57716e+08	2.78572e+08	2.64045e+08	2.27085e+08	256945523	2.33844e+08	2.58088e+08	2.19341e+08	2.17822e+08	2.21544e+08	1.31554e+08	2.2139e+08	2.33157e+08	1.36785e+08	2.78563e+08	2.46354e+08	2.32187e+08	2.87843e+08	2.38125e+08	2.22856e+08	1.46143e+08	2.6911e+08
	192.903	246.169		395633363	3.1312e+08	3.9356e+08	4.34144e+08	1.21229e+08	9.60887e+07	2.60412e+08	2.66263e+08	2.60449e+08	2.59704e+08	2.72586e+08	2.58737e+08	2.60842e+08	2.56461e+08	2.66081e+08	2.52567e+08	9.03783e+07	1.07193e+08	9.87221e+07	9.30272e+07	9.26745e+07	7.77308e+07
3-Iodo-L-tyrosine	57.6525	308.09		1.59275e+08	1.46944e+08	1.80817e+08	1.71086e+08	1.62243e+08	1.64661e+08	210318950	2.2092e+08	2.18383e+08	2.18369e+08	2.1006e+08	2.17408e+08	2.04934e+08	2.08409e+08	2.03282e+08	2.15012e+08	2.61812e+08	272636712	2.74413e+08	2.36813e+08	2.5563e+08	2.40396e+08
	34.8968	133.074		207612450	2.11278e+08	2.06083e+08	2.15028e+08	2.11767e+08	2.13162e+08	2.12644e+08	216857913	2.07776e+08	2.10833e+08	2.00664e+08	2.00768e+08	2.15935e+08	2.07366e+08	2.10241e+08	2.06916e+08	1.97113e+08	194324160	2.00857e+08	2.02008e+08	2.05674e+08	2.09002e+08
Potassium iodide	645.857	167.013		2.19459e+08	1.98459e+08	2.21994e+08	2.12581e+08	1.99107e+08	2.01365e+08	2.20528e+08	2.30854e+08	2.37847e+08	2.02869e+08	2.29994e+08	2.20047e+08	1.92924e+08	2.01387e+08	1.93316e+08	1.88013e+08	1.67421e+08	1.96436e+08	2.10363e+08	1.99117e+08	1.95756e+08	1.94197e+08
	647.46	224.011		2.03357e+08	2.06589e+08	2.09805e+08	210418662	2.0821e+08	2.09664e+08	2.00764e+08	2.07037e+08	2.03587e+08	2.02658e+08	2.10211e+08	2.09665e+08	2.11075e+08	203066155	2.0198e+08	2.02725e+08	1.92445e+08	205890736	2.09252e+08	2.04028e+08	2.05548e+08	197898098
	231.905	110.02		1.72712e+08	4.88497e+07	1.67461e+08	3.02715e+08	178416472	3.36546e+08	1.756e+08	1.8283e+08	1.77574e+08	127764558	1.77636e+08	1.99753e+08	1.64781e+08	1.738e+08	211512080	2.83331e+08	5.14232e+08	1.72605e+08	1.73102e+08	1.77357e+08	1.85e+08	1.71741e+08
	46.7912	229.154		2.31387e+08	2.00484e+08	260576127	2.6391e+08	2.57816e+08	2.51229e+08	2.18037e+08	2.20667e+08	2.20148e+08	2.32242e+08	2.15941e+08	2.05494e+08	2.06517e+08	2.06497e+08	1.96351e+08	1.99775e+08	158224063	1.77332e+08	1.29565e+08	131946013	1.42323e+08	1.42088e+08
	30.6214	126.022		1.11535e+07	7.47955e+06	7.53585e+06	7.07087e+06	1.41353e+07	2.08259e+07	221136444	2.17824e+08	216808487	2.12139e+08	2.16206e+08	2.21044e+08	2.1624e+08	2.13766e+08	2.19548e+08	2.27536e+08	3.55896e+08	3.74286e+08	3.85387e+08	3.52107e+08	4.30607e+08	312714044
	31.4165	98.9839		2.1272e+08	2.08009e+08	2.37962e+08	2.50116e+08	2.21476e+08	2.42047e+08	197059465	1.96478e+08	1.94416e+08	1.96187e+08	1.94068e+08	2.07789e+08	1.98607e+08	1.9209e+08	1.96254e+08	1.9435e+08	1.66794e+08	1.60625e+08	1.87852e+08	2.00892e+08	1.73799e+08	2.02269e+08
	661.642	122.547		203232623	2.01646e+08	2.00844e+08	1.99908e+08	2.00204e+08	2.10211e+08	2.05863e+08	2.21167e+08	1.98681e+08	103083066	2.01147e+08	1.86549e+08	240535336	1.88293e+08	2.0338e+08	2.01974e+08	2.0402e+08	1.90985e+08	1.98536e+08	2.06666e+08	2.00771e+08	2.01672e+08
	30.889	258.109		1.92932e+08	104789246	3.56315e+08	2.61663e+08	1.65028e+08	5.42334e+07	2.05059e+08	2.02517e+08	2.04489e+08	1.99571e+08	205115986	2.04297e+08	208962836	1.94432e+08	1.95376e+08	196028448	1.72761e+08	1.81459e+08	1.53793e+08	223479823	2.27362e+08	2.51487e+08
	61.4208	83.0601		2.08105e+08	207903674	1.95376e+08	2.00894e+08	1.99824e+08	1.99442e+08	1.89595e+08	1.8808e+08	1.977e+08	1.95729e+08	2.02654e+08	1.98709e+08	205274634	1.82004e+08	2.00607e+08	1.92817e+08	1.40396e+08	2.47311e+08	1.92339e+08	2.04166e+08	2.01806e+08	198632471
	646.12	132.531		192665671	1.97766e+08	2.21257e+08	2.12601e+08	1.93154e+08	2.06304e+08	1.99729e+08	1.95671e+08	1.90773e+08	1.90687e+08	1.94986e+08	1.95605e+08	1.90147e+08	1.91651e+08	1.96118e+08	188313977	1.89196e+08	1.97956e+08	1.88818e+08	2.04247e+08	1.95381e+08	200229580
	578.475	265.003		256256197	2.07292e+08	2.46791e+08	2.16664e+08	2.60131e+08	2.59374e+08	1.51293e+08	2.47848e+08	2.16486e+08	2.42864e+08	2.40035e+08	225556502	1.09055e+08	2.00116e+08	1.29172e+08	2.08284e+08	244159007	1.74775e+08	3.73855e+07	2.3273e+07	2.30605e+08	1.83092e+08
	323.775	274.273		1.1633e+08	121552847	1.36289e+08	1.6671e+08	1.36117e+08	1.21576e+08	2.73359e+08	2.734e+08	2.78301e+08	2.6555e+08	2.8049e+08	2.64458e+08	2.75218e+08	2.60532e+08	2.80322e+08	2.62362e+08	1.18708e+08	1.30558e+08	1.28395e+08	1.23535e+08	1.20543e+08	1.3317e+08
	642.647	107.967		1.93873e+08	1.95886e+08	250651253	2.22508e+08	1.96171e+08	2.13429e+08	2.0051e+08	1.9588e+08	2.14553e+08	2.00113e+08	2.37643e+08	2.18612e+08	1.7583e+08	1.49533e+08	192826851	1.39206e+08	1.85514e+08	1.54576e+08	1.77732e+08	1.6996e+08	1.95036e+08	1.87301e+08
	57.3856	205.126		2.3668e+08	2.53634e+08	2.52601e+08	2.07726e+08	1.83178e+08	1.83124e+08	1.90009e+08	1.95496e+08	2.06051e+08	1.9564e+08	1.9199e+08	1.90769e+08	1.97595e+08	1.90451e+08	1.86047e+08	1.87708e+08	1.51227e+08	1.60689e+08	1.42738e+08	1.40223e+08	1.89082e+08	1.87624e+08
Trifluoromethyl-bismethyl ketone	644.781	141.113		1.97111e+08	1.64832e+08	2.17919e+08	2.09556e+08	180391926	1.752e+08	2.01884e+08	2.11286e+08	1.98921e+08	2.03394e+08	2.14056e+08	2.02687e+08	1.64242e+08	1.60517e+08	160515426	1.53305e+08	1.74559e+08	1.57275e+08	1.69284e+08	1.77763e+08	1.63172e+08	156567249
	350.65	111.039		1.45827e+08	2.47042e+08	2.58504e+08	1.98992e+08	1.45376e+08	1.57321e+08	1.45909e+08	1.47488e+08	1.18904e+08	2.58622e+08	2.0041e+08	1.91266e+08	2.22678e+08	2.34885e+08	1.48255e+08	2.5956e+08	1.65397e+08	1.59811e+08	1.32197e+08	1.51275e+08	1.70487e+08	1.35788e+08
	447.838	144.982		1.05178e+08	1.83062e+08	2.03597e+08	4.47508e+08	1.63289e+08	1.71216e+08	175862716	2.3991e+08	1.65716e+08	1.95179e+08	252264602	1.71619e+08	2.16686e+08	1.80236e+08	1.67643e+08	1.7704e+08	1.94037e+08	1.62953e+08	1.63014e+08	2.07237e+08	2.05187e+07	1.77104e+07
	299.704	111.039		1.61194e+08	1.3586e+08	154736359	2.23852e+08	1.094e+08	1.58889e+08	1.45337e+08	1.46528e+08	1.1274e+08	1.37369e+08	1.92399e+08	1.45524e+08	137595643	139171066	2.44631e+08	1.60024e+08	1.61489e+08	1.31254e+08	2.08666e+08	161045740	4.67262e+08	2.0726e+08
	25.5331	146.03		1.76214e+08	2.00099e+08	1.57842e+08	1.77381e+08	1.8659e+08	1.86585e+08	1.6942e+08	1.75967e+08	1.69862e+08	171085102	1.60083e+08	1.72466e+08	1.71111e+08	172955363	1.79275e+08	1.68758e+08	1.95299e+08	1.90321e+08	1.48733e+08	1.62562e+08	1.51677e+08	1.74511e+08
	25.2729	82.5368		1.71497e+08	1.65439e+08	1.4547e+08	1.36366e+08	1.77651e+08	1.79728e+08	1.43453e+08	1.54905e+08	1.93861e+08	155771566	1.80725e+08	1.61253e+08	1.854e+08	1.97019e+08	1.71667e+08	193805485	2.0185e+08	1.88501e+08	1.48254e+08	1.64691e+08	1.57474e+08	1.89878e+08
Calcium carbote	43.4705	101.096		8.04723e+07	1.70101e+08	1.95718e+08	1.73572e+08	1.62526e+08	1.71408e+08	1.64514e+08	184315152	1.61401e+08	1.57416e+08	1.92773e+08	1.78342e+08	192195537	1.64343e+08	176354701	1.77858e+08	1.76249e+08	1.46796e+08	1.71881e+08	1.87936e+08	1.87171e+08	1.70744e+08
	224.343	260.185		8.74608e+06	8.77135e+06	1.23376e+07	1.00179e+07	4.54502e+06	5.06578e+06	1.78395e+08	1.73471e+08	166710249	1.76603e+08	1.75742e+08	1.77773e+08	1.68151e+08	180356440	1.73675e+08	1.78266e+08	4.66896e+08	4.69258e+08	2.15675e+08	2.77949e+08	227731842	2.38467e+08
	351.049	432.237		107891585	1.24446e+08	1.08753e+08	1.0295e+08	1.10627e+08	1.10035e+08	2.3148e+08	2.35098e+08	2.24196e+08	2.32066e+08	2.2345e+08	2.18589e+08	2.2714e+08	2.28826e+08	2.26754e+08	2.10609e+08	1.42454e+08	1.10256e+08	1.19686e+08	128001741	1.05534e+08	1.37794e+08
N-[4-(5-Nitro-2-furyl)-2-thiazolyl]acetamide	468.93	254.247		1.12234e+08	6.90367e+07	6.30587e+07	8.85699e+07	9.68792e+07	6.76312e+07	2.84906e+08	2.8607e+08	2.89905e+08	3.94546e+08	2.87441e+08	2.85091e+08	2.48723e+08	2.62734e+08	2.41742e+08	2.45507e+08	8.06496e+07	7.78731e+07	2.53002e+07	3.03258e+07	6.73489e+07	6.04478e+07
	47.44	83.0601		1.77578e+08	1.77343e+08	1.71409e+08	1.65477e+08	1.65677e+08	1.0684e+08	1.63837e+08	1.62171e+08	1.63991e+08	1.67543e+08	1.70214e+08	1.6661e+08	1.71737e+08	1.74514e+08	1.70191e+08	1.62387e+08	2.12194e+08	1.06006e+08	1.7427e+08	1.81679e+08	1.77564e+08	1.65938e+08
	25.2729	105.003		1.59532e+08	1.95979e+08	1.4939e+08	1.93176e+08	1.76633e+08	173755844	1.66037e+08	1.78902e+08	1.53456e+08	1.71071e+08	1.52566e+08	163475517	1.43197e+08	1.51187e+08	1.67753e+08	1.56433e+08	177408882	1.94611e+08	1.38988e+08	1.47141e+08	1.35944e+08	1.53313e+08
	363.98	111.039		1.80486e+08	2.21979e+08	1.03613e+08	126547610	182959972	1.79632e+08	1.56194e+08	8.65472e+07	1.76304e+08	1.44915e+08	1.37837e+08	1.8825e+08	1.733e+08	1.76219e+08	2.31593e+08	1.80622e+08	136673527	1.8303e+08	1.84848e+08	1.53177e+08	1.54971e+08	9.66753e+07
	522.946	101.071		1.31424e+08	1.91308e+08	239587595	226197407	2.22772e+08	1.08662e+08	8.8423e+07	1.02677e+08	1.05471e+08	1.23362e+08	1.98117e+08	1.83104e+08	2.09394e+08	1.31422e+08	1.74519e+08	1.63657e+08	9.76553e+07	1.51102e+08	138558837	1.88967e+08	1.48826e+08	139601933
	176.416	111.039		1.38834e+08	213401683	1.37812e+08	248940770	1.45591e+08	2.87316e+08	1.48006e+08	1.24282e+08	1.48533e+08	1.55484e+08	168286078	2.23777e+08	173854933	1.38152e+08	6.67708e+07	1.53064e+08	1.55622e+08	7.67622e+07	96428737	1.54984e+08	1.54306e+08	1.4586e+08
DHAP(10:0)	536.438	325.32		1.39807e+08	1.12945e+08	1.06615e+08	1.09404e+08	1.19915e+08	1.11682e+08	2.14186e+08	2.2205e+08	1.8869e+08	1.92383e+08	2.13422e+08	1.88159e+08	2.09999e+08	2.12645e+08	2.19465e+08	214371459	1.26756e+08	1.01061e+08	9.81571e+07	1.12003e+08	1.1875e+08	1.09362e+08
{5-[(E)-2-(3,5-dihydroxyphenyl)ethenyl]-2-methoxyphenyl}oxidanesulfonic acid	586.774	339.344		8.57353e+07	1.01114e+08	6.93819e+07	8.56273e+07	1.16694e+08	112763996	2.54121e+08	2.3093e+08	2.23195e+08	2.2876e+08	2.10697e+08	2.13862e+08	2.03257e+08	2.04837e+08	2.10544e+08	2.27737e+08	113247830	6.12589e+07	7.03803e+07	7.82053e+07	8.29174e+07	7.13373e+07
	648.008	113.963		1.39451e+08	1.43473e+08	1.57261e+08	1.37036e+08	1.46023e+08	1.39527e+08	1.48863e+08	1.4405e+08	1.42608e+08	1.52667e+08	1.55231e+08	1.45486e+08	1.41301e+08	1.54878e+08	1.4714e+08	1.44569e+08	1.58772e+08	1.44815e+08	1.48782e+08	1.48321e+08	1.54173e+08	1.42303e+08
	654.658	158.961		1.43954e+08	1.56642e+08	1.37815e+08	1.2836e+08	1.4192e+08	1.45907e+08	1.35308e+08	1.47462e+08	1.37145e+08	1.77809e+08	1.1425e+08	1.36531e+08	1.4256e+08	1.41379e+08	1.56519e+08	1.52826e+08	1.34272e+08	1.59534e+08	1.43833e+08	1.29487e+08	1.37295e+08	1.53268e+08
Calcium carbote	32.2306	101.096		1.01293e+08	1.38922e+08	1.44958e+08	1.46009e+08	7.62151e+07	1.41185e+08	1.40228e+08	1.15723e+08	1.44279e+08	1.43897e+08	1.47358e+08	1.41281e+08	140604317	1.45658e+08	1.48734e+08	1.47354e+08	1.47164e+08	1.80205e+08	155520554	1.52647e+08	1.52165e+08	1.4765e+08
	25.2729	110.008		1.43115e+08	157088948	128164634	1.41577e+08	1.48726e+08	1.46674e+08	1.41606e+08	1.50289e+08	1.47461e+08	1.4513e+08	1.36657e+08	1.39582e+08	1.37362e+08	1.38473e+08	1.40924e+08	1.34523e+08	1.56012e+08	150433755	1.14487e+08	1.21888e+08	1.18806e+08	1.41645e+08
	105.284	90.5256		8.74409e+07	1.44943e+08	148851745	1.45324e+08	1.52449e+08	1.43723e+08	8.90068e+07	1.5809e+08	1.64054e+08	1.53406e+08	1.55093e+08	1.6727e+08	1.01308e+08	1.45857e+08	1.51925e+08	1.50499e+08	3.9147e+07	6.72381e+07	258336464	1.49336e+08	1.47883e+08	1.58044e+08
	312.002	111.039		2.8012e+07	2.1885e+08	1.22998e+08	1.39215e+08	1.43969e+08	2.04521e+08	1.40266e+08	1.00158e+08	1.39823e+08	1.97905e+08	2.08487e+08	9.42731e+07	1.64795e+08	2.05726e+08	1.9628e+08	143844609	1.48219e+08	1.85022e+07	1.41651e+07	1.48677e+08	1.30738e+08	1.46034e+08
Thioguanosine 5'-diphosphate	378.861	460.268		7.78605e+07	8.73473e+07	7.59641e+07	6.62477e+07	7.28849e+07	8.55935e+07	2.03344e+08	1.94944e+08	1.86461e+08	1.97254e+08	1.81866e+08	1.87043e+08	2.00032e+08	2.08033e+08	1.98007e+08	1.97713e+08	1.00728e+08	8.13516e+07	9.56614e+07	1.19814e+08	8.62502e+07	1.28478e+08
	119.987	159.969		1.27824e+08	6.41536e+07	1.36342e+08	1.53379e+08	1.57321e+08	1.4212e+08	1.65367e+08	1.41761e+08	1.38377e+08	1.61229e+08	1.42111e+08	1.55055e+08	1.50183e+08	1.24497e+08	1.53683e+08	6.70731e+07	1.5484e+08	1.43669e+08	1.423e+08	1.22742e+08	1.42747e+08	1.26657e+08
	61.9315	111.039		1.43088e+08	1.43166e+08	8.10708e+07	1.50686e+08	1.58622e+08	1.26276e+08	1.34512e+08	1.51889e+08	1.56102e+08	1.5074e+08	1.21611e+08	7.96569e+07	8.68978e+07	1.43539e+08	1.1843e+08	1.48008e+08	1.34789e+08	1.55427e+08	1.33161e+08	1.34747e+08	1.45128e+08	1.33742e+08
N-Acetoxy-IQ	497.863	257.266		1.05268e+08	5.94511e+07	6.80021e+07	6.82521e+07	7.00195e+07	6.98709e+07	2.35724e+08	2.43307e+08	1.9556e+08	2.10591e+08	216634782	212176531	2.14439e+08	1.89053e+08	1.89532e+08	1.9641e+08	7.47863e+07	5.17124e+07	4.90797e+07	6.61545e+07	6.11331e+07	6.26135e+07
	35.1718	179.128		2.34452e+08	119464515	1.97952e+08	2.43625e+08	9.25047e+07	8.82988e+07	1.31407e+08	1.34374e+08	1.35091e+08	1.26802e+08	1.23425e+08	1.30807e+08	1.32078e+08	1.30471e+08	1.32974e+08	1.30858e+08	1.68387e+08	1.47692e+08	6.53423e+07	8.13092e+07	5.43158e+07	7.69161e+07
CNQX	166.254	233.157		3.40216e+07	3.37188e+07	3.57992e+07	3.07362e+07	1.8747e+07	2.27951e+07	1.3674e+08	1.40984e+08	1.42076e+08	142069283	142444228	1.40292e+08	1.43466e+08	1.3877e+08	134679101	1.43434e+08	2.6376e+08	2.93497e+08	1.80809e+08	1.96076e+08	1.82279e+08	1.75054e+08
	573.667	250.987		1.57231e+08	1.1786e+08	2.06793e+08	2.92895e+08	1.37406e+08	1.22145e+08	1.38554e+08	1.59704e+08	1.31478e+08	1.34194e+08	2.12501e+08	123276103	1.04633e+08	8.71334e+07	8.61527e+07	8.92765e+07	1.35369e+08	7.62988e+07	9.11695e+07	9.40762e+07	6.75062e+07	8.45869e+07
	140.586	262.164		1.9195e+08	1.74118e+08	1.07366e+08	1.1547e+08	6.69015e+07	6.59155e+07	1.25227e+08	1.2464e+08	1.2927e+08	1.28639e+08	1.25673e+08	1.25096e+08	1.24783e+08	1.23583e+08	1.2351e+08	1.20431e+08	1.22171e+08	1.50425e+08	1.11225e+08	1.16961e+08	1.49624e+08	131839269
Arsonoacetate	646.124	184.985		121228235	1.22203e+08	1.32902e+08	1.32613e+08	1.21254e+08	1.21137e+08	1.29694e+08	136265302	1.3756e+08	1.27994e+08	1.32241e+08	1.25063e+08	118056575	120026352	1.20536e+08	120473420	1.16505e+08	1.20902e+08	1.15706e+08	1.24078e+08	1.20914e+08	1.28584e+08
	105.014	111.039		1.34165e+08	136839167	1.28794e+08	1.33869e+08	1.38393e+08	4.01162e+07	123736605	1.30001e+08	1.30178e+08	1.31411e+08	1.27011e+08	1.32043e+08	1.35337e+08	3.53946e+07	1.42462e+08	1.329e+08	1.35895e+08	1.29107e+08	1.35555e+08	1.3803e+08	134959970	1.34458e+08
5,12-Dihydroxanthommatin	406.116	426.357		3.18273e+07	1.8238e+07	2.49082e+08	2.71303e+08	2.03037e+08	8.72144e+07	111994687	1.10724e+08	1.15289e+08	1.09244e+08	1.13745e+08	115868373	1.31434e+08	1.33777e+08	1.48845e+08	1.43528e+08	6.87081e+06	1.01994e+07	1.27462e+07	1.49535e+07	2.71539e+08	3.22387e+08
1-Methyladenosine	550.307	282.278		4.1448e+08	9.35428e+06	3.56054e+08	5.9685e+07	5.6783e+07	1.89626e+08	1.20554e+08	8.1725e+07	5.96882e+07	1.11256e+08	113790120	8.90602e+07	1.15739e+08	1.01385e+08	9.76802e+07	1.11484e+08	5.44351e+07	7.50706e+07	3.19106e+08	3.65673e+07	9.356e+07	6.59661e+07
	29.5475	110.071		1.49533e+08	142901341	1.38765e+08	141867302	1.50683e+08	1.59749e+08	1.20658e+08	1.28578e+08	126636929	116812852	1.20109e+08	1.28124e+08	1.17384e+08	129419819	1.23921e+08	1.27281e+08	9.85374e+07	8.90207e+07	9.58723e+07	1.00057e+08	9.58875e+07	1.08071e+08
	178.55	110.02		144335806	1.39929e+08	1.19286e+08	1.30446e+08	1.19875e+08	2.58249e+07	1.38274e+08	116787927	1.20284e+08	1.5383e+08	1.20845e+08	1.03251e+08	1.17004e+08	1.1328e+08	1.22975e+08	1.14596e+08	2.24984e+08	1.08396e+08	1.16899e+08	1.18469e+08	1.17097e+08	116300626
	647.196	138.995		1.23813e+08	1.1998e+08	1.2405e+08	118806174	1.20467e+08	1.20447e+08	1.2776e+08	1.27282e+08	1.27595e+08	1.1733e+08	1.26813e+08	1.26169e+08	1.23763e+08	118953904	1.20524e+08	119416436	122949245	1.19939e+08	1.2227e+08	1.24443e+08	1.20564e+08	1.20498e+08
	22.5915	158.961		1.4456e+08	1.41068e+08	1.19392e+08	1.30851e+08	9.37066e+07	1.24705e+08	8.4243e+07	1.17311e+08	127786278	1.22696e+08	1.21097e+08	1.26808e+08	1.49523e+08	151582330	9.22542e+07	9.02455e+07	1.46071e+08	9.97204e+07	1.06771e+08	9.8687e+07	1.47185e+08	1.02559e+08
S-(1,2-Dichlorovinyl)thiol	25.2616	130.017		1.2247e+08	1.3768e+08	1.08388e+08	1.21148e+08	1.28192e+08	1.26543e+08	1.20929e+08	1.24907e+08	1.19658e+08	1.22506e+08	1.13098e+08	1.18629e+08	1.16731e+08	1.19113e+08	1.22355e+08	1.15417e+08	1.34015e+08	1.30282e+08	1.0082e+08	1.09069e+08	1.01479e+08	1.20337e+08
	79.1431	159.969		1.52753e+08	1.37907e+08	1.35015e+08	7.95986e+07	1.27949e+08	7.18356e+07	8.02023e+07	1.35678e+08	1.33621e+08	1.38092e+08	1.48253e+08	1.3783e+08	1.36999e+08	1.29036e+08	6.76768e+07	6.25916e+07	1.29923e+08	2.21108e+08	8.31991e+07	1.32961e+08	8.68104e+07	7.61457e+07
	28.7402	303.025		1.21101e+08	1.28401e+08	1.29315e+08	1.34523e+08	1.18812e+08	1.23448e+08	1.25474e+08	1.11152e+08	1.23134e+08	1.12376e+08	1.16407e+08	1.22392e+08	118014885	1.16712e+08	1.15738e+08	1.07836e+08	9.05041e+07	9.434e+07	9.49164e+07	1.06437e+08	114129747	122183990
	61.9679	132.077		1.06029e+08	1.01388e+08	9.86925e+07	1.1379e+08	1.2356e+08	1.05614e+08	9.33004e+07	1.07467e+08	9.8767e+07	9.75629e+07	9.49274e+07	9.98786e+07	1.0491e+08	1.01581e+08	1.03567e+08	1.06629e+08	1.24431e+08	1.13825e+08	171098229	1.36833e+08	1.3785e+08	1.2601e+08
Pyridoxal phosphate	98.3448	248.149		3.30001e+07	3.57113e+07	4.2422e+07	3.45792e+07	5.41704e+07	4.22282e+07	1.14001e+08	137480508	1.25904e+08	1.0782e+08	1.2431e+08	1.3768e+08	1.40606e+08	1.01478e+08	1.08924e+08	1.36042e+08	2.30553e+08	2.3415e+08	5.7655e+07	7.45569e+07	1.86325e+08	178514914
N-Formimino-L-aspartate	36.5055	161.136		5.35611e+07	5.22327e+07	8.78619e+07	74061533	4.86187e+07	5.02821e+07	1.21572e+08	1.24932e+08	1.21552e+08	1.22654e+08	1.21391e+08	1.2255e+08	1.28962e+08	1.2228e+08	1.22341e+08	1.20529e+08	1.56916e+08	4.51468e+06	185939178	1.68406e+08	1.75888e+08	1.49032e+08
	166.526	199.987		1.19931e+08	1.20002e+08	1.07405e+08	1.09932e+08	1.13258e+08	2.27599e+07	9.85634e+07	1.00156e+08	1.02418e+08	9.64215e+07	8.42266e+07	9.98755e+07	142639377	1.2184e+08	7.61369e+07	129973027	7.23326e+07	1.56857e+08	180412919	1.05894e+08	1.78413e+08	9.11232e+07
	645.871	74.0962		1.30335e+08	1.33452e+08	1.28828e+08	7.73713e+07	9.21941e+07	1.57048e+08	146537391	1.23147e+08	1.11906e+08	1.27481e+08	1.01525e+08	1.29356e+08	1.25074e+08	1.15907e+08	7.91624e+07	1.15066e+08	5.91394e+07	1.118e+08	1.08751e+08	9.68466e+07	8.71966e+07	6.5021e+07
	645.589	94.0449		1.17905e+08	1.08325e+08	112715056	103793982	1.09968e+08	122161119	9.86906e+07	1.21171e+08	1.04192e+08	1.21142e+08	1.18445e+08	102245163	1.1205e+08	1.12709e+08	1.14321e+08	1.02013e+08	1.01913e+08	1.06873e+08	106864924	9.57485e+07	1.07852e+08	1.1058e+08
Bromacil	58.7082	262.128		1.70882e+08	137598603	5.7062e+07	5.56618e+07	1.73125e+08	149240737	118169677	1.17297e+08	1.14502e+08	1.15709e+08	1.13112e+08	1.09758e+08	1.14634e+08	1.07812e+08	1.1509e+08	1.06128e+08	4.03861e+07	5.38409e+07	8.09921e+07	5.80738e+07	1.6948e+08	1.28305e+08
	680.139	111.02		6.38645e+07	1.37035e+08	3.64643e+07	2.30939e+07	1.37565e+08	5.31062e+07	1.30406e+08	130407237	1.30296e+08	1.27523e+08	1.28173e+08	1.29218e+08	1.34053e+08	1.35827e+08	1.38793e+08	1.37313e+08	1.36501e+08	5.7608e+07	4.51306e+07	5.55046e+07	1.36103e+08	1.32881e+08
	642.536	148.993		1.02227e+08	1.06501e+08	1.11388e+08	1.20259e+08	1.06223e+08	1.13182e+08	1.1404e+08	1.07931e+08	1.11801e+08	9.21698e+07	123245873	1.14727e+08	9.08053e+07	8.565e+07	9.25524e+07	9.21582e+07	9.94453e+07	1.05452e+08	9.38327e+07	1.08243e+08	9.02065e+07	1.07097e+08
Vitisidin A	399.641	400.341		2.65534e+07	1.75317e+07	2.83562e+08	227953441	200100929	6.75625e+07	9.41104e+07	9.72587e+07	9.59941e+07	9.57578e+07	9.80308e+07	9.51183e+07	1.11018e+08	114203167	1.22995e+08	117512317	2.11981e+07	2.57021e+07	1.12456e+07	1.44588e+07	1.89104e+08	1.50086e+08
	253.435	94.0448		9.49569e+07	9.20251e+07	8.15543e+07	1.49976e+08	7.87857e+07	9.93607e+07	8.43533e+07	1.47967e+08	1.13936e+08	8.23796e+07	6.5331e+07	1.07092e+08	9.1128e+07	1.26842e+08	8.62419e+07	6.70176e+07	1.02379e+08	9.49756e+07	1.38107e+08	1.93128e+08	8.97753e+07	69314040
	4.38934	137.132		1.02452e+08	5.35386e+07	7.02938e+07	7.36845e+07	1.06732e+08	9.59223e+07	1.29122e+08	1.1214e+08	1.10449e+08	1.1284e+08	9.17666e+07	1.1473e+08	8.27132e+07	1.34494e+08	1.20833e+08	112846306	1.21483e+08	1.01931e+08	1.09393e+08	6.10928e+07	1.09883e+08	1.08308e+08
	29.7271	121.57		1.30259e+08	1.21672e+08	9.4713e+07	8.72134e+07	1.07067e+08	1.00169e+08	1.025e+08	1.04953e+08	107856615	1.02387e+08	100372084	1.03503e+08	9.86955e+07	1.03091e+08	1.02199e+08	9.93707e+07	9.92064e+07	9.89554e+07	8.47145e+07	8.97509e+07	9.65809e+07	8.56064e+07
	647.464	328.914		9.96321e+07	9.62529e+07	1.04541e+08	101004338	101618790	9.83983e+07	1.05755e+08	1.04195e+08	1.03077e+08	1.00226e+08	1.05693e+08	1.07138e+08	105458106	9.83202e+07	9.92189e+07	9.57209e+07	9.87987e+07	9.20013e+07	9.95785e+07	9.94264e+07	9.88012e+07	9.42997e+07
2-hydroxy-3-[4-(sulfooxy)phenyl]propanoic acid	482.863	263.236		7.94928e+07	4.50698e+07	4.37167e+07	4.31368e+07	5.01986e+07	4.69395e+07	1.94455e+08	1.93603e+08	1.79953e+08	1.85269e+08	1.82741e+08	4.60376e+07	1.71432e+08	1.63409e+08	1.60628e+08	157901301	5.67766e+07	3.43868e+07	3.67619e+07	4.20953e+07	4.23633e+07	3.99408e+07
	18.5845	137.132		1.13841e+08	1.16871e+08	1.05787e+08	1.00252e+08	1.05249e+08	9.28979e+07	7.9696e+07	8.60285e+07	8.94231e+07	1.01384e+08	1.08406e+08	8.9441e+07	1.03549e+08	9.54301e+07	1.01659e+08	1.12148e+08	8.52968e+07	1.16724e+08	1.05192e+08	7.71354e+07	113039299	9.15928e+07
Bromacil	75.5756	262.128		1.68515e+08	1.38322e+08	5.2184e+07	5.19094e+07	1.64617e+08	1.3812e+08	1.01266e+08	1.0394e+08	9.672e+07	9.55393e+07	103348061	1.01225e+08	1.04445e+08	1.00677e+08	8.67902e+07	8.65919e+07	3.47862e+07	5.09421e+07	5.91898e+07	4.3115e+07	1.49254e+08	1.11642e+08
	27.9471	290.846		1.01174e+08	1.02309e+08	9.74399e+07	1.05283e+08	8.4818e+07	9.61859e+07	9.47464e+07	9.95995e+07	9.57137e+07	9.95511e+07	9.55035e+07	9.93388e+07	9.66568e+07	9.11186e+07	9.89424e+07	9.17146e+07	8.07775e+07	8.80186e+07	9.11179e+07	8.85963e+07	1.12197e+08	1.08606e+08
	24.9821	99.5309		1.11809e+08	1.11571e+08	1.07365e+08	6.426e+07	8.138e+07	116094462	1.18873e+08	8.29435e+07	8.44036e+07	7.94012e+07	5.11951e+07	8.20328e+07	7.97725e+07	8.61824e+07	8.65597e+07	9.28076e+07	8.7494e+07	1.06844e+08	1.15044e+08	1.21326e+08	1.2341e+08	1.28233e+08
	79.0601	141.958		1.08502e+08	1.10631e+08	1.05476e+08	7.27898e+07	101910718	1.10537e+08	1.17402e+08	1.10659e+08	109349508	1.11092e+08	1.05772e+08	127077852	1.02433e+08	1.08099e+08	4.73581e+07	4.85089e+07	1.03034e+08	1.0925e+08	1.12129e+08	1.06299e+08	3.71343e+06	4.63662e+07
	62.7773	182.985		7.79365e+07	7.55513e+07	7.46447e+07	9.22112e+07	1.88219e+08	7.34552e+07	7.66189e+07	7.69461e+07	6.64423e+07	7.86028e+07	7.27744e+07	7.67465e+07	7.49814e+07	7.1493e+07	5.94703e+07	6.20274e+07	8.05212e+07	2.04217e+08	6.09672e+07	7.68489e+07	9.07311e+07	1.90895e+08
	646.124	139.988		9.01623e+07	9.025e+07	9.83918e+07	9.57815e+07	8.70364e+07	9.4406e+07	9.08606e+07	9.21285e+07	9.18879e+07	9.17179e+07	9.81532e+07	9.77651e+07	8.91048e+07	8.54276e+07	8.45948e+07	9.08233e+07	8.72453e+07	9.00986e+07	8.41216e+07	8.70904e+07	9.05111e+07	9.21427e+07
	653.335	128.951		9.20924e+07	8.99743e+07	9.5917e+07	7.60593e+07	8.37896e+07	8.81553e+07	9.3944e+07	8.30729e+07	9.0723e+07	1.03722e+08	8.7895e+07	7.65997e+07	8.76653e+07	9.3543e+07	8.54507e+07	9.34994e+07	1.06802e+08	1.01271e+08	1.03705e+08	8.40125e+07	9.28595e+07	8.20417e+07
	132.026	219.142		7.50868e+07	6.95452e+07	105829359	1.06711e+08	7.54077e+07	6.60396e+07	1.07331e+08	1.08151e+08	7.87907e+07	1.07178e+08	108381877	1.09292e+08	1.05553e+08	7.33678e+07	7.89261e+07	7.8307e+07	5.28144e+07	9.5764e+07	1.09519e+08	6.44602e+07	7.49622e+07	8.34501e+07
Glutaminylhistidine	551.136	284.294		9.36273e+07	8.14985e+07	8.48994e+07	8.07703e+07	8.33136e+07	8.47249e+07	1.2601e+08	1.0646e+08	8.02895e+07	111454419	8.2578e+07	8.79826e+07	1.03087e+08	1.00316e+08	8.86722e+07	1.07116e+08	81237266	7.65598e+07	2.39165e+07	8.21009e+07	8.0257e+07	8.38485e+07
	647.196	110.518		8.28048e+07	8.72385e+07	8.45731e+07	8.50713e+07	8.61738e+07	9.02655e+07	8.82947e+07	8.65902e+07	8.40255e+07	9.04916e+07	8.82706e+07	8.66976e+07	8.98769e+07	8.72169e+07	8.23153e+07	8.56319e+07	8.79967e+07	8.50892e+07	84840297	8.42021e+07	8.32525e+07	8.74338e+07
	643.449	90.9764		8.89097e+07	8.19024e+07	9.59979e+07	8.82171e+07	8.48923e+07	8.62063e+07	8.95343e+07	9.46568e+07	1.00857e+08	9.05627e+07	8.99061e+07	9.95313e+07	7.94838e+07	7.3471e+07	7.98793e+07	7.87873e+07	8.20164e+07	8.2523e+07	8.12389e+07	8.6636e+07	7.63711e+07	8.56332e+07
	25.2974	94.0448		8.84778e+07	8.24637e+07	7.45778e+07	6.1819e+07	8.53401e+07	8.78905e+07	7.19015e+07	7.5238e+07	9.66861e+07	7.78558e+07	8.88905e+07	7.90941e+07	1.02067e+08	1.0455e+08	8.56236e+07	9.66814e+07	1.02361e+08	8.50577e+07	7.6467e+07	8.21795e+07	8.24238e+07	1.00582e+08
	647.996	167.998		8.77057e+07	8.66959e+07	8.60789e+07	8.28915e+07	8.53546e+07	8.48886e+07	8.29737e+07	8.27847e+07	8.31079e+07	8.69779e+07	9.26476e+07	8.43086e+07	8.49212e+07	8.71613e+07	8.67321e+07	8.69455e+07	89277534	8.39161e+07	8.64684e+07	8.60097e+07	8.58406e+07	8.41552e+07
	34.3721	525.283		9.26157e+07	8.57479e+07	8.44205e+07	8.92248e+07	9.38913e+07	9.28508e+07	83114621	9.65895e+07	9.14872e+07	8.85148e+07	8.27825e+07	8.36974e+07	8.86579e+07	8.93326e+07	8.59275e+07	8.35899e+07	6.98246e+07	7.87415e+07	7.90823e+07	8.33938e+07	7.92303e+07	8.4019e+07
	648.261	195.993		8.369e+07	8.25087e+07	9.0292e+07	7.9599e+07	8.29562e+07	8.22536e+07	8.44679e+07	8.04208e+07	8.68377e+07	9.21021e+07	9.3895e+07	8.85005e+07	8.02933e+07	9.15338e+07	7.81208e+07	9.1046e+07	8.48324e+07	9.50844e+07	8.6927e+07	8.16819e+07	8.55999e+07	8.13423e+07
	647.462	141.958		8.64144e+07	8.42591e+07	8.29597e+07	8.12721e+07	8.37538e+07	8.21634e+07	8.93255e+07	8.57357e+07	8.78586e+07	8.48718e+07	8.78104e+07	8.39255e+07	8.54984e+07	8.3629e+07	8.20079e+07	8.36271e+07	8.82716e+07	8.3054e+07	8.35433e+07	8.60183e+07	8.87446e+07	8.3244e+07
	647.464	180.989		8.34965e+07	8.09202e+07	9.17202e+07	9.02511e+07	8.22949e+07	8.27952e+07	8.60267e+07	8.65165e+07	8.33887e+07	8.15834e+07	8.40287e+07	8.56145e+07	8.69493e+07	8.19984e+07	8.24072e+07	8.45304e+07	8.41391e+07	8.13477e+07	8.55147e+07	8.33934e+07	8.3874e+07	8.07618e+07
	648.001	152.995		8.23005e+07	8.67192e+07	8.88055e+07	8.22708e+07	8.29242e+07	82411024	8.51512e+07	8.1756e+07	8.04514e+07	8.44951e+07	8.75601e+07	8.2112e+07	8.25017e+07	8.38612e+07	8.09896e+07	8.47192e+07	8.80237e+07	8.29555e+07	8.34931e+07	8.56109e+07	8.74304e+07	8.251e+07
	100.513	176.972		8.10245e+07	1.06491e+08	7.99586e+07	8.34718e+07	8.11362e+07	8.25069e+07	7.68539e+07	7.72692e+07	7.71769e+07	7.72454e+07	7.44148e+07	7.4494e+07	7.77e+07	1.10814e+08	101904400	9.10013e+07	8.36213e+07	5.33601e+07	9.0076e+07	84059905	8.85789e+07	8.22505e+07
	25.2731	153.033		8.43472e+07	9.13922e+07	7.2829e+07	7.33513e+07	8.44711e+07	8.94485e+07	8.04261e+07	8.18807e+07	8.74692e+07	8.02022e+07	7.90966e+07	8.13594e+07	8.26419e+07	8.39914e+07	8.24377e+07	8.15745e+07	9.44927e+07	8.20396e+07	6.61003e+07	7.67102e+07	7.28858e+07	8.66154e+07
	54.5818	137.132		8.42311e+07	8.2965e+07	9.98926e+07	6.80692e+07	8.2259e+07	1.05078e+08	8.46714e+07	8.32484e+07	8.39952e+07	9.07532e+07	7.78115e+07	7.36604e+07	8.05542e+07	8.38327e+07	9.9625e+07	8.87256e+07	4.16252e+07	7.58143e+07	6.99132e+07	7.73401e+07	91517460	6.64037e+07
	95.9195	159.969		8.19986e+07	9.66442e+07	8.51751e+07	82911997	7.97159e+07	8.17388e+07	8.19061e+07	8.22989e+07	6.3203e+07	8.63066e+07	8.36401e+07	8.79232e+07	5.27528e+07	8.08592e+07	8.778e+07	5.35691e+07	7.04631e+07	8.58773e+07	7.91208e+07	6.83459e+07	1.13543e+08	8.13984e+07
	97.2779	141.958		7.7515e+07	7.61064e+07	8.00504e+07	8.20003e+07	7.82167e+07	7.79252e+07	112112421	8.23175e+07	8.47285e+07	8.27845e+07	8.20958e+07	1.12523e+08	7.89287e+07	7.66801e+07	7.55466e+07	7.70392e+07	7.69086e+07	7.09992e+07	5.23314e+07	7.82469e+07	6.10426e+07	7.98914e+07
	62.7066	102.034		8.31329e+07	5.4133e+07	9.75954e+07	8.7489e+07	9.63819e+07	9.23515e+07	8.78478e+07	1.0103e+08	6.17403e+07	6.81717e+07	9.95657e+07	9.59651e+07	6.93994e+07	9.47282e+07	9.34693e+07	5.82702e+07	5.99321e+07	5.60068e+07	4.92473e+07	9.72656e+07	6.76125e+07	6.2781e+07
	567.645	74.0962		6.1943e+07	6.32397e+07	9.25133e+07	1.72705e+07	8.23195e+07	4.43931e+07	7.5949e+07	8.86948e+07	8.7713e+07	1.11782e+08	8.13424e+07	9.79035e+07	8.07486e+07	6.72998e+07	8.36049e+07	6.48149e+07	9.0109e+07	6.97257e+07	1.03083e+08	1.20635e+08	7.74319e+07	6.38742e+07
	29.8185	242.132		9.88169e+07	9.40684e+07	6.94274e+07	6.9394e+07	7.903e+07	7.20822e+07	7.97986e+07	8.07272e+07	8.06634e+07	7.63727e+07	7.71091e+07	8.36112e+07	7.96004e+07	7.74703e+07	8.06855e+07	8.19587e+07	7.91594e+07	7.59887e+07	6.67115e+07	6.75357e+07	7.10669e+07	6.5408e+07
	645.857	90.5256		7.65372e+07	7.49313e+07	7.93561e+07	7.5915e+07	7.65106e+07	7.61238e+07	8.24998e+07	8.03181e+07	7.92964e+07	8.14416e+07	7.77985e+07	7.63863e+07	7.7268e+07	7.28701e+07	7.21874e+07	7.41239e+07	8.35374e+07	7.46301e+07	7.62876e+07	7.57655e+07	7.45395e+07	7.6431e+07
	209.048	154.99		9.02663e+07	3.44789e+07	5.43411e+07	6.46788e+07	1.18756e+08	8.94858e+07	9.37957e+07	8.28856e+07	104678279	7.7444e+07	1.14072e+08	8.20653e+07	7.2533e+07	8.63452e+07	9.08614e+07	9.77622e+07	8.22238e+07	3.42425e+07	1.08979e+08	6.32249e+07	3.94402e+07	9.69263e+06
2-Methylaminoadenosine	497.871	297.289		6.11716e+07	3.72801e+07	3.9482e+07	3.92455e+07	4.10578e+07	4.11157e+07	1.22568e+08	130337554	1.06091e+08	1.18016e+08	1.24092e+08	1.17665e+08	1.28713e+08	1.17851e+08	1.15596e+08	1.19988e+08	4.66279e+07	3.34081e+07	3.04203e+07	4.28079e+07	3.74558e+07	3.86574e+07
Baicalein 5,6,7-trimethyl ether	584.906	313.329		5.73305e+07	4.26817e+07	4.07058e+07	3.43573e+07	4.18591e+07	3.80676e+07	1.29668e+08	1.30792e+08	1.17982e+08	1.20588e+08	1.1376e+08	1.17367e+08	1.1721e+08	1.16516e+08	1.12343e+08	1.17003e+08	4.20625e+07	3.48745e+07	3.92861e+07	3.35653e+07	4.79867e+07	3.69755e+07
	532.393	74.0598		1.01702e+08	5.12394e+07	1.77975e+08	6.64581e+07	3.85968e+07	198097391	5.21083e+07	4.97682e+07	3.40304e+07	4.46462e+07	3.63013e+07	3.08033e+07	4.25734e+07	4.23733e+07	4.4979e+07	6.18833e+07	5.70906e+07	5.09859e+07	1.62084e+08	1.82655e+08	4.44681e+07	6.00833e+07
	45.4761	309.094		5.46763e+07	5.04208e+07	6.16449e+07	5.86664e+07	5.41805e+07	5.42987e+07	7.16904e+07	7.49698e+07	6.93985e+07	7.34787e+07	7.32121e+07	7.4919e+07	7.11419e+07	7.14834e+07	7.42495e+07	7.38526e+07	9.48697e+07	1.00399e+08	9.80011e+07	8.65522e+07	8.84728e+07	8.24816e+07
	4.60323	223.063		5.90059e+07	3.49322e+07	8.86704e+07	4.78951e+07	3.97659e+07	5.42737e+07	8.5121e+07	5.84288e+07	5.93941e+07	1.13898e+08	5.74578e+07	8.43213e+07	4.91428e+07	8.24681e+07	8.39259e+07	8.17009e+07	7.84751e+07	1.21055e+08	7.181e+07	3.77013e+07	8.06813e+07	6.84988e+07
Mometasone	424.162	428.372		1.73079e+07	1.58525e+07	1.34535e+08	1.12553e+08	8.76852e+07	4.56926e+07	6.069e+07	5.84725e+07	5.75601e+07	5.62813e+07	5.8924e+07	5.74626e+07	7.75723e+07	8.28207e+07	8.8126e+07	8.6726e+07	2.5834e+07	3.11626e+07	2.73949e+07	3.39311e+07	1.60302e+08	1.55372e+08
	173.475	122.547		7.49258e+07	2.02038e+07	7.44691e+07	8.70283e+07	1.34917e+08	6.6669e+07	6.34637e+07	4.42872e+07	8.97094e+07	6.46254e+07	8.18469e+07	5.74273e+07	1.05901e+08	6.10469e+07	5.06541e+07	5.82671e+07	1.15388e+07	5.94232e+07	1.36236e+08	7.37927e+07	1.10175e+07	9.08156e+07
	36.2332	162.137		256362337	2.63336e+08	2.03218e+08	2.22432e+08	2.47043e+08	2.56017e+08	3.61925e+06	4.01072e+06	3.27122e+06	3.20717e+06	2.42933e+06	2.30183e+06	3.27821e+06	3.71608e+06	2.57628e+06	3.26969e+06	4.39965e+06	5.24367e+06	4.73808e+06	4.07125e+06	3.12973e+06	2.21886e+06
DCI	66.6571	249.152		2.44757e+07	2.53307e+07	33294036	2.35061e+07	1.55889e+07	2.81189e+07	6.85416e+07	7.14618e+07	7.56187e+07	7.21947e+07	6.84518e+07	7.3187e+07	7.00532e+07	6.74937e+07	6.93525e+07	6.67364e+07	1.34644e+08	1.29741e+08	5.05848e+07	8.00352e+07	1.238e+08	129964723
	89.2336	136.953		7.27374e+07	7.10916e+07	6.73985e+07	7.2537e+07	7.07265e+07	6.81932e+07	7.08342e+07	6.75086e+07	7.52367e+07	7.44701e+07	7.15397e+07	6.77037e+07	4.33098e+07	6.38891e+07	6.39558e+07	6.55707e+07	6.84788e+07	6.97909e+07	6.6798e+07	7.03994e+07	5.46722e+07	6.22263e+07
	514.976	102.127		1.2174e+07	7.18881e+07	8.87976e+07	8.96423e+07	7.13977e+07	7.52978e+07	7.58649e+07	8.07495e+07	5.07758e+07	5.5689e+07	7.20352e+07	7.14353e+07	7.23782e+07	7.16e+07	6.64014e+07	7.05443e+07	5.6392e+07	7.20849e+07	5.48339e+07	8.21551e+07	4.44319e+06	8.84929e+07
	27.9471	206.885		6.81307e+07	7.03522e+07	6.6568e+07	6.88746e+07	5.90122e+07	6.51343e+07	6.54452e+07	6.66686e+07	6.5342e+07	6.66858e+07	6.43694e+07	6.9006e+07	6.5633e+07	6.40512e+07	6.6483e+07	6.26685e+07	5.73863e+07	5.96766e+07	6.26594e+07	6.20747e+07	7.44171e+07	7.33322e+07
	122.937	223.063		6.70554e+07	7.13625e+07	6.72344e+07	6.93651e+07	6.85139e+07	7.40432e+07	7.07485e+07	6.67359e+07	6.78674e+07	6.8633e+07	6.73785e+07	6.88356e+07	7.15498e+07	1.422e+07	7.19954e+07	6.95891e+07	7.0329e+07	7.27632e+07	6.99608e+07	2.8407e+07	7.28069e+07	6.76283e+07
	61.4722	98.5118		3.97765e+07	6.73681e+07	64999277	6.80426e+07	117621330	6.98179e+07	6.55949e+07	6.3367e+07	6.59452e+07	6.56932e+07	6.07657e+07	4.75199e+07	6.33231e+07	6.44392e+07	5.60125e+07	6.23443e+07	6.56468e+07	6.94187e+07	6.3194e+07	3.53892e+07	6.22129e+07	6.62049e+07
	646.124	139.018		6.02677e+07	6.35508e+07	7.17573e+07	6.87315e+07	5.55968e+07	6.32786e+07	6.56026e+07	6.73943e+07	7.37115e+07	5.81828e+07	6.83751e+07	6.74979e+07	6.13691e+07	5.59311e+07	6.42189e+07	6.20182e+07	5.81967e+07	6.16128e+07	6.47502e+07	6.32882e+07	6.45004e+07	6.06859e+07
DCI	54.7153	249.152		2.07366e+07	2.24488e+07	1.3094e+07	8.06873e+06	7.7629e+06	9.86562e+06	5.62845e+07	5.87751e+07	6.26975e+07	6.08865e+07	5.58909e+07	5.8655e+07	6.24642e+07	6.41364e+07	6.34669e+07	6.03062e+07	1.42096e+08	1.33999e+08	5.53321e+07	9.18212e+07	1.3444e+08	1.53714e+08
1-Methyladenosine	580.61	282.278		5.33377e+07	1.00349e+08	8.03883e+07	6.38185e+07	6.44302e+07	1.08048e+08	6.22001e+07	6.27419e+07	5.49908e+07	5.82678e+07	5.95296e+07	5.61638e+07	5.19324e+07	9.86563e+07	4.35144e+07	5.1996e+07	5.4788e+07	4.93188e+07	4.07247e+07	4.99976e+07	5.15642e+07	5.70285e+07
	30.889	298.992		4.85935e+07	7.32945e+07	5.44365e+07	5.96146e+07	4.68784e+07	5.5282e+07	6.19677e+07	6.33663e+07	6.32326e+07	6.0746e+07	6.12503e+07	6.24763e+07	6.31542e+07	6.03936e+07	6.37532e+07	6.27315e+07	8.76846e+07	7.65084e+07	5.53013e+07	6.53239e+07	5.25431e+07	6.478e+07
	24.8671	182.985		6.95659e+07	5.76858e+07	5.82527e+07	5.29335e+07	5.34831e+07	5.27178e+07	6.27279e+07	6.20388e+07	7.73439e+07	6.60364e+07	6.60026e+07	5.56882e+07	5.53855e+07	5.35302e+07	6.31478e+07	9.3948e+07	5.61017e+07	4.8554e+07	4.9415e+07	7.26484e+07	5.82477e+07	7.60461e+07
	351.047	387.179		2.68951e+07	3.29819e+07	2.87192e+07	2.529e+07	2.63315e+07	3.05097e+07	1.01034e+08	1.00497e+08	9.95198e+07	1.00207e+08	9.63249e+07	9.8371e+07	1.00287e+08	9.77793e+07	1.00321e+08	9.568e+07	3.68433e+07	2.70247e+07	3.20213e+07	3.63284e+07	2.64877e+07	4.03194e+07
	27.945	274.873		6.2424e+07	5.86398e+07	5.84309e+07	6.04844e+07	6.10408e+07	5.85222e+07	6.07951e+07	6.34622e+07	6.14548e+07	6.43814e+07	6.17126e+07	6.49954e+07	6.2156e+07	5.92869e+07	6.32567e+07	5.92536e+07	6.58613e+07	6.79967e+07	6.74287e+07	6.715e+07	5.42629e+07	5.37529e+07
	532.637	110.02		4.63913e+07	1.86891e+07	6.23442e+07	3.02332e+07	1.50148e+08	3.04226e+07	7.69269e+07	5.02125e+07	6.52314e+07	5.68069e+07	5.8287e+07	5.28914e+07	5.86951e+07	4.35982e+07	6.37253e+07	6.57922e+07	1.78585e+08	4.04514e+07	4.24448e+07	5.49563e+07	4.38757e+07	5.898e+07
	634.04	172.133		6.03885e+07	6.25923e+07	7.08441e+07	6.78645e+07	7.04896e+07	5.96158e+07	6.24765e+07	4.11266e+07	6.79029e+07	6.75348e+07	6.03203e+07	5.8328e+07	6.38085e+07	6.67313e+07	6.67747e+07	6.86404e+07	6.41663e+07	4.97567e+07	6.83072e+07	6.50153e+07	6.24723e+07	2.14606e+07
	1.68012	159.969		5.26122e+07	6.25649e+07	6.01008e+07	5.46898e+07	5.8319e+07	6.25204e+07	6.43318e+07	5.68001e+07	6.5927e+07	7.57015e+07	6.37972e+07	6.18599e+07	6.28293e+07	5.916e+07	5.65051e+07	6.07438e+07	5.95749e+07	6.27106e+07	5.349e+07	5.83674e+07	7.28612e+07	6.09819e+07
Citalopram propionic acid	540.75	312.316		5.63774e+07	4.45082e+07	3.75462e+07	3.70164e+07	3.74841e+07	5.14959e+07	8.75302e+07	8.06908e+07	6.54723e+07	8.03686e+07	1.17232e+08	6.31601e+07	6.84812e+07	7.30359e+07	7.21454e+07	6.54597e+07	4.60276e+07	3.27812e+07	3.74677e+07	4.34052e+07	5.10446e+07	4.6511e+07
	648.799	190.478		5.63512e+07	6.08297e+07	6.00779e+07	5.98893e+07	6.01542e+07	5.73335e+07	5.8602e+07	5.49237e+07	5.84781e+07	5.60574e+07	5.88792e+07	5.68499e+07	5.75257e+07	5.89843e+07	5.85056e+07	5.84282e+07	5.53602e+07	5.76544e+07	5.87385e+07	5.90391e+07	5.99161e+07	5.70661e+07
Trichlormethine	25.3218	241.999		6.33906e+07	7.13999e+07	4.73145e+07	5.34293e+07	6.26283e+07	6.77474e+07	5.51948e+07	5.96167e+07	6.19651e+07	5.255e+07	5.26375e+07	5.66617e+07	5.56936e+07	5.81444e+07	6.3e+07	5.8252e+07	7.13908e+07	6.30391e+07	4.30705e+07	5.19605e+07	4.51747e+07	6.26613e+07
	224.511	172.133		4.41735e+07	3.71014e+07	3.50414e+07	3.90105e+07	3.98665e+07	3.9004e+07	7.59251e+07	7.96841e+07	7.67469e+07	75878728	7.76744e+07	7.63397e+07	7.57766e+07	7.83829e+07	8.8618e+07	7.80592e+07	3.39557e+07	4.57936e+07	4.66726e+07	3.52201e+07	3.95264e+07	3.52528e+07
	646.661	120.025		5.81391e+07	5.82847e+07	5.47878e+07	5.89104e+07	5.39658e+07	5.8429e+07	4.98743e+07	5.59529e+07	5.85629e+07	5.32775e+07	5.92865e+07	5.60452e+07	5.64778e+07	5.70503e+07	5.54397e+07	6.03332e+07	6.13447e+07	5.63284e+07	5.88756e+07	5.54563e+07	5.50883e+07	5.87664e+07
	22.0202	176.972		5.73427e+07	3.60641e+07	4.65138e+07	6.49681e+07	6.38925e+07	6.91707e+07	5.42012e+07	5.29404e+07	5.67259e+07	6.62778e+07	3.71551e+07	3.92119e+07	7.14169e+07	6.8601e+07	5.61012e+07	3.83049e+07	4.28975e+07	6.74223e+07	5.11239e+07	6.99205e+07	6.90849e+07	6.95598e+07
	351.046	404.206		2.44584e+07	3.20512e+07	2.65576e+07	2.33413e+07	2.44723e+07	2.81617e+07	9.07861e+07	9.42908e+07	9.01052e+07	8.96668e+07	8.47822e+07	9.07009e+07	9.30935e+07	8.84298e+07	9.33509e+07	8.92015e+07	3.53433e+07	2.48647e+07	2.93346e+07	3.38407e+07	2.47104e+07	3.73019e+07
	647.461	97.5142		5.71007e+07	5.57661e+07	5.6611e+07	5.58002e+07	5.52445e+07	5.61983e+07	5.7169e+07	5.61788e+07	5.5911e+07	5.46472e+07	5.96947e+07	5.59919e+07	5.65014e+07	5.64793e+07	5.6817e+07	5.57655e+07	6.33008e+07	5.61974e+07	5.5859e+07	5.87558e+07	5.51066e+07	5.49878e+07
dTMP	32.4926	323.217		9.67783e+07	9.14341e+07	1.03383e+08	1.0444e+08	1.08801e+08	1.1633e+08	4.99064e+07	5.67083e+07	5.50634e+07	5.84902e+07	5.26697e+07	5.74047e+07	5.33717e+07	4.75656e+07	4.76935e+07	4.56584e+07	9.87741e+06	1.26433e+07	1.91933e+07	1.26045e+07	2.45057e+07	1.59478e+07
	6.23893	120.981		5.3985e+07	6.73798e+07	5.42114e+07	7.09892e+07	6.39182e+07	5.67759e+07	6.84657e+07	5.7736e+07	4.98022e+07	5.45646e+07	5.05331e+07	5.34027e+07	4.72676e+07	5.88825e+07	5.86601e+07	4.79011e+07	5.04501e+07	6.6874e+07	5.76284e+07	4.28393e+07	4.9076e+07	5.71712e+07
Xanthommatin	389.825	424.341		1.89104e+07	1.2252e+07	8.55034e+07	4.9677e+07	4.82815e+07	3.05371e+07	4.9925e+07	5.00437e+07	4.82329e+07	5.1091e+07	5.26326e+07	5.37836e+07	5.80697e+07	5.84584e+07	6.4326e+07	6.33672e+07	1.99847e+07	4.30014e+07	2.90963e+07	2.54142e+07	1.84449e+08	1.30785e+08
	646.66	205.017		5.84012e+07	5.27817e+07	5.95359e+07	5.44146e+07	5.45626e+07	5.35013e+07	5.92405e+07	5.745e+07	5.57845e+07	5.74655e+07	5.84941e+07	5.66831e+07	5.57893e+07	5.36819e+07	5.23471e+07	5.45423e+07	5.72777e+07	5.27486e+07	5.47314e+07	5.51904e+07	5.40542e+07	5.55765e+07
	420.05	146.98		4.42853e+07	2.3663e+07	8.88119e+07	3.90676e+07	4.09609e+07	3.18824e+07	7.50639e+07	8.90359e+07	6.5648e+07	4.35565e+07	7.20711e+07	6.34973e+07	4.42628e+07	6.43344e+07	5.84967e+07	2.43122e+07	7.52209e+07	37746046	4.24579e+07	4.6072e+07	6.05061e+07	9.15298e+07
	642.392	192.944		6.82272e+07	4.84869e+07	7.29472e+07	2.88919e+07	6.58886e+07	5.26404e+07	6.61441e+07	7.36699e+07	7.55596e+07	6.53518e+07	5.79418e+07	6.85339e+07	4.80676e+07	4.23018e+07	2.41436e+07	4.6734e+07	5.79454e+07	5.64676e+07	5.65073e+07	5.87908e+07	2.4701e+07	6.06602e+07
	29.0159	266.072		6.22519e+07	6.28047e+07	6.02452e+07	6.45286e+07	6.29577e+07	6.12581e+07	6.02482e+07	5.68687e+07	5.92398e+07	5.24977e+07	5.52384e+07	5.57201e+07	5.46761e+07	5.96788e+07	5.26985e+07	5.33816e+07	4.29319e+07	4.34429e+07	4.26822e+07	4.83894e+07	4.45692e+07	5.17637e+07
	654.144	101.071		5.9891e+07	6.61246e+07	4.75725e+07	4.32315e+07	7.46249e+07	5.65804e+07	5.34813e+07	5.1174e+07	6.14242e+07	4.98866e+07	5.44277e+07	4.70523e+07	4.37453e+07	6.93236e+07	4.18458e+07	7.19668e+07	5.14488e+07	5.06725e+07	7.25541e+07	2.96121e+07	3.8768e+07	7.19945e+07
	144.567	230.138		9.82469e+07	1.11818e+08	1.34845e+08	1.34573e+08	8.20475e+07	7.26932e+07	5.48216e+07	5.6009e+07	5.78922e+07	5.73664e+07	5.86696e+07	5.47807e+07	5.5648e+07	5.5114e+07	5.42903e+07	5.5071e+07	1.61244e+06	752729	3.92223e+06	3.83365e+06	843983	1.57827e+06
	130.398	113.963		5.33385e+07	5.60796e+07	3.58633e+07	5.60509e+07	7.60802e+07	5.27723e+07	5.59335e+07	5.49956e+07	5.60711e+07	5.44021e+07	5.5707e+07	7.77242e+07	5.38312e+07	3.51798e+07	5.66571e+07	3.75576e+07	4.34704e+07	5.41563e+07	5.36076e+07	5.64228e+07	5.56438e+07	7.45022e+07
L-Fuculose 1-phosphate	45.8573	245.149		2.47665e+07	2.77381e+07	2.72725e+07	2.29022e+07	5.0259e+07	4.24805e+07	5.1626e+07	5.7652e+07	5.37237e+07	5.44723e+07	5.12828e+07	5.19065e+07	5.29943e+07	5.30358e+07	5.56215e+07	5.54602e+07	7.423e+07	9.09142e+07	9.08187e+07	7.18103e+07	8.29082e+07	6.11527e+07
	89.0214	135.945		5.80107e+07	6.39842e+07	5.42654e+07	5.93905e+07	5.37392e+07	4.2375e+07	5.74776e+07	5.06344e+07	5.75926e+07	5.60545e+07	6.05455e+07	3.48436e+07	5.72742e+07	5.47043e+07	5.80696e+07	6.58825e+07	6.32406e+07	5.56037e+07	5.37245e+07	5.30076e+07	5.74854e+07	3.45579e+07
	89.1506	153.956		5.62303e+07	6.01572e+07	5.3667e+07	5.90435e+07	5.56328e+07	6.44377e+07	5.05526e+07	5.0087e+07	5.97224e+07	5.39097e+07	5.25267e+07	4.92895e+07	5.20078e+07	4.08176e+07	5.8206e+07	6.6244e+07	5.84984e+07	54601292	6.2661e+07	5.21164e+07	5.14262e+07	3.95254e+07
	24.7377	141.958		4.3141e+07	4.84615e+07	4.90557e+07	4.71251e+07	4.35166e+07	4.509e+07	5.79274e+07	5.8823e+07	6.79065e+07	6.38039e+07	6.02932e+07	4.99052e+07	4.45473e+07	4.76428e+07	1.012e+08	6.78128e+07	4.50419e+07	6.91417e+07	4.0788e+07	4.73589e+07	5.46882e+07	4.71954e+07
	37.8377	350.057		5.70787e+07	5.29601e+07	4.9862e+07	5.15982e+07	5.72461e+07	5.53882e+07	5.15082e+07	5.44227e+07	5.51865e+07	5.56284e+07	5.38049e+07	5.50551e+07	5.34348e+07	5.40162e+07	5.30461e+07	5.08672e+07	4.92823e+07	5.02195e+07	5.74978e+07	5.08753e+07	6.11815e+07	5.75404e+07
	63.1774	199.987		5.89743e+07	6.22945e+07	5.6479e+07	57866772	5.65447e+07	5.84797e+07	4.55151e+07	4.62541e+07	4.80818e+07	5.33952e+07	5.44732e+07	4.65626e+07	5.81028e+07	5.26058e+07	6.01477e+07	5.15101e+07	5.14168e+07	6.36192e+07	4.75164e+07	5.09016e+07	5.18952e+07	4.86605e+07
	646.12	226.012		5.39126e+07	5.45316e+07	5.99508e+07	5.7814e+07	5.42203e+07	5.26062e+07	5.49095e+07	5.29148e+07	5.73203e+07	5.50626e+07	5.81332e+07	5.62149e+07	5.2011e+07	5.09621e+07	5.04374e+07	4.96791e+07	4.51066e+07	4.98336e+07	5.27949e+07	5.46152e+07	5.34524e+07	5.43465e+07
	54.4661	159.969		5.16999e+07	5.57918e+07	5.33096e+07	5.56178e+07	5.80581e+07	5.06789e+07	5.3378e+07	5.38062e+07	5.72358e+07	6.11695e+07	5.26937e+07	4.99545e+07	5.20355e+07	4.78719e+07	5.45085e+07	5.2027e+07	5.14363e+07	5.30174e+07	4.98134e+07	5.19196e+07	5.32935e+07	5.15051e+07
	646.929	145.985		4.67224e+07	4.9658e+07	6.1676e+07	4.88845e+07	4.63054e+07	9.34676e+07	6.33913e+07	4.94493e+07	4.82519e+07	5.39245e+07	6.29161e+07	4.98345e+07	4.84823e+07	4.7497e+07	26109513	4.90912e+07	4.80337e+07	5.34958e+07	5.18653e+07	8.98596e+07	4.89317e+07	2.57682e+07
	646.406	181.988		5.27108e+07	5.16474e+07	5.24556e+07	5.38218e+07	5.38678e+07	5.3685e+07	5.48527e+07	5.38882e+07	5.61017e+07	5.15678e+07	5.48343e+07	5.32976e+07	5.32407e+07	5.15256e+07	5.12285e+07	5.15723e+07	4.95913e+07	5.25483e+07	5.30542e+07	5.27869e+07	5.23968e+07	5.13524e+07
	647.472	183.988		6.27606e+07	1.26175e+07	1.1393e+07	6.1841e+07	6.35598e+07	6.0282e+07	6.54871e+07	1.41365e+07	6.26579e+07	6.00479e+07	6.34278e+07	6.12591e+07	6.38076e+07	6.06637e+07	6.22497e+07	5.93611e+07	6.12144e+07	9.35577e+06	6.18905e+07	6.15029e+07	6.13903e+07	5.91238e+07
Caffeoyl aspartic acid	422.983	296.258		2.95773e+07	2.55241e+07	2.0723e+07	1.96215e+07	2.39198e+07	2.35406e+07	8.62808e+07	8.61775e+07	8.40672e+07	8.29715e+07	8.55205e+07	8.32677e+07	9.01339e+07	8.93267e+07	9.11917e+07	9.18407e+07	2.61834e+07	2.14928e+07	2.35386e+07	2.37666e+07	2.44083e+07	2.26695e+07
	5.95382	102.97		4.74838e+07	6.16528e+07	5.89426e+07	6.55447e+07	4.85868e+07	6.03245e+07	5.04042e+07	5.38932e+07	45953460	6.22682e+07	4.59611e+07	4.81194e+07	4.21617e+07	4.54639e+07	5.1401e+07	4.71281e+07	4.56992e+07	6.2882e+07	5.94855e+07	4.35688e+07	45478913	5.41668e+07
	646.125	113.016		5.22857e+07	5.11201e+07	5.56706e+07	5.19208e+07	5.07545e+07	5.58316e+07	5.05109e+07	5.51536e+07	5.57195e+07	5.10636e+07	5.27027e+07	5.63313e+07	5.01768e+07	4.88153e+07	4.95184e+07	4.81323e+07	5.0193e+07	4.9088e+07	4.92818e+07	5.18176e+07	4.94755e+07	4.98604e+07
Oxaloacetate	49.0628	133.08		5.65314e+07	5.55567e+07	4.86607e+07	5.27331e+07	5.57981e+07	5.52461e+07	5.49342e+07	5.03454e+07	5.14233e+07	5.39178e+07	5.60547e+07	5.07055e+07	5.18055e+07	5.21947e+07	5.17631e+07	5.52925e+07	4.14789e+07	4.21539e+07	4.88153e+07	4.76157e+07	4.38023e+07	5.08138e+07
	25.2731	123.014		5.11401e+07	6.16412e+07	4.66563e+07	5.99608e+07	5.52154e+07	5.47102e+07	5.09632e+07	5.49286e+07	4.74803e+07	5.36895e+07	4.68836e+07	5.17673e+07	4.52694e+07	4.69733e+07	5.24175e+07	4.72e+07	5.43236e+07	6.06877e+07	4.34152e+07	4.66627e+07	4.12016e+07	46666358
{[4-(7-methoxy-2-oxo-2H-chromen-6-yl)-2-oxobut-3-en-1-yl]oxy}sulfonic acid	422.987	341.315		3.04939e+07	2.72056e+07	1.2901e+07	1.29814e+07	1.64273e+07	1.67502e+07	8.34171e+07	8.28384e+07	7.85819e+07	7.86912e+07	8.02586e+07	7.8204e+07	9.49265e+07	9.00802e+07	8.891e+07	9.00437e+07	2.88129e+07	1.60102e+07	2.5589e+07	2.7073e+07	2.64658e+07	2.41261e+07
	54.1773	141.958		5.12101e+07	5.11201e+07	5.46023e+07	4.63747e+07	5.32466e+07	5.16558e+07	5.07861e+07	5.24284e+07	5.3404e+07	5.67041e+07	4.98017e+07	4.68967e+07	4.84697e+07	5.31446e+07	4.48155e+07	4.98005e+07	4.7527e+07	5.07931e+07	5.06567e+07	4.83524e+07	4.60813e+07	4.78039e+07
	29.0119	249.095		5.59725e+07	5.28876e+07	5.16724e+07	5.10115e+07	6.44433e+07	5.06931e+07	5.20236e+07	5.16304e+07	5.44015e+07	4.76842e+07	5.09432e+07	5.33246e+07	5.00747e+07	5.5076e+07	4.9508e+07	5.068e+07	4.90578e+07	4.52791e+07	4.5411e+07	5.26536e+07	3.23601e+07	3.71155e+07
	310.665	466.315		7.92847e+07	1.32044e+07	2.76284e+08	1.97755e+08	9.7324e+06	1.171e+06	5.3817e+07	5.15107e+07	5.30805e+07	5.21569e+07	5.33331e+07	5.4644e+07	5.05189e+07	5.17296e+07	5.29169e+07	5.259e+07	50873.2	33035.7	14883.6	6651.69
	122.803	73.0646		53383348	5.66413e+07	5.11861e+07	5.25413e+07	5.24986e+07	5.22764e+07	3.48618e+07	5.09263e+07	5.32354e+07	7.05175e+07	5.20552e+07	5.13436e+07	52654377	5.61943e+07	5.57651e+07	5.64723e+07	3.27993e+07	5.01368e+07	4.90861e+07	4.34887e+07	7.21399e+07	2.70075e+06
	30.0861	123.594		6.47763e+07	6.91785e+07	6.98975e+07	6.19733e+07	6.18286e+07	5.71735e+07	4.66312e+07	5.17186e+07	5.01462e+07	4.93138e+07	4.92124e+07	4.98995e+07	4.60612e+07	5.33222e+07	5.12572e+07	5.13629e+07	3.90239e+07	3.61997e+07	3.30347e+07	3.00776e+07	3.93087e+07	3.74936e+07
	645.856	208.039		4.94076e+07	4.9648e+07	5.72418e+07	5.37558e+07	5.43496e+07	5.03952e+07	5.16181e+07	5.5468e+07	5.08663e+07	5.03732e+07	5.46827e+07	4.59127e+07	4.72452e+07	5.09597e+07	4.76752e+07	4.2493e+07	4.00165e+07	46799450	4.6324e+07	4.84321e+07	4.93458e+07	4.82596e+07
	40.2872	182.985		4.92374e+07	4.7512e+07	4.5712e+07	4.88585e+07	4.5998e+07	5.27216e+07	4.8606e+07	4.88192e+07	5.36279e+07	4.68421e+07	4.95643e+07	5.16262e+07	5.16642e+07	4.97405e+07	4.74615e+07	4.61055e+07	5.34642e+07	4.84692e+07	4.94401e+07	5.04458e+07	4.72739e+07	4.83865e+07
	29.278	453.219		6.8549e+07	7.01698e+07	6.31524e+07	6.42541e+07	7.53197e+07	7.05679e+07	4.6294e+07	4.9948e+07	5.28141e+07	4.56699e+07	4.40699e+07	4.82539e+07	4.45879e+07	5.14067e+07	4.46258e+07	5.14828e+07	2.94957e+07	2.42432e+07	3.13417e+07	3.11246e+07	2.96435e+07	4.00258e+07
	627.554	112.018		4.93083e+07	2.83574e+07	4.33781e+07	5.71928e+07	6.54564e+07	4.45965e+07	5.32814e+07	4.65713e+07	3.04495e+07	4.45399e+07	3.52609e+07	3.8282e+07	3.05578e+07	3.21867e+07	5.69656e+07	3.39741e+07	6.72641e+07	6.08741e+07	2.51378e+07	4.97474e+07	9.0728e+07	8.90698e+07
DCI	34.6288	249.155		5.52539e+07	6.00971e+07	4.66014e+07	5.20551e+07	4.14734e+07	4.68171e+07	4.81468e+07	5.08519e+07	4.85479e+07	4.88262e+07	4.82642e+07	4.66436e+07	4.72142e+07	4.73792e+07	5.18107e+07	4.65098e+07	3.9944e+07	3.93156e+07	4.77661e+07	5.38457e+07	5.24413e+07	5.25253e+07
	25.2616	123.04		5.05339e+07	4.95558e+07	4.15465e+07	3.71819e+07	5.0082e+07	4.87655e+07	4.37574e+07	4.35791e+07	5.32504e+07	4.63778e+07	4.79082e+07	4.70656e+07	5.99771e+07	5.81132e+07	5.05548e+07	5.34139e+07	5.62924e+07	4.48352e+07	4.10796e+07	4.218e+07	4.76937e+07	5.78411e+07
Dimefox	643.977	155.129		5.12656e+07	4.59826e+07	5.43633e+07	4.94897e+07	5.11656e+07	4.44703e+07	5.33915e+07	5.44952e+07	5.71439e+07	5.42405e+07	5.54949e+07	6.26146e+07	4.43486e+07	3.92922e+07	4.04503e+07	4.12499e+07	4.4668e+07	4.51939e+07	4.44008e+07	4.33017e+07	4.18433e+07	4.62938e+07
	39.8421	407.238		6.681e+07	1.24519e+08	6.81651e+07	7.06351e+07	3.92027e+07	3.56377e+07	5.4017e+07	5.09744e+07	5.29597e+07	5.46258e+07	5.30762e+07	5.09665e+07	4.2001e+07	4.11679e+07	3.98791e+07	3.62449e+07	2.78415e+07	3.23495e+07	1.72661e+07	2.50509e+07	3.95718e+07	4.06363e+07
	29.5513	210.087		5.79764e+07	5.55044e+07	5.37959e+07	5.54164e+07	5.89762e+07	5.80836e+07	5.11373e+07	5.19828e+07	4.96184e+07	4.74241e+07	4.84368e+07	4.81862e+07	4.61461e+07	5.17931e+07	4.75285e+07	5.06442e+07	3.85054e+07	3.3528e+07	3.86185e+07	3.99557e+07	3.76454e+07	4.10433e+07
	653.343	111.984		4.88727e+07	4.74199e+07	5.37171e+07	4.70632e+07	4.66246e+07	5.1967e+07	4.75527e+07	5.05833e+07	5.61043e+07	2.51481e+07	5.2559e+07	4.52806e+07	5.156e+07	5.31867e+07	4.76319e+07	5.11008e+07	6.1301e+07	3.49603e+07	5.78881e+07	5.85518e+07	5.44991e+07	1.80925e+07
	221.864	139.018		4.09415e+07	5.07982e+07	4.93831e+07	4.99127e+07	4.62616e+07	5.03339e+07	5.07549e+07	5.04295e+07	4.99346e+07	5.01615e+07	4.97409e+07	6.07323e+07	5.04557e+07	4.14407e+07	5.17426e+07	3.33767e+07	3.68853e+07	6.26214e+07	3.39908e+07	5.22157e+07	3.71798e+07	5.05475e+07
	647.731	143.039		3.95289e+07	3.72089e+07	5.10486e+07	5.30169e+07	4.60857e+07	4.64152e+07	5.71919e+07	5.71066e+07	4.76406e+07	4.74797e+07	4.24615e+07	5.10826e+07	4.17291e+07	5.25252e+07	3.91704e+07	5.38404e+07	5.01614e+07	4.75954e+07	4.11426e+07	4.85915e+07	4.16048e+07	5.65733e+07
	88.7115	120.981		4.32788e+07	5.32756e+07	4.42193e+07	5.19712e+07	5.05046e+07	5.10971e+07	4.95181e+07	4.52199e+07	5.74266e+07	6.04852e+07	5.0705e+07	4.43304e+07	3.54146e+07	4.91625e+07	5.19611e+07	5.07002e+07	3.53426e+07	3.34439e+07	5.08456e+07	4.56061e+07	5.19504e+07	4.09974e+07
	99.9509	182.081		4.78693e+07	3.90443e+07	4.00159e+07	3.8137e+07	3.71146e+07	3.30607e+07	4.76721e+07	4.77426e+07	4.93633e+07	4.8132e+07	4.92881e+07	5.06811e+07	4.83978e+07	4.68744e+07	4.7674e+07	4.77707e+07	4.95578e+07	5.14194e+07	5.33818e+07	4.93069e+07	6.19388e+07	6.26363e+07
	646.124	186.981		4.97464e+07	4.64231e+07	5.16121e+07	4.98829e+07	4.57709e+07	4.73614e+07	4.60578e+07	4.68208e+07	5.38359e+07	4.7276e+07	5.20693e+07	4.5936e+07	4.60597e+07	4.61853e+07	4.47617e+07	4.51431e+07	4.35155e+07	4.54645e+07	4.41909e+07	4.77656e+07	4.7601e+07	4.46246e+07
	1.68153	136.953		4.46047e+07	4.51219e+07	4.58119e+07	4.7059e+07	4.56619e+07	4.59512e+07	4.49576e+07	4.48041e+07	4.54783e+07	4.64449e+07	4.4912e+07	4.88344e+07	4.89993e+07	4.63214e+07	4.61586e+07	4.68517e+07	4.57221e+07	4.37511e+07	4.77738e+07	4.39334e+07	4.55168e+07	4.44646e+07
	42.111	159.969		4.42029e+07	4.46441e+07	4.80972e+07	4.66469e+07	4.60796e+07	4.90981e+07	4.55454e+07	4.73896e+07	5.02443e+07	4.67164e+07	3.12308e+07	4.80777e+07	4.52391e+07	4.65254e+07	4.24019e+07	4.44749e+07	5.01371e+07	4.59903e+07	4.6887e+07	4.85003e+07	4.35296e+07	4.47763e+07
	29.8191	246.181		5.94051e+07	6.07195e+07	5.78804e+07	5.71301e+07	6.05825e+07	5.19361e+07	4.59232e+07	4.35423e+07	4.58719e+07	4.70214e+07	4.74296e+07	4.66955e+07	4.553e+07	4.51932e+07	4.62073e+07	46834209	3.23567e+07	3.39724e+07	2.79521e+07	2.74041e+07	3.57898e+07	3.46107e+07
	1.41262	141.958		3.87303e+07	3.9927e+07	4.03493e+07	4.04026e+07	4.08414e+07	4.27639e+07	4.12431e+07	3.94924e+07	7.789e+07	4.09823e+07	4.00699e+07	4.26446e+07	5.27864e+07	6.29786e+07	3.81677e+07	4.15577e+07	5.21078e+07	3.87636e+07	5.48362e+07	4.01965e+07	4.60348e+07	4.17154e+07
	25.273	100.024		4.40734e+07	4.83075e+07	3.93155e+07	3.90231e+07	4.68373e+07	4.68822e+07	4.10906e+07	4.34868e+07	4.74966e+07	4.40529e+07	4.40969e+07	4.51304e+07	5.09971e+07	4.93893e+07	4.76341e+07	4.78454e+07	4.97794e+07	4.72493e+07	3.80235e+07	3.83366e+07	4.22834e+07	5.03793e+07
	645.857	111.54		4.53701e+07	4.23106e+07	4.32161e+07	4.55292e+07	4.74749e+07	4.43696e+07	4.49315e+07	4.86743e+07	4.61574e+07	4.2735e+07	4.51244e+07	4.42148e+07	4.45396e+07	4.8686e+07	4.51821e+07	4.54083e+07	4.08069e+07	4.4968e+07	4.71349e+07	4.42301e+07	4.23202e+07	4.53592e+07
	568.279	201.975		4.58571e+07	4.78909e+07	5.2405e+07	8.80112e+07	6.27039e+07	3.60845e+07	4.11302e+07	4.42001e+07	3.3986e+07	3.73219e+07	49482473	4.03816e+07	3.04656e+07	3.36314e+07	3.40623e+07	3.40729e+07	3.68823e+07	7.0737e+07	6.41941e+07	2.83193e+07	3.81209e+07	3.86855e+07
	88.8306	102.97		3.72537e+07	4.40372e+07	4.2216e+07	4.58483e+07	4.19816e+07	4.69113e+07	4.78665e+07	5.35004e+07	5.6122e+07	3.48994e+07	4.91877e+07	4.43574e+07	4.59317e+07	3.68524e+07	4.46017e+07	4.41678e+07	5.21816e+07	4.47689e+07	49957677	4.71019e+07	4.06495e+07	3.67312e+07
	635.929	250.987		4.90226e+07	4.09636e+07	5.51402e+07	5.63643e+07	5.02284e+07	4.288e+07	4.11214e+07	5.3472e+07	5.54681e+07	5.45205e+07	5.15867e+07	4.5156e+07	4.17846e+07	3.90372e+07	4.02298e+07	4.21969e+07	4.4441e+07	3.7389e+07	4.58839e+07	4.27788e+07	4.38316e+07	1.21108e+07
	24.677	90.5256		5.66172e+07	5.14105e+07	40094430	3.9655e+07	7.04533e+07	3.71412e+07	3.82027e+07	3.97928e+07	4.11811e+07	3.78355e+07	3.70471e+07	3.6087e+07	3.81819e+07	3.78166e+07	3.66164e+07	3.86109e+07	5.67877e+07	5.19951e+07	3.37007e+07	7.1669e+07	5.02204e+07	3.64381e+07
	42.1171	141.958		4.22735e+07	4.0231e+07	4.44947e+07	4.8181e+07	4.43121e+07	4.48042e+07	4.70758e+07	4.60533e+07	4.62338e+07	4.51302e+07	4.46051e+07	4.82657e+07	4.39217e+07	4.31192e+07	4.13816e+07	4.21538e+07	2.43701e+07	4.39809e+07	4.55061e+07	5.16782e+07	4.54179e+07	4.39753e+07
Nitazoxanide	517.924	308.294		3.27569e+07	1.89021e+07	1.95299e+07	1.89441e+07	2.03042e+07	1.47605e+07	7.57838e+07	7.90976e+07	6.84067e+07	7.50902e+07	8.55635e+07	6.69953e+07	7.47931e+07	6.68298e+07	6.86284e+07	7.32301e+07	2.13184e+07	1.54393e+07	1.47346e+07	1.78896e+07	1.75537e+07	1.66577e+07
	45.4734	150.058		3.20934e+07	2.22113e+07	3.52062e+07	2.76417e+07	2.27831e+07	2.20625e+07	4.31008e+07	3.37679e+07	4.21406e+07	3.71161e+07	4.91093e+07	5.10507e+07	4.47252e+07	4.47846e+07	3.65239e+07	4.27441e+07	6.34913e+07	5.50571e+07	4.53357e+07	5.66258e+07	6.76685e+07	8.21766e+07
Arsonoacetate	24.4097	184.985		5.92997e+07	6.6975e+07	3.29923e+07	6.10479e+07	6.03089e+07	3.33765e+07	2.62196e+07	3.01826e+07	3.14274e+07	2.83846e+07	2.78937e+07	2.68582e+07	2.71459e+07	3.31843e+07	2.6044e+07	3.09398e+07	6.08479e+07	6.43957e+07	5.59637e+07	4.32642e+07	6.10545e+07	6.86109e+07
	351.047	433.24		2.79794e+07	3.25988e+07	2.76698e+07	2.6399e+07	2.85182e+07	2.84741e+07	6.11699e+07	6.16355e+07	5.92257e+07	6.03622e+07	5.79825e+07	5.69547e+07	5.91762e+07	6.05283e+07	5.96622e+07	5.50144e+07	3.69308e+07	2.84388e+07	3.11178e+07	3.37571e+07	2.74234e+07	3.52348e+07
	239.292	94.0448		3.47019e+07	4.08948e+07	5.59241e+07	5.53139e+07	5.09172e+07	5.03895e+07	3.95675e+07	3.60314e+07	4.32716e+07	3.69294e+07	3.56933e+07	3.29162e+07	4.99292e+07	6.11533e+07	4.79585e+07	3.61185e+07	2.61774e+07	3.58037e+07	4.87551e+07	5.68964e+07	4.93784e+07	2.74093e+07
	62.0113	154.99		4.82371e+07	4.65309e+07	3.34014e+07	4.80811e+07	3.55825e+07	4.26712e+07	3.34429e+07	4.54245e+07	4.23504e+07	5.16385e+07	4.41362e+07	4.44106e+07	4.21297e+07	4.28976e+07	4.03829e+07	4.4433e+07	4.62578e+07	4.86902e+07	4.23512e+07	4.68198e+07	4.45622e+07	3.69157e+07
	577.147	89.0787		3.57967e+07	3.34404e+07	3.93744e+07	4.37817e+07	9.93895e+06	3.5068e+07	4.86223e+07	4.90127e+07	4.00691e+07	4.46802e+07	6.04387e+07	4.30407e+07	5.25258e+07	7.19672e+07	3.58796e+07	4.87291e+07	3.39635e+07	1.28327e+07	1.39707e+07	4.08351e+07	9.95885e+07	5.38136e+07
	252.367	199.987		5.57725e+07	4.39521e+07	4.33068e+07	3.72593e+07	4.17737e+07	3.95252e+07	3.95045e+07	4.12049e+07	3.8059e+07	4.72973e+07	3.76305e+07	5.39996e+07	5.57579e+07	4.18021e+07	5.68383e+07	4.84548e+07	4.00374e+07	4.57046e+07	3.84822e+07	4.07117e+07	3.2147e+07	2.35168e+07
	330.652	228.195		3.16786e+07	3.32224e+07	3.05344e+07	3.19276e+07	3.53608e+07	3.46154e+07	5.55986e+07	5.45741e+07	5.39168e+07	5.17343e+07	5.30323e+07	5.45119e+07	5.34557e+07	5.4262e+07	5.59865e+07	5.56572e+07	3.21397e+07	2.98261e+07	2.95384e+07	4.10294e+07	3.23999e+07	3.44179e+07
	120.56	88.0229		5.25274e+07	5.61622e+07	2.4601e+07	2.36075e+07	1.7684e+06	5.58338e+07	2.05019e+07	5.48477e+07	5.74183e+07	5.07881e+07	4.90564e+07	3.09015e+07	5.39921e+07	3.24893e+07	5.36158e+07	5.29621e+07	2.76156e+07	5.42545e+07	2.4494e+07	5.4274e+07	5.34319e+07	5.39684e+07
trans-2-[(Dimethylamino)methylimino]-5-[2-(5-nitro-2- furyl)-vinyl]-1,3,4-oxadiazole	463.095	278.247		3.36694e+07	1.73843e+07	1.56583e+07	1.57772e+07	1.91161e+07	2.14502e+07	7.36508e+07	7.17275e+07	7.56673e+07	83345368	7.3103e+07	7.3632e+07	6.80328e+07	64570465	6.20387e+07	6.32411e+07	2.136e+07	1.62169e+07	1.47792e+07	1.61695e+07	1.98212e+07	1.74607e+07
	46.9295	98.5118		4.40181e+07	3.49281e+07	4.56736e+07	4.56551e+07	5.04832e+07	3.98406e+07	4.4879e+07	3.7252e+07	4.79257e+07	3.80019e+07	3.7154e+07	4.52795e+07	4.10614e+07	3.56494e+07	4.40174e+07	4.65014e+07	3.49211e+07	3.97275e+07	3.81716e+07	4.65061e+07	4.30555e+07	4.71567e+07
3-Carboxy-cis,cis-mucote	35.1631	187.126		2.18281e+07	2.62252e+07	3.49827e+07	3.02225e+07	8.47339e+07	5.08607e+07	4.4826e+07	4.35383e+07	3.89308e+07	4.04621e+07	4.06111e+07	4.11992e+07	4.21566e+07	4.03441e+07	4.52898e+07	4.27333e+07	9.69745e+07	8.45844e+07	1.71384e+07	2.25158e+07	1.53528e+07	2.02769e+07
	531.27	89.0788		8.68592e+07	4.22619e+07	2.67589e+07	4.81993e+07	3.07033e+07	4.22799e+06	5.01097e+07	5.97606e+07	4.24091e+07	3.90023e+07	3.84251e+07	3.04461e+07	3.89798e+07	4.3267e+07	4.83209e+07	3.76497e+07	4.23372e+07	4.29452e+07	5.26217e+07	5.82474e+07	1.47989e+07	4.57365e+07
	103.327	186.956		4.27252e+07	4.59895e+07	4.32051e+07	4.47362e+07	2.33675e+07	4.4002e+07	4.46105e+07	4.36156e+07	4.34571e+07	4.35485e+07	4.13086e+07	3.73492e+07	4.50492e+07	4.81709e+07	4.65464e+07	4.66652e+07	4.46444e+07	3.4705e+07	5.45323e+07	4.51244e+07	1.58726e+07	4.39397e+07
	28.4816	386.986		4.28348e+07	4.62742e+07	4.68991e+07	4.90138e+07	3.82119e+07	4.39922e+07	4.50107e+07	3.94657e+07	4.34614e+07	4.12856e+07	4.03465e+07	4.32743e+07	4.37448e+07	4.09532e+07	4.23184e+07	3.81896e+07	3.18e+07	3.51042e+07	3.26071e+07	3.86383e+07	4.48619e+07	4.73312e+07
	460.987	172.133		4.14834e+07	3.4704e+07	4.17559e+07	4.39079e+07	4.19949e+07	4.0725e+07	4.59476e+07	4.56554e+07	4.51263e+07	4.62098e+07	4.60443e+07	4.43894e+07	3.97441e+07	3.8454e+07	3.8666e+07	3.82578e+07	44132181	3.84711e+07	3.88844e+07	4.2077e+07	3.61057e+07	3.8927e+07
	103.983	132.077		5.21034e+07	3.15009e+07	3.00516e+07	4.36162e+07	4.98521e+07	4.30332e+07	5.68818e+07	6.27289e+07	4.53577e+07	4.13703e+07	3.77832e+07	3.54849e+07	4.21642e+07	4.18079e+07	2.80506e+07	5.25644e+07	3.45789e+07	2.90581e+07	3.36884e+07	3.76695e+07	3.35204e+07	4.86763e+07
	101.444	230.157		6.10534e+07	5.58832e+07	2.28521e+07	7.78484e+07	4.40472e+07	4.16902e+07	3.24883e+07	5.3432e+07	3.56313e+07	3.11315e+07	3.2011e+07	3.45503e+07	5.15137e+07	3.15766e+07	5.24903e+07	5.06099e+07	4.43958e+07	4.10742e+07	1.9306e+07	3.00162e+07	4.35302e+07	2.18901e+07
	175.878	154.042		3.93633e+07	4.00489e+07	4.14578e+07	4.1211e+07	4.1477e+07	4.03544e+07	4.25385e+07	4.09149e+07	4.27419e+07	4.24873e+07	4.05278e+07	4.17299e+07	4.09723e+07	4.08497e+07	4.10128e+07	4.26482e+07	4.24705e+07	3.91099e+07	3.85182e+07	4.32218e+07	4.04881e+07	4.1635e+07
	646.123	181.014		4.07163e+07	4.05605e+07	4.50353e+07	4.31613e+07	3.99744e+07	4.18926e+07	4.22682e+07	4.063e+07	4.39305e+07	3.93424e+07	4.50456e+07	4.21109e+07	3.93702e+07	3.92693e+07	3.86491e+07	4.04211e+07	3.95827e+07	4.04187e+07	3.92763e+07	4.12685e+07	4.01784e+07	4.13867e+07
	29.7865	228.111		5.08713e+07	4.80529e+07	4.39238e+07	4.78806e+07	4.78632e+07	4.33837e+07	3.95164e+07	4.36164e+07	4.37199e+07	4.00861e+07	4.1001e+07	4.43672e+07	4.23308e+07	4.09351e+07	4.15018e+07	4.42635e+07	3.18128e+07	2.95777e+07	3.27763e+07	3.58442e+07	3.1957e+07	3.5744e+07
	45.5255	124.058		5.33244e+07	4.67214e+07	4.85587e+07	4.35223e+07	4.60377e+07	3.90101e+07	4.89675e+07	3.92519e+07	5.20347e+07	3.49456e+07	3.43733e+07	4.40225e+07	5.26522e+07	5.25967e+07	3.59849e+07	3.54098e+07	3.66136e+07	4.60884e+07	3.79395e+07	3.11526e+07	1.56064e+07	1.27488e+07
	63.5279	171.993		4.49865e+07	4.83373e+07	3.798e+07	3.79121e+07	3.67843e+07	3.25934e+07	2.23786e+07	4.07431e+07	4.10062e+07	4.00998e+07	2.79545e+07	4.05961e+07	2.87049e+07	49557478	4.76165e+07	4.95471e+07	4.51377e+07	5.10959e+07	3.63493e+07	4.44955e+07	4.23139e+07	3.62048e+07
	378.861	415.21		1.54869e+07	1.73943e+07	1.55582e+07	1.32114e+07	1.43551e+07	1.76273e+07	6.56682e+07	6.63371e+07	6.33862e+07	63923551	6.17404e+07	6.45245e+07	6.43274e+07	6.41643e+07	6.29906e+07	6.61329e+07	2.04752e+07	1.50151e+07	1.87416e+07	2.88859e+07	1.69438e+07	3.1834e+07
	643.449	124.076		4.02544e+07	3.74737e+07	4.59078e+07	3.61477e+07	3.70801e+07	3.94918e+07	4.0774e+07	4.34759e+07	4.57758e+07	4.42232e+07	4.7865e+07	4.48581e+07	3.49784e+07	3.36273e+07	3.51529e+07	3.48594e+07	3.62563e+07	3.8608e+07	3.42932e+07	3.86678e+07	3.62391e+07	3.73677e+07
	31.1635	243.026		3.00551e+07	4.85742e+07	3.21546e+07	3.26632e+07	2.57238e+07	3.15653e+07	3.86624e+07	3.9443e+07	3.77829e+07	3.94228e+07	4.05147e+07	3.84516e+07	3.89775e+07	3.75482e+07	3.97835e+07	3.72935e+07	6.76711e+07	6.03777e+07	3.5068e+07	4.34072e+07	3.13461e+07	3.43406e+07
(+)-Chebulic acid	34.8994	357.248		6.94155e+07	3.53754e+07	5.82154e+07	6.99195e+07	2.948e+07	2.66156e+07	3.83069e+07	4.09223e+07	4.07574e+07	3.95139e+07	3.73739e+07	3.57431e+07	3.92936e+07	3.9371e+07	3.7778e+07	3.83664e+07	4.96131e+07	4.61135e+07	1.95436e+07	2.51542e+07	1.59032e+07	2.2022e+07
CDP-N-methylethanolamine	378.861	461.271		2.17785e+07	2.42731e+07	2.08985e+07	1.84656e+07	1.99243e+07	2.3791e+07	5.729e+07	5.56153e+07	5.23157e+07	5.53689e+07	5.12274e+07	5.36945e+07	5.61887e+07	5.92975e+07	5.61252e+07	5.64406e+07	2.79558e+07	2.24435e+07	2.63426e+07	3.31345e+07	2.38903e+07	3.61513e+07
	648.266	111.023		1.59505e+07	1.3742e+07	1.42613e+07	1.04527e+07	1.67988e+07	1.18605e+07	1.32362e+07	1.64701e+07	1.27807e+07	1.37267e+07	1.58308e+07	8.85453e+06	1.014e+07	1.65739e+07	1.51366e+07	1.39604e+07	5.52211e+08	1.5773e+07	1.60785e+07	1.7205e+07	1.62441e+07	1.36161e+07
	314.677	131.533		4.61203e+07	2.76948e+07	6.14279e+07	3.98396e+07	3.41847e+07	5.10864e+07	4.17575e+07	3.32423e+07	3.58583e+07	3.51222e+07	4.63941e+07	3.17753e+07	3.80986e+07	3.07022e+07	3.34124e+07	5.49188e+07	3.06834e+07	3.96332e+07	3.60309e+07	2.8279e+07	3.73532e+07	3.55886e+07
	396.513	520.338		2.81419e+07	2.25619e+07	2.17746e+07	1.96165e+07	2.42376e+07	2.29061e+07	3.5321e+07	4.34868e+07	3.9258e+07	3.95286e+07	3.96354e+07	4.03449e+07	3.90464e+07	4.15552e+07	4.1882e+07	3.99536e+07	5.21587e+07	5.43035e+07	5.49848e+07	4.89307e+07	5.90728e+07	3.84606e+07
	646.412	98.0135		3.87711e+07	3.84148e+07	3.96017e+07	3.84624e+07	3.71863e+07	3.88564e+07	3.75244e+07	3.65936e+07	4.0682e+07	3.78341e+07	3.85764e+07	3.66621e+07	3.71851e+07	3.57769e+07	3.81597e+07	3.82639e+07	4.01664e+07	3.84465e+07	3.77117e+07	3.68409e+07	3.68603e+07	4.00296e+07
7-(Acetyloxy)-3-(3-pyridinyl)-2H-1-benzopyran-2-one	482.873	282.269		2.86931e+07	1.69689e+07	1.61372e+07	1.58998e+07	1.83801e+07	1.65375e+07	6.71657e+07	6.77429e+07	6.38842e+07	6.5978e+07	6.51714e+07	6.44293e+07	6.13994e+07	5.84251e+07	5.65065e+07	5.72173e+07	2.0042e+07	1.26496e+07	1.37096e+07	1.55769e+07	1.5478e+07	1.4826e+07
	664.85	141.958		3.57587e+07	3.66639e+07	3.69893e+07	3.64911e+07	3.78768e+07	3.86669e+07	3.81976e+07	3.70581e+07	3.68218e+07	3.7943e+07	3.83877e+07	3.74291e+07	3.75884e+07	3.83628e+07	3.92166e+07	3.83637e+07	3.95689e+07	3.38856e+07	4.27499e+07	3.94671e+07	3.78446e+07	3.71083e+07
	645.862	99.5309		3.83365e+07	3.52092e+07	3.56848e+07	3.7552e+07	3.95667e+07	3.63435e+07	3.74382e+07	3.56372e+07	4.01022e+07	3.63667e+07	3.56975e+07	3.90639e+07	3.9935e+07	4.06983e+07	3.68521e+07	3.46892e+07	4.25829e+07	3.55664e+07	4.10382e+07	3.57492e+07	3.80813e+07	3.66181e+07
Calcium carbote	160.902	101.096		5.05293e+07	2.09279e+07	3.00737e+07	3.40312e+07	7.31804e+07	1.54984e+07	4.47402e+07	3.64886e+07	5.71527e+07	3.78136e+07	2.45628e+07	3.29428e+07	3.92185e+07	2.85236e+07	4.44083e+07	4.25391e+07	3.25751e+07	2.72341e+07	2.33295e+07	6.84003e+07	7.17158e+06	5.59419e+07
Methylselenocysteine Se-oxide	29.2844	199.09		4.42742e+07	4.40479e+07	4.19959e+07	4.45102e+07	4.47503e+07	5.05538e+07	3.6388e+07	3.88965e+07	3.66615e+07	3.68559e+07	3.73532e+07	3.94784e+07	3.65712e+07	4.02032e+07	3.54735e+07	3.85165e+07	2.94626e+07	2.66498e+07	2.89071e+07	3.1203e+07	2.80743e+07	3.36201e+07
Cidofovir	32.484	280.194		4.58011e+07	4.68257e+07	4.47686e+07	4.27997e+07	3.75689e+07	3.99174e+07	3.87959e+07	3.92184e+07	3.79736e+07	4.25061e+07	3.81401e+07	4.06346e+07	4.07749e+07	3.73278e+07	3.80129e+07	3.63915e+07	2.27282e+07	2.52288e+07	3.28451e+07	2.80809e+07	3.52482e+07	3.07314e+07
	57.656	350.057		3.79192e+07	3.63322e+07	3.60351e+07	3.5265e+07	3.89042e+07	3.81061e+07	3.68797e+07	3.94701e+07	3.86452e+07	3.86972e+07	3.61345e+07	3.76456e+07	3.74085e+07	3.7553e+07	3.55913e+07	3.64986e+07	3.30868e+07	3.41649e+07	3.66611e+07	3.43242e+07	3.96377e+07	3.9171e+07
	94.5877	88.0229		3.71203e+07	2.85566e+07	2.9015e+07	4.85696e+07	3.78994e+07	3.14976e+07	3.7758e+07	4.66622e+07	4.15304e+07	3.44211e+07	2.40836e+07	2.83184e+07	4.76185e+07	3.99085e+07	3.34882e+07	3.95405e+07	3.27606e+07	4.58977e+07	3.96868e+07	4.29488e+07	3.97014e+07	1.75551e+07
	31.1559	132.065		1.77367e+07	1.68361e+07	2.43576e+07	2.67585e+07	2.22256e+07	2.27916e+07	3.73964e+07	3.77389e+07	3.5821e+07	3.66195e+07	3.72798e+07	3.70206e+07	3.52188e+07	3.59088e+07	3.65938e+07	3.61144e+07	3.51782e+07	35395211	5.94083e+07	6.18861e+07	5.3105e+07	5.29871e+07
	25.2975	218.983		3.80246e+07	4.64735e+07	2.93904e+07	3.70114e+07	4.12944e+07	4.2023e+07	3.60907e+07	3.85499e+07	3.65681e+07	3.50287e+07	3.18027e+07	3.58103e+07	3.21062e+07	3.44943e+07	3.84716e+07	3.36292e+07	4.2991e+07	4.31544e+07	2.6686e+07	3.07261e+07	2.74483e+07	3.63293e+07
	649.616	223.988		2.83903e+07	3.86388e+07	4.22703e+07	4.07459e+07	3.61721e+07	4.25539e+07	3.53357e+07	3.98087e+07	3.11922e+07	4.23726e+07	3.11838e+07	3.73982e+07	3.39283e+07	3.68958e+07	3.09364e+07	4.22711e+07	3.52129e+07	4.10498e+07	4.16639e+07	2.44039e+07	3.54016e+07	2.56041e+07
	647.204	300.92		3.56994e+07	3.59191e+07	3.62924e+07	3.62897e+07	3.74775e+07	3.47616e+07	3.67033e+07	3.78463e+07	3.64471e+07	3.45111e+07	3.6833e+07	3.61554e+07	3.70361e+07	3.4883e+07	3.69621e+07	3.4147e+07	3.45079e+07	3.45669e+07	3.56397e+07	3.75045e+07	3.52747e+07	3.31849e+07
	647.461	109.524		3.53664e+07	3.63635e+07	3.47127e+07	3.47598e+07	3.44079e+07	3.50739e+07	3.58114e+07	3.43734e+07	3.68354e+07	3.6373e+07	3.73356e+07	3.7346e+07	3.48161e+07	3.65163e+07	3.52291e+07	3.53314e+07	3.58305e+07	3.63549e+07	3.47489e+07	3.62026e+07	3.48624e+07	3.54387e+07
	4.26243	73.0646		1.64851e+07	2.38972e+07	3.16906e+07	3.27025e+07	3.2398e+07	3.2124e+07	3.28065e+07	3.18945e+07	3.14964e+07	5.33398e+07	3.43015e+07	4.55967e+07	3.32583e+07	3.1555e+07	3.36274e+07	5.25901e+07	49178386	3.45823e+07	4.6074e+07	2.92497e+07	3.32643e+07	4.19262e+07
	32.2225	235.165		2.64475e+07	2.75629e+07	2.33463e+07	21915475	1.58804e+07	1.78276e+07	3.07377e+07	3.40648e+07	3.10914e+07	3.41401e+07	3.25858e+07	3.13884e+07	3.41111e+07	2.94636e+07	3.23298e+07	2.9724e+07	4.16374e+07	4.42144e+07	6.28404e+07	6.30837e+07	5.16236e+07	5.948e+07
	27.9471	124.922		3.67673e+07	3.65088e+07	3.54014e+07	3.60682e+07	3.3015e+07	3.43853e+07	3.52508e+07	3.4576e+07	3.48562e+07	3.55387e+07	3.49846e+07	3.69408e+07	3.58207e+07	3.49013e+07	3.57197e+07	3.43534e+07	3.2907e+07	3.3144e+07	3.41379e+07	3.48706e+07	3.6914e+07	3.71558e+07
	647.997	125.529		3.41395e+07	3.40661e+07	3.69253e+07	3.56979e+07	3.59424e+07	3.98102e+07	3.37288e+07	3.38328e+07	3.42623e+07	3.34469e+07	3.43299e+07	3.55914e+07	3.61859e+07	3.59395e+07	3.61631e+07	3.39424e+07	3.78397e+07	3.31072e+07	3.47964e+07	3.51843e+07	3.42874e+07	3.46964e+07
	177.734	171.993		3.20677e+07	3.21786e+07	3.78703e+07	2.52004e+07	2.66854e+07	2.90881e+07	2.88789e+07	3.03131e+07	2.95727e+07	3.0003e+07	3.03161e+07	2.91179e+07	3.52969e+07	3.16143e+07	4.82653e+07	4.96959e+07	3.42806e+07	4.22786e+07	3.5075e+07	3.17794e+07	3.85596e+07	6.01323e+07
	378.861	432.237		1.39794e+07	16347001	1.36295e+07	1.22691e+07	1.31173e+07	1.57521e+07	5.69865e+07	5.68006e+07	5.51909e+07	5.69676e+07	5.17621e+07	5.69369e+07	5.71848e+07	5.69498e+07	5.70774e+07	5.84998e+07	1.78367e+07	1.36228e+07	1.6667e+07	2.54612e+07	1.53121e+07	2.81059e+07
	231.674	139.018		6.41053e+06	3.54164e+07	3.27017e+07	3.2253e+07	5.3895e+07	3.47207e+07	3.46658e+07	3.46506e+07	3.42129e+07	3.37324e+07	3.32071e+07	3.66581e+07	3.41117e+07	3.48042e+07	3.4156e+07	7.65947e+06	3.04597e+07	3.45507e+07	1.82977e+07	3.43987e+07	9.86568e+07	3.42416e+07
	29.2938	180.076		4.10772e+07	4.14172e+07	4.01053e+07	4.2286e+07	4.42812e+07	4.34084e+07	3.37174e+07	3.60771e+07	3.35532e+07	3.26971e+07	3.35811e+07	3.69306e+07	3.41504e+07	3.54312e+07	3.3136e+07	3.66166e+07	2.72677e+07	2.50115e+07	2.58171e+07	2.81604e+07	2.56918e+07	3.04616e+07
	29.2633	279.085		4.01747e+07	3.99563e+07	3.17045e+07	3.14994e+07	3.34655e+07	3.14012e+07	3.77712e+07	3.56662e+07	3.51774e+07	3.36413e+07	3.41103e+07	3.57335e+07	3.36512e+07	3.82636e+07	3.24494e+07	3.43223e+07	3.30072e+07	3.69386e+07	3.05228e+07	3.46467e+07	3.45918e+07	3.16407e+07
	22.0625	186.956		3.34106e+07	3.86517e+07	4.06878e+07	3.85764e+07	3.35087e+07	3.42411e+07	2.43335e+07	3.19671e+07	3.6296e+07	3.24975e+07	3.32319e+07	3.26558e+07	3.47322e+07	3.90524e+07	3.25346e+07	2.36003e+07	4.16171e+07	3.97183e+07	3.21255e+07	4.06794e+07	3.88133e+07	2.6841e+07
	31.4202	120.065		1.85896e+07	1.67441e+07	2.17492e+07	2.03239e+07	1.71342e+07	1.66482e+07	3.43294e+07	3.51049e+07	3.461e+07	3.49405e+07	3.35215e+07	3.39921e+07	3.54297e+07	3.13472e+07	3.60078e+07	3.46266e+07	4.21757e+07	4.30609e+07	4.97903e+07	4.93086e+07	6.01578e+07	5.74125e+07
5,6-Dihydrouracil	43.1749	115.112		2.99408e+07	3.47383e+07	3.14163e+07	3.61304e+07	3.57148e+07	2.84865e+07	5.42937e+07	3.42515e+07	2.66035e+07	3.12565e+07	3.1604e+07	3.36196e+07	2.92806e+07	3.06594e+07	3.47864e+07	3.46205e+07	3.41282e+07	2.6805e+07	2.87027e+07	3.59515e+07	4.22624e+07	4.95269e+07
	89.2286	118.942		3.45083e+07	3.41211e+07	3.51549e+07	3.60411e+07	3.32821e+07	2.50091e+07	4.06362e+07	3.51785e+07	3.96367e+07	3.47579e+07	3.35076e+07	3.3486e+07	3.04268e+07	3.33398e+07	2.96484e+07	3.44214e+07	3.64746e+07	3.89659e+07	3.28466e+07	3.53728e+07	3.44293e+07	3.29946e+07
	646.124	312.942		3.51475e+07	3.18645e+07	3.71653e+07	3.91927e+07	3.33027e+07	3.38581e+07	3.72681e+07	3.85824e+07	3.88997e+07	3.62709e+07	4.05558e+07	3.8841e+07	3.30612e+07	3.20642e+07	3.06263e+07	2.95603e+07	2.77761e+07	2.96095e+07	3.05221e+07	3.21959e+07	3.12995e+07	31348930
Bromoxynil	642.381	277.921		4.55394e+07	3.09936e+07	2.99964e+07	3.821e+07	3.74285e+07	3.69263e+07	3.10452e+07	4.33204e+07	4.44723e+07	3.74214e+07	4.13772e+07	3.60919e+07	2.68629e+07	1.99967e+07	2.76179e+07	2.42028e+07	3.52541e+07	2.91408e+07	3.07668e+07	3.2795e+07	3.23315e+07	3.36033e+07
	24.7191	113.963		3.53031e+07	2.96447e+07	3.48447e+07	2.98163e+07	3.72107e+07	2.49407e+07	2.87147e+07	2.96751e+07	3.37351e+07	3.20197e+07	2.95421e+07	2.68845e+07	3.27717e+07	3.45445e+07	3.4808e+07	5.17872e+07	3.82904e+07	5.14536e+07	3.0158e+07	3.86455e+07	3.17384e+07	2.70908e+07
{5-hydroxy-11-methoxy-16,18-dioxo-6,8,19-trioxapentacyclo[10.7.0.0^{2,9}.0^{3,7}.0^{13,17}]nonadeca-1(12),2(9),10,13(17)-tetraen-4-yl}oxidanesulfonic acid	406.135	427.36		8.29971e+06	4.86111e+06	6.7681e+07	7.47238e+07	5.51477e+07	2.3461e+07	2.98755e+07	2.94381e+07	3.05678e+07	2.99705e+07	3.09353e+07	3.0831e+07	3.51735e+07	3.60251e+07	4.05442e+07	3.84916e+07	1.85611e+06	2.47524e+06	3.31274e+06	3.96213e+06	7.28798e+07	8.89829e+07
	655.48	217.998		3.51641e+07	3.65314e+07	2.86367e+07	2.92878e+07	3.23254e+07	3.5711e+07	3.36631e+07	3.33561e+07	3.3265e+07	3.45182e+07	3.1175e+07	2.89123e+07	2.9061e+07	3.68223e+07	3.78294e+07	3.77877e+07	3.1914e+07	3.19624e+07	2.95368e+07	3.43786e+07	3.63674e+07	3.58124e+07
	21.9874	148.977		3.74132e+07	2.4403e+07	2.66684e+07	3.68342e+07	3.57358e+07	4.14813e+07	3.7771e+07	2.84126e+07	3.13499e+07	3.86472e+07	2.31055e+07	2.24485e+07	4.143e+07	4.08837e+07	4.08556e+07	4.10236e+07	4.02639e+07	2.32521e+07	2.83244e+07	2.47085e+07	2.871e+07	4.02206e+07
	209.985	139.018		6.1266e+07	3.26351e+07	3.15789e+07	5.51725e+07	4.31059e+07	3.21534e+07	3.30083e+07	3.14648e+07	3.26647e+07	3.79185e+07	3.2173e+07	3.03004e+07	3.14895e+07	4.00524e+07	3.3063e+07	2.2557e+07	2.67835e+07	6.34499e+06	2.53808e+07	3.18857e+07	3.05171e+07	3.21424e+07
Phloretin	323.777	275.277		1.93675e+07	2.03951e+07	2.33543e+07	2.83664e+07	2.32182e+07	2.06892e+07	4.68479e+07	4.77025e+07	4.82571e+07	4.58027e+07	4.7594e+07	4.48823e+07	4.67882e+07	4.48306e+07	4.78247e+07	4.52694e+07	2.01298e+07	2.19445e+07	2.18007e+07	2.10696e+07	2.03478e+07	2.26992e+07
	50.9204	158.961		2.98479e+07	3.38508e+07	3.29879e+07	3.35771e+07	3.19793e+07	3.11395e+07	3.31755e+07	3.28395e+07	3.15935e+07	3.26752e+07	3.10241e+07	3.13801e+07	3.20772e+07	3.26054e+07	3.36354e+07	3.2411e+07	3.51604e+07	3.67e+07	3.38085e+07	3.3219e+07	3.40002e+07	3.33883e+07
	689.087	171.993		2.99967e+07	3.52793e+07	5.38466e+07	5.26544e+07	2.62869e+07	2.91082e+07	4.15325e+07	2.08409e+07	2.13753e+07	2.30114e+07	3.35962e+07	2.00406e+07	4.18476e+07	3.06488e+07	3.75245e+07	3.19712e+07	5.54766e+07	3.82213e+07	3.68919e+07	1.963e+07	1.3332e+07	2.88081e+07
	647.196	131.035		3.32627e+07	3.34061e+07	3.30426e+07	3.25023e+07	3.14215e+07	3.29155e+07	3.19326e+07	3.30514e+07	3.20555e+07	3.35268e+07	3.3616e+07	3.35932e+07	3.16347e+07	3.66139e+07	3.39262e+07	3.34477e+07	2.8772e+07	3.36988e+07	3.30329e+07	3.14799e+07	3.27401e+07	3.18571e+07
	30.3382	487.142		3.09598e+07	4.61279e+07	3.53054e+07	3.74342e+07	3.27938e+07	3.41862e+07	3.32071e+07	3.09669e+07	3.52096e+07	3.16815e+07	3.42029e+07	3.4686e+07	3.2279e+07	3.14244e+07	3.22357e+07	3.35123e+07	3.88776e+07	3.47114e+07	2.44401e+07	2.79218e+07	2.26578e+07	2.61437e+07
	285.126	144.982		3.87453e+07	3.30568e+07	6.72225e+06	3.964e+07	4.76507e+07	3.487e+07	3.45218e+07	2.62911e+07	2.86443e+07	1.63999e+07	3.42904e+07	2.93261e+07	3.05068e+07	3.10516e+07	2.53878e+07	3.62572e+07	3.37366e+07	3.00807e+07	3.42014e+07	4.38608e+07	3.09376e+07	4.96851e+07
	40.7824	172.977		3.12669e+07	3.25226e+07	3.10787e+07	3.87181e+07	3.60811e+07	3.34601e+07	3.24619e+07	3.37968e+07	3.14787e+07	3.08855e+07	3.06716e+07	2.99412e+07	3.24415e+07	1.88225e+07	3.90939e+07	3.66309e+07	1.66968e+07	4.1731e+07	3.7897e+07	3.36679e+07	3.32494e+07	3.16275e+07
Arborinine	536.404	286.301		2.87178e+07	2.28361e+07	2.17166e+07	2.18678e+07	2.4552e+07	2.30663e+07	5.0534e+07	5.03412e+07	4.09082e+07	4.26929e+07	4.53878e+07	3.85508e+07	4.19146e+07	4.12662e+07	4.37996e+07	4.35798e+07	2.50383e+07	1.92183e+07	1.94922e+07	2.24306e+07	2.43949e+07	2.1457e+07
	428.396	110.02		8.36292e+07	3.47914e+07	2.87746e+07	2.5437e+07	3.22044e+07	2.63242e+07	3.83504e+07	2.79874e+07	2.42261e+07	3.36772e+07	2.86061e+07	1.83242e+07	2.78987e+07	2.52513e+07	1.37625e+07	2.471e+07	9.62219e+07	2.45198e+07	2.309e+07	2.35696e+07	2.58362e+07	2.27603e+07
Avenanthramide L	536.438	326.324		2.87038e+07	2.32324e+07	2.12497e+07	2.22367e+07	2.4685e+07	2.31897e+07	4.54665e+07	4.47109e+07	3.96493e+07	3.93032e+07	4.45536e+07	3.84903e+07	4.35811e+07	4.35881e+07	4.60699e+07	4.40908e+07	2.61582e+07	2.01493e+07	1.98339e+07	2.3047e+07	2.48038e+07	2.22903e+07
	646.125	141.983		3.15414e+07	3.04834e+07	3.57722e+07	3.175e+07	3.19727e+07	3.08386e+07	3.16706e+07	3.37706e+07	3.29272e+07	3.24372e+07	3.32135e+07	3.5591e+07	3.48255e+07	3.13019e+07	2.93309e+07	2.95696e+07	3.15082e+07	3.19488e+07	2.9629e+07	3.11955e+07	3.23657e+07	3.40686e+07
	25.0055	143.997		4.5313e+07	3.5292e+07	3.06776e+07	2.84524e+07	3.05781e+07	2.97813e+07	2.75359e+07	2.89261e+07	3.0346e+07	2.83191e+07	2.9216e+07	2.70863e+07	2.77018e+07	2.70258e+07	2.47196e+07	2.78689e+07	3.36865e+07	3.41116e+07	2.99016e+07	5.12119e+07	3.45899e+07	4.47681e+07
L-Fuculose 1-phosphate	74.0115	245.149		1.60212e+07	1.68579e+07	1.59654e+07	1.2837e+07	2.47588e+07	2.38374e+07	3.25804e+07	3.63676e+07	3.45842e+07	3.5473e+07	3.26411e+07	3.35246e+07	3.19589e+07	3.16476e+07	3.15461e+07	2.99493e+07	3.45368e+07	4.3088e+07	5.50418e+07	4.38994e+07	4.71609e+07	3.87075e+07
	650.938	153.011		3.30267e+07	2.8481e+07	3.19691e+07	2.76181e+07	3.21742e+07	3.17202e+07	3.19207e+07	3.17007e+07	3.19678e+07	2.22961e+07	3.26377e+07	3.13253e+07	2.99118e+07	3.25681e+07	3.49515e+07	3.17888e+07	2.91048e+07	3.13298e+07	3.16999e+07	3.37699e+07	3.41578e+07	3.40288e+07
	135.098	230.157		3.67495e+07	3.24034e+07	4.0568e+07	3.80082e+07	3.73331e+07	3.47981e+07	3.09464e+07	3.08113e+07	3.15589e+07	3.27664e+07	3.11975e+07	3.06387e+07	2.78497e+07	3.01702e+07	2.88779e+07	2.90109e+07	2.58161e+07	2.64872e+07	1.92322e+07	3.12093e+07	2.35031e+07	3.5506e+07
	25.5331	174.024		3.25206e+07	3.57021e+07	28867073	3.32223e+07	3.36023e+07	3.22942e+07	3.14449e+07	3.24862e+07	3.05143e+07	3.15155e+07	2.95149e+07	3.14902e+07	2.93475e+07	2.85953e+07	3.1487e+07	2.88238e+07	3.39288e+07	3.36523e+07	2.6122e+07	2.88488e+07	2.48622e+07	3.04524e+07
	647.196	153.993		3.21212e+07	2.93678e+07	3.06002e+07	2.93663e+07	2.88731e+07	3.15326e+07	2.91652e+07	3.02742e+07	3.02301e+07	2.97923e+07	3.20405e+07	2.91819e+07	3.17953e+07	3.21428e+07	3.01636e+07	3.15326e+07	3.20888e+07	3.16615e+07	3.05412e+07	3.18833e+07	3.18857e+07	3.10775e+07
	647.194	180.022		3.11203e+07	3.04474e+07	3.17761e+07	3.03978e+07	3.06726e+07	3.10709e+07	3.18679e+07	3.14668e+07	3.00674e+07	3.029e+07	3.10182e+07	3.18952e+07	3.06402e+07	3.03618e+07	3.09773e+07	3.00051e+07	2.98874e+07	2.87233e+07	3.10675e+07	3.10373e+07	3.13244e+07	2.93479e+07
	35.2995	147.121		2.80079e+07	2.99315e+07	2.90889e+07	2.874e+07	2.50718e+07	2.24813e+07	3.143e+07	3.09401e+07	3.10182e+07	3.10941e+07	2.8193e+07	3.05292e+07	3.21081e+07	2.95136e+07	3.07756e+07	2.94861e+07	3.8673e+07	4.35599e+07	2.76827e+07	2.56171e+07	3.76771e+07	3.326e+07
	632.299	84.0442		3.43053e+07	3.39864e+07	3.50185e+07	2.24957e+07	3.6858e+07	3.09582e+07	3.27842e+07	3.63927e+07	3.72374e+07	3.82311e+07	3.85228e+07	3.06473e+07	2.09433e+07	2.88268e+07	3.46269e+07	3.63751e+07	2.22286e+07	1.68017e+07	3.16082e+07	3.4452e+07	2.26838e+07	1.78433e+07
	646.662	103.955		2.90323e+07	1.56115e+07	3.4272e+07	2.63157e+07	2.78332e+07	3.25172e+07	3.57996e+07	2.79987e+07	2.83648e+07	3.55614e+07	5.45497e+07	4.24546e+07	26514822	2.79415e+07	3.08923e+07	2.76448e+07	2.90809e+07	3.1813e+07	2.92598e+07	1.44813e+07	1.59373e+07	4.93221e+07
	622.217	145.985		3.38618e+07	3.85298e+07	2.525e+06	2.86872e+07	3.4447e+07	2.5085e+07	2.58973e+07	2.93772e+07	2.82273e+07	2.71711e+07	2.76012e+07	2.37025e+07	3.03372e+07	4.08754e+07	2.51277e+07	3.10713e+07	2.3117e+07	3.75008e+07	7.05112e+07	2.92694e+07	2.40479e+07	2.16329e+07
	175.878	201.05		2.91486e+07	2.96452e+07	3.05006e+07	2.99468e+07	3.01828e+07	2.98145e+07	3.10064e+07	2.92936e+07	3.05076e+07	2.98702e+07	2.9384e+07	3.02895e+07	2.96288e+07	3.02256e+07	3.01889e+07	3.08929e+07	3.06228e+07	2.83481e+07	2.78103e+07	3.1237e+07	3.02407e+07	2.95833e+07
	169.862	94.0448		3.19323e+07	3.85766e+06	7.08445e+07	3.74133e+07	2.93637e+07	5.37228e+06	3.68804e+07	2.68582e+07	4.14721e+07	2.39331e+07	3.92484e+07	5.03308e+07	2.4609e+07	3.57362e+07	3.45053e+07	2.51671e+07	1.97805e+07	2.56482e+07	2.39055e+07	2.50054e+07	2.50736e+07	1.14013e+07
Propane-1,2-diol 1-phosphate	29.263	157.08		3.32093e+07	3.50889e+07	3.37615e+07	3.47408e+07	3.60744e+07	3.58374e+07	2.97718e+07	3.03693e+07	2.96652e+07	2.84649e+07	2.85456e+07	3.04514e+07	2.88637e+07	3.11656e+07	3.00169e+07	2.81024e+07	2.33251e+07	2.14636e+07	2.43532e+07	2.48735e+07	2.28752e+07	2.7276e+07
	647.46	90.0081		3.0091e+07	3.10733e+07	2.95144e+07	3.05007e+07	3.02377e+07	2.85718e+07	2.8801e+07	2.82458e+07	2.96781e+07	3.08813e+07	2.98082e+07	2.90662e+07	2.91057e+07	2.83489e+07	3.01235e+07	2.74394e+07	2.95681e+07	2.79591e+07	2.88626e+07	2.90385e+07	2.88036e+07	2.81494e+07
	571.584	110.02		5.77153e+06	2.27147e+07	3.38582e+07	4.39079e+07	3.04528e+07	2.6274e+07	4.94054e+07	3.43981e+07	3.56896e+07	4.08369e+07	3.26644e+07	2.49546e+07	2.83129e+07	2.47896e+07	2.19875e+07	2.89603e+07	7.78984e+06	2.56826e+07	2.70614e+07	3.26268e+07	2.73151e+07	3.20963e+07
	194.798	246.189		6.25155e+07	5.64596e+07	59912164	5.6999e+07	868756	644149	3.56445e+07	2.51163e+07	3.54602e+07	3.64059e+07	4.00312e+07	2.89084e+07	3.80198e+07	3.65856e+07	3.84836e+07	2.51056e+07	1.2557e+06	1.33519e+06	3.03452e+07	2.3537e+07	775517	767001
Dyphylline	468.93	255.251		1.87887e+07	1.11101e+07	1.05632e+07	1.45241e+07	1.58864e+07	1.11259e+07	4.87434e+07	4.88792e+07	5.00987e+07	6.67915e+07	4.94823e+07	4.85806e+07	4.20236e+07	6.18665e+07	4.10704e+07	4.20351e+07	1.30417e+07	8.84122e+06	4.14801e+06	4.77426e+06	1.0867e+07	1.00583e+07
	79.7077	128.019		2.94103e+07	3.06091e+07	2.72755e+07	2.85845e+07	1.29428e+07	2.92349e+07	2.94859e+07	3.5149e+07	3.03518e+07	2.86612e+07	3.68796e+07	2.83423e+07	2.86317e+07	5.46917e+07	3.01654e+07	3.28323e+07	1.36088e+07	3.74396e+07	2.12509e+07	2.94426e+07	3.0418e+07	7.89039e+06
	25.5399	91.5421		2.79211e+07	2.93133e+07	2.37643e+07	2.34197e+07	3.00602e+07	2.8692e+07	2.32406e+07	24719535	2.87185e+07	2.57608e+07	2.78204e+07	2.52289e+07	3.4011e+07	3.54496e+07	2.90607e+07	3.50895e+07	3.5561e+07	3.16436e+07	2.64777e+07	2.83641e+07	2.75403e+07	3.11787e+07
	651.355	199.975		2.45685e+07	3.06927e+07	3.20547e+07	3.21966e+07	2.53828e+07	3.39108e+07	3.6524e+07	2.49437e+07	2.41992e+07	2.43637e+07	2.61093e+07	2.55416e+07	2.59256e+07	2.60165e+07	30228139	2.61904e+07	3.37861e+07	3.40566e+07	2.57773e+07	2.43382e+07	3.1451e+07	3.07328e+07
	642.374	362.898		2.53741e+07	2.36197e+07	3.52643e+07	3.92005e+07	3.44824e+07	2.97671e+07	2.93366e+07	3.53321e+07	4.08052e+07	3.56169e+07	3.34853e+07	3.63905e+07	2.46513e+07	2.65876e+07	2.29591e+07	1.58218e+07	25725649	7.33186e+06	2.69285e+07	2.60682e+07	2.49587e+07	2.78056e+07
Selete	584.674	145.979		4.43842e+06	3.36719e+07	3.30347e+07	3.15169e+07	3.39522e+07	3.62754e+07	3.44124e+07	3.34049e+07	3.20335e+07	3.22177e+07	3.22033e+07	3.32243e+07	3.3195e+07	3.26014e+07	3.18438e+07	3.193e+07	3.478e+07	6.57051e+06	5.8199e+06	3.5565e+07	5.43491e+06	3.72114e+07
Neburon	153.676	276.18		2.6852e+06	2.39847e+06	2.13955e+06	2.20638e+06	1.80576e+06	1.64739e+06	2.86687e+07	3.01175e+07	2.87072e+07	3.14807e+07	2.99497e+07	3.03283e+07	3.02144e+07	2.89881e+07	2.87489e+07	2.94934e+07	8.9478e+07	7.79487e+07	1.61386e+07	3.39017e+07	4.70082e+07	5.11851e+07
	29.4546	114.562		3.48575e+07	3.22698e+07	3.17176e+07	3.42492e+07	3.42535e+07	3.30497e+07	2.76514e+07	2.9011e+07	3.07887e+07	2.82595e+07	2.85079e+07	3.04806e+07	2.67638e+07	3.05137e+07	2.78852e+07	2.82388e+07	2.06747e+07	2.02496e+07	2.27082e+07	2.40132e+07	2.22875e+07	2.60851e+07
	656.822	227.982		2.86707e+07	2.84099e+07	3.29498e+07	2.50269e+07	2.39947e+07	2.96338e+07	3.19237e+07	3.15191e+07	2.90628e+07	2.73332e+07	3.03216e+07	3.0884e+07	2.87936e+07	2.88863e+07	2.28361e+07	2.99478e+07	3.00181e+07	2.58403e+07	2.84582e+07	1.97825e+07	3.12959e+07	2.71669e+07
	192.876	247.173		5.07165e+07	3.99943e+07	5.08698e+07	5.57922e+07	1.49169e+07	1.16086e+07	3.27853e+07	3.37695e+07	3.27479e+07	3.25789e+07	3.44742e+07	3.26409e+07	3.21121e+07	3.19232e+07	3.35084e+07	3.13566e+07	1.14824e+07	1.34529e+07	1.23672e+07	1.17739e+07	1.17385e+07	9.59893e+06
	3.81848	102.099		2.79739e+07	2.0127e+07	2.78053e+07	1.98197e+07	2.89643e+07	2.84502e+07	3.42202e+07	3.51384e+07	2.80512e+07	3.52838e+07	2.26575e+07	3.0442e+07	2.29234e+07	2.05242e+07	2.93117e+07	3.61309e+07	3.16889e+07	2.94347e+07	2.88905e+07	1.93561e+07	2.8378e+07	3.00711e+07
	25.2729	156.014		28712017	3.07166e+07	2.61095e+07	2.94489e+07	3.00608e+07	2.94183e+07	2.92353e+07	3.05394e+07	2.9672e+07	3.0373e+07	2.75628e+07	2.84816e+07	2.5794e+07	2.65347e+07	2.66206e+07	2.59083e+07	3.06634e+07	3.04801e+07	2.30194e+07	2.51727e+07	2.33682e+07	2.77257e+07
	207.917	171.993		2.53207e+07	4.52649e+07	2.49287e+07	3.38167e+07	4.20149e+07	2.67699e+07	3.10319e+07	2.35842e+07	2.46733e+07	3.21767e+07	2.40633e+07	2.32671e+07	2.86969e+07	3.2931e+07	3.92421e+07	4.2966e+07	2.19227e+07	3.80864e+06	2.53268e+06	2.52383e+07	3.0726e+07	30100379
Sulfamethoxazole N4-hydroxylamine	517.449	270.278		1.86248e+07	1.15085e+07	1.33367e+07	1.20022e+07	1.42823e+07	1.05819e+07	4.88773e+07	5.07642e+07	4.5745e+07	4.66213e+07	5.17656e+07	4.16541e+07	4.53747e+07	4.16197e+07	4.56534e+07	4.72678e+07	1.27795e+07	9.84949e+06	9.6744e+06	1.18371e+07	1.11877e+07	1.05435e+07
	30.8879	350.084		1.75334e+07	2.8093e+07	2.04429e+07	2.29876e+07	1.82288e+07	2.51562e+07	2.62113e+07	2.66668e+07	2.77689e+07	2.69315e+07	2.70333e+07	2.91593e+07	2.80198e+07	2.60346e+07	2.59214e+07	2.61323e+07	4.77055e+07	4.43954e+07	2.43778e+07	2.93209e+07	2.77529e+07	3.1478e+07
	309.331	252.18		2.68938e+07	2.79117e+07	2.75289e+07	2.80107e+07	2.8377e+07	2.86875e+07	2.91615e+07	2.979e+07	2.8745e+07	2.89996e+07	2.73792e+07	2.99117e+07	2.78676e+07	2.31484e+07	2.72655e+07	2.71418e+07	2.57202e+07	2.53819e+07	2.3307e+07	2.71213e+07	2.7208e+07	2.83793e+07
	422.986	318.239		1.06871e+07	1.3587e+07	7.37021e+06	1.13858e+07	9.66622e+06	9.04698e+06	4.80815e+07	4.93376e+07	4.77268e+07	4.74973e+07	4.68154e+07	4.71182e+07	4.79531e+07	4.54765e+07	4.26919e+07	4.26753e+07	1.39924e+07	1.09228e+07	1.36377e+07	1.29634e+07	1.24886e+07	1.18407e+07
	55.5245	223.063		2.5245e+07	2.61784e+07	2.50305e+07	2.60215e+07	2.69902e+07	1.67203e+07	2.4615e+07	2.37359e+07	2.63723e+07	2.6291e+07	2.37718e+07	2.40416e+07	2.41103e+07	2.39255e+07	2.60482e+07	2.95738e+07	2.373e+07	7.28071e+07	2.703e+07	2.80231e+07	2.65469e+07	2.59155e+07
1-alkyl-2-acylglycerophosphoethanolamine	182.567	244.154		2.66478e+07	2.3687e+07	2.63486e+07	2.61125e+07	1.86922e+07	1.64354e+07	2.6372e+07	2.91374e+07	2.92927e+07	2.6928e+07	2.71366e+07	2.8384e+07	2.6169e+07	2.75477e+07	2.77244e+07	2.8297e+07	3.34254e+07	3.85983e+07	2.23383e+07	2.71494e+07	3.7784e+07	2.84116e+07
	643.446	106.045		3.02661e+07	2.7018e+07	2.81557e+07	3.01232e+07	2.74786e+07	2.84261e+07	2.46942e+07	2.73143e+07	2.81535e+07	2.50984e+07	2.87276e+07	2.82127e+07	2.88156e+07	2.80795e+07	2.69295e+07	2.5231e+07	2.85599e+07	2.60739e+07	2.90927e+07	2.68498e+07	2.23043e+07	2.68368e+07
	351.047	409.161		1.24056e+07	1.51884e+07	1.32514e+07	1.12903e+07	1.2008e+07	1.38405e+07	4.3144e+07	4.35158e+07	4.4914e+07	4.42634e+07	4.10669e+07	4.40054e+07	4.48199e+07	4.13103e+07	4.43467e+07	4.22589e+07	1.66768e+07	1.17165e+07	1.44768e+07	1.69666e+07	1.18743e+07	1.82024e+07
	120.364	128.019		2.68235e+07	2.99813e+07	2.64253e+07	3.00719e+07	3.22519e+07	3.09393e+07	3.06901e+07	2.78416e+07	1.64188e+07	2.96263e+07	3.25778e+07	2.94714e+07	2.71737e+07	2.69099e+07	1.44081e+07	3.65456e+07	1.6524e+07	2.91622e+07	1.67013e+07	2.77029e+07	3.45321e+07	2.59224e+07
	649.735	169.965		4.98183e+06	2.48805e+08	5.19718e+06	3.88785e+06	2.46642e+08	5.10867e+06	4.89462e+06	4.1059e+06	4.8713e+06	4.07125e+06	6.09342e+06	4.86346e+06	4.5519e+06	5.75532e+06	4.60596e+06	5.81679e+06	7.05938e+06	4.46496e+06	5.55473e+06	4.70804e+06	6.43291e+06	4.22173e+06
Neburon	176.604	276.18		2.25742e+07	9.10171e+06	1.10838e+07	1.10736e+07	5.83531e+06	6.45589e+06	2.85979e+07	2.67164e+07	2.83321e+07	2.69838e+07	2.579e+07	2.78001e+07	2.67824e+07	2.66288e+07	2.6821e+07	2.63618e+07	6.25737e+07	6.12271e+07	1.47985e+07	2.67654e+07	5.17074e+07	4.2296e+07
	27.9471	292.844		2.85525e+07	2.83221e+07	2.68404e+07	2.88168e+07	2.38354e+07	2.67231e+07	2.65697e+07	2.77077e+07	2.71079e+07	2.72002e+07	2.70818e+07	2.83897e+07	2.77417e+07	2.51473e+07	2.78279e+07	2.54182e+07	2.30542e+07	2.48883e+07	2.55813e+07	2.4806e+07	3.16096e+07	3.10239e+07
	643.176	260.931		2.71828e+07	2.53896e+07	3.22446e+07	2.88012e+07	2.57857e+07	2.78152e+07	3.12734e+07	3.09639e+07	2.94503e+07	2.90786e+07	3.16583e+07	3.0368e+07	2.51544e+07	2.16596e+07	2.44661e+07	2.15666e+07	2.5585e+07	2.24908e+07	2.65039e+07	2.59168e+07	2.45361e+07	2.62615e+07
Atheroline	612.357	338.341		2.94134e+07	2.42175e+07	2.82531e+07	2.65196e+07	9.24919e+06	2.50415e+07	3.80809e+07	3.82011e+07	3.3487e+07	3.59684e+07	3.37151e+07	3.34158e+07	3.16122e+07	3.4752e+07	3.43479e+07	3.37024e+07	2.98731e+07	2.42857e+07	4.33229e+06	1.66025e+07	2.38164e+07	3.96619e+06
	647.196	113.517		2.82357e+07	2.80522e+07	2.88972e+07	2.69775e+07	2.82765e+07	2.7824e+07	2.72423e+07	2.51486e+07	2.70767e+07	2.89059e+07	2.72044e+07	2.90521e+07	2.69551e+07	2.71015e+07	2.75004e+07	2.75213e+07	2.50138e+07	2.37495e+07	2.5479e+07	2.32976e+07	2.56706e+07	2.71442e+07
	121.388	135.945		2.50993e+07	2.76279e+07	2.92531e+07	2.65636e+07	2.67342e+07	2.54059e+07	2.26761e+07	2.75877e+07	2.61196e+07	2.56419e+07	2.41678e+07	2.19079e+07	2.56866e+07	3.03361e+07	2.87987e+07	3.01423e+07	2.94752e+07	2.76261e+07	2.58474e+07	2.87191e+07	2.79042e+07	2.80441e+07
	28.4823	287.051		2.72906e+07	2.64064e+07	2.77405e+07	2.8206e+07	3.12775e+07	2.69941e+07	2.85678e+07	2.50792e+07	2.84668e+07	2.54846e+07	2.73173e+07	2.85736e+07	2.76115e+07	2.75812e+07	2.677e+07	2.47603e+07	2.64303e+07	2.62007e+07	2.53797e+07	28822655	1.97474e+07	2.23262e+07
	25.0015	125.986		3.67435e+07	2.76436e+07	2.62549e+07	2.15009e+07	2.29868e+07	2.54015e+07	2.59584e+07	2.57772e+07	2.8203e+07	2.49651e+07	2.50512e+07	2.38449e+07	2.50315e+07	2.53963e+07	2.28983e+07	2.46079e+07	2.836e+07	2.75141e+07	2.28498e+07	26419089	3.05774e+07	3.85181e+07
	97.8217	86.0962		2.25772e+07	1.26112e+07	2.68187e+07	2.3626e+07	2.76359e+07	2.34387e+07	2.08909e+07	3.11559e+07	2.97919e+07	3.27279e+07	2.09372e+07	3.21299e+07	2.13655e+07	2.19615e+07	2.09177e+07	2.16013e+07	3.37614e+07	3.44737e+07	3.06061e+07	2.99776e+07	3.20689e+07	3.15215e+07
	150.473	167.089		2.11429e+07	1.63771e+07	2.02155e+07	1.70688e+07	1.83479e+07	1.5419e+07	2.65308e+07	2.62319e+07	2.66298e+07	2.62012e+07	2.62944e+07	2.59572e+07	2.66335e+07	2.62466e+07	2.58986e+07	2.65271e+07	2.95292e+07	3.13621e+07	3.35627e+07	3.26475e+07	4.09515e+07	3.78656e+07
	25.2975	151.009		2.60771e+07	3.08983e+07	2.45369e+07	3.27915e+07	2.96262e+07	2.7006e+07	2.76942e+07	2.96206e+07	2.45991e+07	2.9167e+07	2.4411e+07	2.71309e+07	2.25981e+07	2.3539e+07	2.66137e+07	2.34267e+07	2.80414e+07	3.14424e+07	2.09812e+07	2.3525e+07	2.05167e+07	2.32674e+07
	550.711	89.0724		630960	799421	3.72475e+06	2.00027e+06	1.46451e+06	7.52286e+06	5.27686e+07	5.26094e+07	4.57693e+07	4.86205e+07	5.06613e+07	4.42365e+07	4.95002e+07	4.97501e+07	4.61114e+07	5.14479e+07	4.38605e+06	3.56703e+06	3.25377e+06	4.92072e+07	4.07584e+06	4.82623e+06
	645.883	133.53		2.66996e+07	2.52634e+07	2.45939e+07	2.75113e+07	2.62654e+07	2.75967e+07	2.57893e+07	2.88362e+07	2.80804e+07	2.68088e+07	2.83871e+07	2.45653e+07	2.56422e+07	2.69118e+07	2.56371e+07	2.29985e+07	2.47883e+07	2.62761e+07	2.57264e+07	2.54576e+07	2.48294e+07	2.79547e+07
	25.2729	132.998		25747199	2.96675e+07	2.3653e+07	3.15188e+07	2.92652e+07	2.72618e+07	2.83832e+07	3.06123e+07	2.62149e+07	2.84811e+07	2.49465e+07	2.73711e+07	2.29431e+07	2.3857e+07	2.58983e+07	2.38824e+07	2.77333e+07	3.03549e+07	2.10894e+07	2.2797e+07	2.05048e+07	2.34585e+07
	27.945	190.912		2.65273e+07	2.49852e+07	2.46938e+07	2.44087e+07	2.65768e+07	2.44222e+07	2.641e+07	2.61179e+07	2.56857e+07	2.70068e+07	2.57861e+07	2.78103e+07	2.62376e+07	2.54547e+07	2.63312e+07	2.60379e+07	2.87258e+07	2.88986e+07	2.91333e+07	2.90236e+07	2.20197e+07	2.26107e+07
	647.464	282.91		2.49214e+07	2.52345e+07	2.63319e+07	2.61913e+07	2.55304e+07	2.57677e+07	2.80298e+07	2.73983e+07	2.53801e+07	2.68224e+07	2.64216e+07	2.70232e+07	2.6996e+07	2.63795e+07	2.56662e+07	2.54863e+07	2.56313e+07	2.50877e+07	2.64177e+07	2.67864e+07	2.59882e+07	2.46835e+07
	642.959	175.954		2.69257e+07	2.42934e+07	28447623	2.718e+07	2.6045e+07	2.61575e+07	2.86244e+07	2.91745e+07	2.95973e+07	2.8813e+07	2.85975e+07	2.87363e+07	2.47824e+07	2.13534e+07	2.51556e+07	2.16491e+07	2.45358e+07	2.27135e+07	2.48481e+07	2.5655e+07	2.41126e+07	2.5333e+07
	50.9504	230.982		1.7987e+07	2.05085e+07	2.98282e+07	2.82225e+07	1.99723e+07	2.93899e+07	2.80657e+07	2.73212e+07	18870233	2.73968e+07	2.81284e+07	2.69959e+07	3.01169e+07	3.1309e+07	1.77941e+07	2.27204e+07	1.69242e+07	2.71835e+07	2.86328e+07	2.82693e+07	2.99429e+07	3.08681e+07
	120.792	136.953		2.58221e+07	2.4213e+07	1.65381e+07	2.12705e+07	2.39881e+07	2.67682e+07	2.99428e+07	2.20709e+07	2.86542e+07	2.01656e+07	1.84817e+07	2.71797e+07	2.54072e+07	2.49213e+07	2.43597e+07	2.46395e+07	4.3079e+07	3.21593e+07	3.39506e+07	3.5088e+07	9.52325e+06	2.56939e+07
Arsonoacetate	1.94912	184.985		2.57878e+07	2.47094e+07	2.39893e+07	2.71367e+07	2.40707e+07	3.03582e+07	2.54408e+07	2.53187e+07	2.63791e+07	3.04864e+07	2.45849e+07	2.53178e+07	2.77392e+07	2.45166e+07	2.62869e+07	2.58415e+07	2.46377e+07	2.37936e+07	2.31664e+07	2.33317e+07	2.48168e+07	2.52767e+07
4-Demethylpremithramycinone	399.548	401.344		6.19042e+06	4.33292e+06	7.05502e+07	5.68329e+07	5.0459e+07	1.63992e+07	2.36718e+07	2.38862e+07	2.33168e+07	2.3232e+07	2.39306e+07	2.31825e+07	2.80004e+07	2.77205e+07	3.01066e+07	2.94171e+07	4.93604e+06	6.0234e+06	2.72397e+06	3.43979e+06	4.67168e+07	3.66836e+07
Potassium iodide	388.237	167.013		4.3479e+07	1.95835e+07	3.82677e+07	1.24777e+07	1.51797e+07	3.33923e+07	3.05622e+07	2.75303e+07	2.42911e+07	2.83448e+07	4.96035e+07	2.14679e+07	2.40359e+07	1.95499e+07	2.37668e+07	2.66555e+07	2.36163e+07	2.45791e+07	3.13846e+06	2.06707e+07	29237272	1.6002e+07
	532.075	256.263		1.02464e+07	1.95847e+07	2.42595e+07	1.58091e+07	7.95273e+06	2.94158e+07	3.57662e+07	3.18818e+07	2.72196e+07	2.40083e+07	2.91981e+07	1.67605e+07	1.8174e+07	2.40673e+07	2.56154e+07	4.01508e+07	2.57924e+07	4.80309e+07	2.83847e+07	2.03113e+07	2.80791e+07	21485612
	646.94	158.986		2.66765e+07	2.97166e+07	2.49126e+07	2.43484e+07	2.46377e+07	2.4552e+07	2.58376e+07	2.42841e+07	2.30038e+07	2.40555e+07	2.47693e+07	2.48026e+07	2.17791e+07	2.59902e+07	2.46169e+07	2.51202e+07	2.48274e+07	3.07347e+07	2.68405e+07	2.34713e+07	2.32718e+07	2.35727e+07
	224.286	261.188		6.75178e+06	6.61994e+06	5.96765e+06	5.89341e+06	4.13346e+06	3.95694e+06	2.46925e+07	2.38661e+07	2.29462e+07	2.43799e+07	2.43097e+07	2.49483e+07	2.34875e+07	2.49627e+07	2.41939e+07	2.457e+07	6.53792e+07	6.62005e+07	3.00561e+07	3.89598e+07	3.16935e+07	3.34094e+07
	344.896	109.521		3.81597e+07	1.76398e+07	3.20078e+07	2.39045e+07	1.44718e+07	1.92946e+07	2.33577e+07	2.4147e+07	3.39389e+07	2.97961e+07	3.44482e+07	3.3494e+07	2.45354e+07	1.67029e+07	2.12533e+07	2.5389e+07	1.78588e+07	2.79507e+07	26148745	2.17237e+07	1.35574e+07	2.07384e+07
	121.354	153.956		2.31668e+07	2.64382e+07	2.67606e+07	2.49351e+07	2.5742e+07	2.49994e+07	2.14034e+07	2.41847e+07	2.25066e+07	2.34149e+07	2.30568e+07	1.94891e+07	2.51771e+07	2.51953e+07	2.82636e+07	2.22138e+07	1.2586e+07	2.96061e+07	2.65914e+07	2.84794e+07	2.70435e+07	2.89965e+07
	47.7985	111.02		2.49639e+07	2.47647e+07	2.33423e+07	2.51347e+07	2.40437e+07	2.35201e+07	2.36274e+07	2.28551e+07	2.38423e+07	2.79215e+07	2.29546e+07	2.40572e+07	2.37639e+07	2.37024e+07	2.38453e+07	2.23357e+07	2.26601e+07	2.63851e+07	2.29148e+07	2.79831e+07	2.32614e+07	2.37307e+07
Sulfite	54.9887	81.0696		2.41169e+07	2.34215e+07	2.4572e+07	2.42472e+07	2.78856e+07	2.37879e+07	2.47414e+07	2.47158e+07	2.43631e+07	2.38355e+07	2.3695e+07	1.75703e+07	2.42321e+07	2.50725e+07	2.46664e+07	2.58386e+07	2.29959e+07	1.96196e+07	2.50229e+07	2.43638e+07	2.44642e+07	2.44501e+07
Prusin	527.555	296.294		1.58079e+07	9.67575e+06	9.61376e+06	1.65309e+07	9.59873e+06	8.89463e+06	4.3435e+07	4.03135e+07	3.26917e+07	3.95049e+07	4.0276e+07	3.82149e+07	3.9214e+07	3.83985e+07	4.04739e+07	4.4471e+07	1.2022e+07	8.59903e+06	8.95316e+06	1.09469e+07	1.00554e+07	9.90365e+06
	42.8722	223.063		2.46659e+07	2.34682e+07	2.5381e+07	2.45802e+07	2.63227e+07	3.24719e+07	2.40282e+07	8.78229e+06	2.47417e+07	2.29842e+07	2.48981e+07	2.36222e+07	2.42231e+07	2.73425e+07	2.47462e+07	1.66191e+07	1.59178e+07	2.23866e+07	2.61302e+07	2.49303e+07	2.63501e+07	3.27017e+07
	223.48	171.993		2.33875e+07	3.1047e+07	1.74595e+07	2.14391e+07	2.37922e+07	2.02181e+07	2.28455e+07	2.11426e+07	2.11856e+07	2.3737e+07	2.23523e+07	21665920	2.48472e+07	9.43154e+06	1.70104e+07	2.23692e+07	2.40525e+07	2.63491e+07	2.41129e+07	4.76951e+07	2.71366e+07	3.14884e+07
	654.948	176.972		2.44897e+07	2.46631e+07	2.13068e+07	2.28358e+07	2.16058e+07	2.13869e+07	2.00606e+07	2.11857e+07	2.38984e+07	2.59694e+07	2.3978e+07	2.32251e+07	2.52705e+07	2.29616e+07	2.52982e+07	2.68293e+07	2.48979e+07	26798584	2.57587e+07	2.4574e+07	2.51388e+07	2.08482e+07
	134.972	138.049		1.28661e+07	1.04472e+07	7.05396e+06	4.5789e+06	1.29115e+07	1.223e+07	2.46893e+07	2.41944e+07	2.50388e+07	2.44855e+07	2.43603e+07	2.52459e+07	2.43988e+07	2.51837e+07	2.48508e+07	2.48179e+07	4.13672e+07	4.63119e+07	3.47337e+07	3.88844e+07	2.62604e+07	2.5364e+07
Calcium L-aspartate	354.075	172.169		1.55428e+07	1.06233e+07	1.08185e+07	9.80219e+06	9.68152e+06	1.09317e+07	3.97139e+07	3.94971e+07	3.86816e+07	3.99619e+07	3.78947e+07	3.91884e+07	3.85826e+07	3.72011e+07	4.0413e+07	3.8904e+07	1.26772e+07	9.80148e+06	8.93103e+06	1.02821e+07	1.13571e+07	9.44645e+06
	647.332	88.5087		2.63662e+07	2.25814e+06	2.88909e+07	2.70757e+07	2.68397e+07	1.96636e+06	2.7254e+07	2.69504e+07	2.53888e+07	2.68828e+07	2.79204e+07	2.74574e+07	2.79207e+07	2.54404e+07	2.69889e+07	2.75381e+07	2.54754e+07	2.71172e+07	26863575	2.76672e+07	2.6204e+07	1.85687e+06
	88.5602	125.961		2.53519e+07	1.97938e+07	1.43023e+07	2.64317e+07	2.52587e+07	2.00572e+07	2.55628e+07	2.24261e+07	2.50411e+07	2.48246e+07	1.39967e+07	2.30638e+07	1.21763e+07	2.71844e+07	2.55514e+07	2.73267e+07	2.85744e+07	1.93864e+07	2.89704e+07	2.82141e+07	2.80261e+07	2.60824e+07
	467.619	170.117		2.47838e+07	2.01136e+07	2.4127e+07	25420465	2.38688e+07	2.34771e+07	2.57881e+07	2.74753e+07	2.7849e+07	2.52829e+07	2.66629e+07	2.72274e+07	2.11136e+07	2.34016e+07	2.12991e+07	2.23191e+07	2.28688e+07	1.9644e+07	2.14057e+07	2.15291e+07	1.99334e+07	2.15956e+07
	654.141	197.992		2.41838e+07	2.42918e+07	2.26282e+07	1.88226e+07	2.55536e+07	2.20393e+07	2.73591e+07	2.05739e+07	2.58856e+07	2.4461e+07	2.33109e+07	2.09585e+07	2.57178e+07	2.37954e+07	2.13183e+07	2.55719e+07	2.25163e+07	2.4051e+07	2.37893e+07	2.37532e+07	2.22809e+07	2.40423e+07
	650.937	299.912		2.36813e+07	2.34948e+07	2.63285e+07	2.16803e+07	2.28338e+07	2.19587e+07	1.9882e+07	2.72035e+07	1.99449e+07	2.08602e+07	2.33953e+07	2.46192e+07	2.48346e+07	2.43736e+07	2.35742e+07	2.24815e+07	2.42487e+07	2.55888e+07	2.52271e+07	2.44204e+07	2.09585e+07	2.32565e+07
Sulfite	4.09798	83.0853		2.48371e+07	1.409e+07	2.38683e+07	1.68375e+07	2.93996e+07	2.40436e+07	1.93464e+07	2.33517e+07	2.2928e+07	3.16565e+07	2.01108e+07	2.65189e+07	1.99803e+07	1.73893e+07	3.03585e+07	2.51042e+07	2.80279e+07	2.51109e+07	2.45167e+07	1.72372e+07	2.43204e+07	2.44681e+07
	25.2729	86.9924		2.25115e+07	2.69789e+07	2.12604e+07	2.67222e+07	2.52654e+07	2.46182e+07	2.37464e+07	2.64198e+07	2.25846e+07	2.46228e+07	2.26847e+07	2.36174e+07	2.05208e+07	2.2145e+07	2.39237e+07	2.14689e+07	2.54038e+07	2.81954e+07	1.87821e+07	2.11921e+07	1.86273e+07	2.1251e+07
	666.318	141.982		2.44397e+07	2.43586e+07	2.55124e+07	2.43081e+07	2.52899e+07	2.52247e+07	2.61735e+07	2.51392e+07	2.53007e+07	2.56861e+07	2.55403e+07	2.47814e+07	2.53894e+07	2.4547e+07	2.5411e+07	2.51888e+07	1.32094e+07	1.16609e+07	2.46997e+07	6.59184e+06	2.55974e+07	2.49335e+07
	46.7912	230.157		2.6251e+07	2.28161e+07	3.05754e+07	2.9408e+07	2.89174e+07	2.85046e+07	2.50574e+07	2.51485e+07	2.48412e+07	2.70823e+07	2.52297e+07	2.36522e+07	2.31498e+07	2.25053e+07	2.24206e+07	2.20725e+07	1.79264e+07	2.02292e+07	1.49203e+07	1.52657e+07	1.66454e+07	1.63326e+07
	1.68059	118.942		2.22692e+07	2.2197e+07	2.29703e+07	2.34528e+07	2.28862e+07	2.47944e+07	2.32155e+07	2.25869e+07	2.29344e+07	2.39436e+07	2.27022e+07	24567863	2.40754e+07	2.30819e+07	2.31562e+07	2.41583e+07	2.22383e+07	2.289e+07	2.40053e+07	2.15295e+07	2.30046e+07	2.20289e+07
	30.8849	131.053		1.36439e+07	1.80692e+07	1.56343e+07	1.46176e+07	1.8445e+07	1.99739e+07	2.40683e+07	2.34973e+07	2.38302e+07	2.16761e+07	2.21569e+07	2.27037e+07	2.2092e+07	2.213e+07	2.34734e+07	2.30533e+07	3.01512e+07	3.15289e+07	3.476e+07	3.15247e+07	2.68077e+07	2.10751e+07
	595.582	89.0724		3.21343e+06	4.15714e+07	3.14552e+06	5.02917e+06	2.48982e+06	1.61297e+06	4.04305e+07	3.96365e+07	3.83826e+07	4.15406e+07	3.74554e+07	3.79473e+07	3.92664e+07	3.79498e+07	3.87407e+07	3.99681e+07	3.99812e+06	5.13076e+06	544867	3.86922e+07	3.45895e+06	4.60049e+06
Arsonoacetate	53.6191	184.985		2.16186e+07	2.3278e+07	2.30326e+07	2.33515e+07	2.33928e+07	2.30861e+07	2.27349e+07	2.42928e+07	2.52202e+07	2.40372e+07	2.3412e+07	2.1205e+07	2.29272e+07	2.20461e+07	2.19222e+07	2.21457e+07	2.27994e+07	2.30698e+07	2.35279e+07	2.3137e+07	2.21763e+07	2.20988e+07
	522.448	228.195		1.85986e+07	1.63966e+07	2.94825e+07	1.71964e+07	2.9648e+07	7.46241e+06	2.95507e+07	3.22942e+07	2.47957e+07	2.95087e+07	2.90106e+07	2.85686e+07	2.84802e+07	4.26812e+07	4.00553e+07	2.45316e+07	2.00686e+07	7.51762e+06	8.89612e+06	13122902	7.68581e+06	1.87546e+07
	653.078	167.982		2.41208e+07	2.60238e+07	1.88381e+07	2.18762e+07	2.58884e+07	1.66156e+07	1.78983e+07	1.74654e+07	2.51135e+07	2.47037e+07	2.46772e+07	2.45421e+07	2.09539e+07	2.64404e+07	2.43161e+07	2.41964e+07	2.28957e+07	2.11119e+07	2.40221e+07	2.43538e+07	2.40165e+07	2.37234e+07
	467.352	188.128		2.29776e+07	1.87817e+07	2.24443e+07	2.35335e+07	2.21134e+07	2.20358e+07	2.49861e+07	2.74979e+07	2.61432e+07	2.43803e+07	2.78212e+07	2.56821e+07	2.27854e+07	2.24906e+07	2.02617e+07	2.10406e+07	2.17739e+07	1.92185e+07	2.03151e+07	2.09206e+07	1.8863e+07	2.01062e+07
	651.627	72.0806		2.52399e+07	2.15299e+07	2.10504e+07	2.24771e+07	2.34447e+07	1.47103e+06	2.74561e+07	2.5872e+07	2.5179e+07	1.9212e+07	2.67862e+07	2.34427e+07	2.35906e+07	1.82221e+07	2.23179e+07	2.64926e+07	2.3689e+07	2.55583e+07	2.47169e+07	1.94128e+07	2.274e+07	2.54974e+07
Savinin	584.921	353.352		1.72236e+07	1.34584e+07	1.15392e+07	9.95713e+06	1.22384e+07	1.10947e+07	3.46377e+07	3.64148e+07	3.29871e+07	3.43413e+07	3.361e+07	3.42889e+07	3.5815e+07	3.52861e+07	3.519e+07	3.73833e+07	1.29007e+07	1.05814e+07	1.17765e+07	9.55349e+06	1.37707e+07	1.13289e+07
2-Oxoadipate	26.8745	161.128		2.57743e+07	2.82433e+07	2.54103e+07	2.41636e+07	2.51134e+07	2.38548e+07	2.22221e+07	2.26261e+07	2.27529e+07	2.29427e+07	2.2886e+07	2.22685e+07	2.21501e+07	2.24158e+07	2.08544e+07	2.2472e+07	1.42709e+07	1.51848e+07	2.48965e+07	2.30607e+07	2.14509e+07	1.90836e+07
	54.9729	88.0229		1.77513e+07	2.34133e+07	2.12439e+07	2.35375e+07	2.4619e+07	2.84451e+07	2.36247e+07	2.48491e+07	1.98587e+07	1.8162e+07	1.68249e+07	2.33512e+07	1.92525e+07	2.59492e+07	2.49124e+07	2.24006e+07	2.36899e+07	2.38248e+07	2.31294e+07	1.98367e+07	2.34974e+07	1.97209e+07
	211.504	260.185		5.15815e+07	4.92733e+07	4.52143e+07	4.47578e+07	3.21663e+07	2.92811e+07	2.30289e+07	2.3414e+07	2.26731e+07	2.3e+07	2.27752e+07	2.30676e+07	2.19924e+07	2.25118e+07	2.25881e+07	2.20869e+07	2.04119e+06	2.73758e+06	2.45416e+06	2.32396e+06	71821.1	1.89185e+06
	643.444	132.003		2.23881e+07	2.15398e+07	2.34201e+07	2.21068e+07	2.32808e+07	2.13224e+07	2.23311e+07	2.22423e+07	2.45571e+07	2.43853e+07	2.34119e+07	24434041	2.14285e+07	2.12092e+07	2.05723e+07	2.08735e+07	2.0378e+07	2.00561e+07	2.27725e+07	2.19225e+07	2.06277e+07	2.17534e+07
	35.2995	179.63		3.87093e+07	2.26411e+07	3.3929e+07	4.05682e+07	1.62148e+07	1.45584e+07	2.15544e+07	2.24901e+07	2.32989e+07	2.27365e+07	2.35576e+07	2.20341e+07	2.2602e+07	2.20266e+07	2.15092e+07	2.21743e+07	2.70674e+07	2.57824e+07	8.86735e+06	1.31487e+07	8.8612e+06	1.06296e+07
	422.719	522.354		2.99066e+07	2.35958e+07	1.81792e+07	1.82309e+07	2.3853e+07	2.13896e+07	2.08399e+07	2.46143e+07	2.05987e+07	2.14873e+07	2.22018e+07	2.0923e+07	2.28553e+07	2.82084e+07	2.31061e+07	2.35555e+07	2.62181e+07	2.59037e+07	2.2135e+07	2.31866e+07	1.29274e+07	1.00623e+07
	378.861	437.192		7.67836e+06	9.73769e+06	7.9064e+06	6.81119e+06	7.59173e+06	9.19961e+06	3.63884e+07	35804500	3.56057e+07	3.57057e+07	3.35156e+07	3.73922e+07	3.59141e+07	3.56344e+07	3.58154e+07	3.78845e+07	1.10671e+07	7.98107e+06	9.66457e+06	1.6641e+07	9.26278e+06	1.79262e+07
	626.528	286.985		2.75758e+07	1.33024e+07	2.79084e+07	2.72527e+07	3.34188e+07	2.15889e+07	2.19529e+07	2.28253e+07	1.34035e+07	2.26924e+07	1.62569e+07	1.95975e+07	1.48796e+07	2.16674e+07	1.45638e+07	2.96358e+07	2.46843e+07	2.11809e+07	1.55262e+07	2.75872e+07	1.42606e+07	2.68387e+07
	645.857	125.986		2.15446e+07	1.99523e+07	2.22153e+07	2.07443e+07	2.19979e+07	1.92027e+07	2.51323e+07	2.36317e+07	2.41315e+07	2.28149e+07	2.22041e+07	2.25889e+07	2.20968e+07	2.05508e+07	1.81423e+07	2.05879e+07	2.58233e+07	1.95506e+07	2.20417e+07	1.9068e+07	2.03681e+07	2.12463e+07
	646.661	121.023		2.22434e+07	2.14135e+07	2.23387e+07	2.29131e+07	2.25209e+07	2.23568e+07	1.87012e+07	2.23697e+07	2.06383e+07	2.0616e+07	2.34157e+07	1.92973e+07	2.21988e+07	2.13551e+07	2.03318e+07	1.98654e+07	2.33956e+07	2.15866e+07	2.21914e+07	2.09816e+07	2.15827e+07	2.22861e+07
	121.331	102.97		2.13653e+07	2.09923e+07	2.10645e+07	2.21123e+07	2.2176e+07	2.06161e+07	2.20788e+07	2.33361e+07	2.2154e+07	2.19406e+07	2.20396e+07	1.88515e+07	2.21843e+07	2.43099e+07	2.05273e+07	2.28698e+07	2.37634e+07	1.94692e+07	2.23405e+07	2.31347e+07	1.49975e+07	2.2067e+07
5,6-Dihydrouracil	149.397	115.112		2.1771e+07	2.21137e+07	2.1108e+07	20461006	2.11046e+07	2.14452e+07	7.82039e+06	2.03313e+07	2.07465e+07	2.07783e+07	2.11126e+07	20851101	2.23025e+07	1.66878e+07	2.20064e+07	2.20704e+07	2.19885e+07	1.96257e+07	3.72677e+07	2.14903e+07	2.13625e+07	2.96898e+07
	30.6147	184.073		1.38343e+07	7.97575e+06	1.62367e+07	1.26739e+07	8.64516e+06	4.7073e+06	2.06499e+07	2.2132e+07	1.97191e+07	1.93424e+07	2.12929e+07	2.22935e+07	2.18543e+07	2.14288e+07	2.03953e+07	2.06972e+07	3.62276e+07	3.73852e+07	2.40341e+07	2.38037e+07	4.24717e+07	3.41696e+07
	12.5205	153.956		1.76005e+07	2.94054e+07	2.47494e+07	2.29341e+07	3.50154e+06	2.77262e+07	2.16942e+07	3.47404e+07	1.85522e+07	1.14494e+07	2.19197e+07	2.77382e+07	2.28682e+07	2.37695e+07	2.98767e+07	2.18456e+07	2.2187e+07	1.31723e+07	2.74353e+07	1.97068e+07	2.15067e+07	5.39849e+06
	34.3654	170.032		2.36646e+07	2.28763e+07	2.0341e+07	2.08008e+07	2.19238e+07	2.2136e+07	2.21756e+07	2.15135e+07	2.33311e+07	2.07447e+07	2.03227e+07	2.02393e+07	2.2967e+07	2.29208e+07	2.3816e+07	2.03766e+07	1.80322e+07	1.85384e+07	2.06462e+07	2.08011e+07	1.90955e+07	2.08258e+07
	31.1652	127.039		1.61191e+07	2.36187e+07	1.80532e+07	2.31734e+07	1.45683e+07	1.65122e+07	2.09913e+07	2.17024e+07	2.34715e+07	2.00294e+07	2.16083e+07	2.03667e+07	2.13889e+07	2.21454e+07	2.07594e+07	2.07595e+07	3.3898e+07	3.18332e+07	1.86517e+07	2.28456e+07	1.65757e+07	1.85064e+07
	171.079	143.039		9.65836e+06	2.15323e+07	2.31273e+07	2.62771e+07	2.11803e+07	2.46749e+07	2.12775e+07	2.3469e+07	2.26894e+07	2.2098e+07	2.35578e+07	2.21346e+07	2.18016e+07	2.27065e+07	2.01404e+07	2.01661e+07	1.05767e+07	2.1048e+07	1.38254e+07	3.22116e+07	2.28117e+07	2.02327e+07
	646.66	130.522		2.02289e+07	2.04887e+07	2.00631e+07	2.08777e+07	2.17151e+07	2.21507e+07	2.11249e+07	2.43271e+07	2.10303e+07	2.31802e+07	2.15106e+07	2.21408e+07	2.13409e+07	2.1118e+07	2.17302e+07	2.11151e+07	2.14405e+07	1.91996e+07	1.9315e+07	2.03379e+07	2.1105e+07	2.10203e+07
	318.418	146.98		2.55987e+07	2.08516e+07	5.24251e+07	2.13266e+07	1.85235e+07	1.65655e+07	2.31986e+07	1.49898e+07	1.49049e+07	1.87542e+07	3.69811e+07	1.59314e+07	2.10453e+07	2.06874e+07	2.11077e+07	2.06644e+07	2.73665e+07	2.07595e+07	9.74969e+06	2.82624e+06	2.06602e+07	2.1482e+07
	647.462	77.9984		2.03463e+07	2.09845e+07	1.95726e+07	2.06808e+07	2.20036e+07	2.06213e+07	2.15379e+07	2.01161e+07	2.12531e+07	2.20085e+07	21869608	2.14738e+07	2.11122e+07	2.1792e+07	2.08511e+07	2.11751e+07	2.28959e+07	2.22643e+07	2.14992e+07	1.97297e+07	2.11114e+07	2.03097e+07
	650.669	130.966		1.91053e+07	1.93444e+07	2.28159e+07	2.13101e+07	2.18267e+07	1.9089e+07	1.82074e+07	2.08451e+07	2.44225e+07	2.2927e+07	2.01908e+07	2.14372e+07	1.89506e+07	2.05921e+07	2.17358e+07	2.02795e+07	1.95201e+07	2.00737e+07	2.33281e+07	2.22034e+07	2.51114e+07	2.11055e+07
Trifluoromethyl-bismethyl ketone	411.622	141.113		2.75535e+07	3.29131e+07	2.40195e+07	2.61822e+06	1.6386e+07	3.12123e+07	2.13275e+07	1.9731e+07	2.11891e+07	2.20334e+07	2.16106e+07	1.76122e+07	2.15521e+07	2.1419e+07	2.2161e+07	1.7607e+07	2.1485e+07	2.06294e+07	2.19411e+07	1.35564e+07	2.10176e+07	2.0793e+07
2,5-Dichloro-4-oxohex-2-enedioate	646.119	228.007		2.14598e+07	2.03451e+07	2.07619e+07	2.17536e+07	2.0355e+07	2.09085e+07	2.1096e+07	2.26725e+07	2.13739e+07	2.13425e+07	2.17201e+07	2.16915e+07	2.06752e+07	1.96256e+07	2.02569e+07	2.01881e+07	2.06099e+07	1.99698e+07	2.01797e+07	2.04471e+07	2.01093e+07	2.13039e+07
	577.313	89.0724		346340	1.72476e+06	3.43541e+06	1.59885e+06	3.61918e+06	1.50143e+06	3.4692e+07	3.4183e+07	3.40765e+07	3.32731e+07	3.21465e+07	3.18656e+07	3.26902e+07	3.37465e+07	3.23249e+07	3.39793e+07	3.33053e+06	3.16583e+07	5.55422e+06	3.28795e+07	3.60285e+07	2.43964e+06
	656.471	171.034		1.02364e+07	8.38292e+06	2.61086e+07	1.6134e+07	1.63799e+07	2.33503e+07	2.51852e+07	8.97338e+06	1.79471e+07	2.56829e+07	2.56462e+07	2.5245e+07	2.41954e+07	2.36038e+07	2.5117e+07	2.20896e+07	2.46939e+07	2.48147e+07	1.62503e+07	2.16816e+07	2.15632e+07	2.30499e+07
	89.2373	163.94		2.13064e+07	2.2411e+07	1.79553e+07	2.447e+07	2.116e+07	2.34047e+07	8.33025e+06	1.97345e+07	2.50736e+07	2.13825e+07	2.03811e+07	1.98514e+07	2.12815e+07	1.38693e+07	2.12776e+07	2.3567e+07	2.47164e+07	2.45049e+07	2.25532e+07	1.81028e+07	1.92761e+07	1.99772e+07
	317.487	324.076		1.32076e+07	2.04364e+07	2.39836e+07	2.21002e+07	1.66936e+07	3.5664e+07	3.10072e+07	2.70258e+07	1.56735e+07	2.53864e+07	2.75538e+07	1.31238e+07	2.96945e+07	1.39959e+07	2.20381e+07	2.33086e+07	1.60026e+07	1.46684e+07	7.0646e+06	1.3188e+07	1.4555e+07	2.6001e+07
	25.2716	106.004		2.0569e+07	2.47024e+07	1.88142e+07	2.43237e+07	2.26439e+07	2.14812e+07	2.05149e+07	2.27204e+07	1.96656e+07	2.1257e+07	1.87923e+07	2.02982e+07	1.827e+07	1.9064e+07	20875976	1.93426e+07	2.27105e+07	2.51784e+07	1.72131e+07	1.76895e+07	1.68387e+07	1.85265e+07
5,6-Dihydrouracil	32.2253	115.112		1.60503e+07	3.29916e+07	1.73415e+07	1.93259e+07	1.79867e+07	2.44507e+07	1.8085e+07	1.67257e+07	1.54097e+07	1.84724e+07	1.79192e+07	2.76595e+07	1.77605e+07	2.28337e+07	1.55041e+07	2.06775e+07	2.30862e+07	3.23562e+07	1.87378e+07	1.8604e+07	2.12931e+07	1.77308e+07
	359.394	110.522		2.0929e+07	1.96883e+07	2.32665e+07	2.41343e+07	1.84311e+07	2.17488e+07	1.4073e+07	2.33997e+07	2.41302e+07	2.23832e+07	2.02351e+07	1.8437e+07	2.35779e+07	1.8418e+07	1.66301e+07	1.7919e+07	1.70252e+07	1.94677e+07	1.68518e+07	2.06126e+07	2.95327e+07	2.0106e+07
	647.199	129.536		1.94131e+07	2.07206e+07	2.13488e+07	1.96577e+07	1.98576e+07	2.04331e+07	1.94718e+07	2.16174e+07	1.89901e+07	2.03485e+07	2.0233e+07	2.008e+07	2.12161e+07	21446867	2.09235e+07	1.99473e+07	1.78287e+07	1.73903e+07	2.1279e+07	2.22181e+07	2.12059e+07	2.00555e+07
	45.0575	310.086		1.40986e+07	1.4251e+07	1.61764e+07	1.64998e+07	1.42347e+07	15261348	1.93738e+07	2.03562e+07	1.83687e+07	2.03142e+07	1.9534e+07	2.05024e+07	1.90375e+07	1.95429e+07	1.98122e+07	1.8763e+07	2.63079e+07	2.66946e+07	2.6673e+07	3.24111e+07	2.36885e+07	2.33944e+07
	147.002	143.039		1.61236e+07	1.59605e+07	1.64934e+07	3.47734e+07	1.63933e+07	1.5968e+07	1.7902e+07	1.74118e+07	1.64516e+07	1.81769e+07	1.71772e+07	1.65742e+07	1.53412e+07	1.6266e+07	1.59396e+07	1.59823e+07	7.80183e+07	1.9826e+07	3.1031e+07	2.14173e+06	1.56057e+07	1.54947e+07
	347.036	156.12		1.82164e+07	1.54142e+07	1.88985e+07	1.60598e+07	1.93671e+07	1.86262e+07	1.43678e+07	2.04697e+07	2.22747e+07	1.73783e+07	2.76048e+07	2.09909e+07	2.4897e+07	1.76292e+07	1.97776e+07	12778989	2.68376e+07	2.54481e+07	2.05496e+07	1.20175e+07	1.94594e+07	3.27688e+07
	89.1186	181.951		2.03833e+07	1.4609e+07	1.98397e+07	2.25812e+07	2.12359e+07	2.28996e+07	2.28761e+07	1.96324e+07	2.27457e+07	2.02576e+07	2.02336e+07	1.8444e+07	2.14071e+07	1.74518e+07	2.04225e+07	2.0067e+07	2.14258e+07	2.27775e+07	1.32079e+07	1.91723e+07	2.03769e+07	1.95046e+07
O-Phosphorylhydroxylamine	646.122	114.017		2.05187e+07	2.01398e+07	2.03516e+07	2.04133e+07	2.00646e+07	2.11396e+07	1.92172e+07	2.05143e+07	2.15197e+07	2.03314e+07	2.18815e+07	2.13987e+07	2.10557e+07	1.73645e+07	1.87259e+07	1.83687e+07	1.83025e+07	1.96694e+07	1.96956e+07	2.11296e+07	1.94603e+07	1.86563e+07
2-Phosphinomethylmalate	29.5518	213.106		2.5363e+07	2.44104e+07	1.8334e+07	1.88851e+07	2.17499e+07	2.07427e+07	1.93953e+07	1.97806e+07	2.07807e+07	1.92648e+07	1.85245e+07	2.07383e+07	19154030	1.9558e+07	1.95529e+07	2.14304e+07	2.00665e+07	2.14086e+07	1.65287e+07	1.82203e+07	1.81966e+07	1.64485e+07
	647.727	165.983		1.98091e+07	1.9381e+07	1.94626e+07	1.9314e+07	1.96976e+07	1.99242e+07	2.15863e+07	2.17243e+07	1.90309e+07	1.88234e+07	2.08704e+07	2.06107e+07	1.90388e+07	2.01264e+07	1.9781e+07	1.73504e+07	2.04349e+07	2.05765e+07	1.94595e+07	1.97963e+07	1.92453e+07	2.15495e+07
	642.379	233.97		2.72044e+07	1.70998e+07	2.24759e+07	1.77018e+07	2.31255e+07	1.84283e+07	1.69726e+07	2.26483e+07	2.53584e+07	2.25672e+07	2.1466e+07	1.94624e+07	1.82842e+07	1.36122e+07	1.66782e+07	1.30916e+07	2.17345e+07	2.02861e+07	2.3482e+07	1.70864e+07	1.86834e+07	1.8338e+07
	455.464	139.123		1.21263e+07	15190315	5.07092e+07	2.45599e+07	1.4467e+07	2.84099e+07	2.52299e+07	1.07736e+07	2.49189e+07	1.76067e+07	2.48606e+07	1.78491e+07	1.47424e+07	1.86916e+07	17814019	1.31056e+07	1.89654e+07	1.26493e+07	1.82707e+07	8.50218e+06	2.34961e+07	2.04619e+07
	344.228	132.531		2.00035e+07	2.01511e+07	1.96199e+07	1.25629e+07	1.96599e+07	26425021	1.96831e+07	1.9094e+07	1.92915e+07	1.93305e+07	1.91162e+07	1.96273e+07	1.96349e+07	1.9736e+07	2.03358e+07	2.05863e+07	2.06761e+07	2.10903e+07	1.98294e+07	1.9584e+07	1.68307e+07	2.02441e+07
	658.665	186.956		2.09415e+07	2.26494e+07	1.82439e+07	7.30571e+06	2.55334e+07	2.07352e+07	2.55083e+07	1.31517e+07	1.34495e+07	1.86168e+07	1.93643e+07	2.12524e+07	2.14863e+07	1.65096e+07	2.03231e+07	2.32021e+07	2.10443e+07	2.24018e+07	2.28139e+07	1.69166e+07	2.15043e+07	1.88155e+07
	564.276	188.128		1.60094e+07	1.79967e+06	2.97181e+07	52619774	2.04864e+07	1.93393e+07	1.95276e+07	3.11444e+07	1.41495e+07	1.64076e+07	1.66751e+07	1.76778e+07	1.55602e+07	1.56519e+07	1.43824e+07	1.85759e+07	1.42288e+07	2.69962e+07	2.3569e+07	1.57447e+07	1.65065e+07	1.27243e+07
Trifluoromethyl-bismethyl ketone	297.558	141.113		1.79565e+07	1.19109e+07	2.02133e+07	1.6904e+07	2.00209e+07	2.12879e+07	1.92759e+07	1.86248e+07	2.00628e+07	1.93788e+07	1.97547e+07	2.15334e+07	1.98911e+07	1.79791e+07	2.13028e+07	2.16245e+07	1.8503e+07	2.02745e+07	1.80656e+07	2.04156e+07	2.06667e+07	2.13613e+07
	48.099	169.977		1.91559e+07	2.04287e+07	1.97093e+07	1.92528e+07	1.89968e+07	1.84123e+07	1.98282e+07	1.78829e+07	1.85253e+07	1.86573e+07	1.82303e+07	1.85512e+07	1.99538e+07	2.02191e+07	1.98798e+07	1.93721e+07	1.93232e+07	1.87013e+07	2.05143e+07	1.99736e+07	2.10139e+07	2.03933e+07
	459.887	482.323		1.62386e+07	1.0594e+07	1.55987e+07	1.25328e+07	1.74392e+07	1.10916e+07	2.6223e+07	2.31517e+07	2.36648e+07	2.3817e+07	2.44941e+07	2.29033e+07	1.67498e+07	1.6984e+07	1.63133e+07	1.60597e+07	2.00429e+07	2.39116e+07	2.40855e+07	2.11732e+07	2.45896e+07	1.79534e+07
	482.853	264.24		1.43352e+07	8.18866e+06	8.05224e+06	7.90505e+06	9.16595e+06	8.43357e+06	3.57454e+07	3.46876e+07	3.24079e+07	3.34369e+07	3.32206e+07	3.29723e+07	3.11056e+07	2.98706e+07	2.86381e+07	2.86456e+07	1.02751e+07	6.26474e+06	6.5195e+06	7.83815e+06	5.31939e+06	7.50344e+06
	540.82	533.278		2.17564e+07	1.3566e+07	1.6092e+07	1.55546e+07	1.5948e+07	1.64523e+07	2.91587e+07	2.80437e+07	2.66587e+07	2.61115e+07	2.55404e+07	2.74868e+07	1.75064e+07	1.76194e+07	1.55629e+07	1.50825e+07	1.586e+07	1.08426e+07	1.80027e+07	1.28174e+07	1.31272e+07	1.29355e+07
	381.533	398.325		5.49068e+06	2.81225e+06	3.88431e+07	3.61353e+07	2.83143e+07	1.21833e+07	1.75551e+07	1.73211e+07	1.72355e+07	1.73776e+07	1.76272e+07	1.79465e+07	1.95865e+07	1.929e+07	2.04942e+07	1.91908e+07	936611	1.35766e+06	1.8798e+06	1.99718e+06	4.9837e+07	4.77722e+07
Trifluoromethyl-bismethyl ketone	515.749	141.113		2.18975e+07	7.56075e+06	2.34051e+07	2.4777e+07	2.27763e+07	1.76961e+07	1.87334e+07	1.83352e+07	1.77396e+07	1.46399e+07	1.69397e+07	1.7575e+07	2.12743e+07	3.25738e+07	1.60342e+07	1.82657e+07	2.03096e+07	1.73011e+07	1.7608e+07	9.67614e+06	1.69404e+07	1.90714e+07
	207.71	110.522		1.83504e+07	1.75008e+07	3.307e+07	2.52822e+07	1.02828e+07	1.7745e+07	28427820	1.81226e+07	1.9867e+07	1.80029e+07	1.80306e+07	1.77783e+07	1.56794e+07	1.69377e+07	1.73058e+07	9.94414e+06	2.1587e+07	2.09167e+07	1.57365e+07	1.74912e+07	1.47696e+07	1.7395e+07
	21.2602	158.003		1.81897e+07	1.77498e+07	1.84721e+07	1.80348e+07	1.85526e+07	1.84352e+07	2.20804e+07	1.93272e+07	2.13916e+07	1.9198e+07	2.02745e+07	1.91151e+07	1.9326e+07	1.73768e+07	1.80787e+07	1.72006e+07	1.82204e+07	1.56692e+07	1.816e+07	1.79122e+07	1.79261e+07	1.94155e+07
	690.519	169.977		1.90775e+07	1.97409e+07	1.84605e+07	1.82915e+07	1.884e+07	1.89518e+07	1.7917e+07	1.77473e+07	1.77053e+07	1.75299e+07	1.76179e+07	1.7373e+07	1.83144e+07	1.90436e+07	1.99529e+07	2.07878e+07	1.5327e+07	1.93712e+07	1.96899e+07	1.74137e+07	2.0057e+07	1.93294e+07
	58.9786	138.049		1.20313e+07	1.05594e+07	1.04696e+07	9.11457e+06	1.36558e+07	1.30704e+07	1.87579e+07	1.87662e+07	1.89164e+07	1.90664e+07	1.81504e+07	1.87738e+07	1.90941e+07	1.85017e+07	1.92727e+07	1.90973e+07	2.67824e+07	2.75824e+07	2.93247e+07	2.88206e+07	1.96336e+07	1.89593e+07
	444.913	252.232		1.48841e+07	8.74245e+06	7.07537e+06	7.07977e+06	8.06428e+06	7.77852e+06	3.24523e+07	3.29783e+07	3.35631e+07	3.22488e+07	3.21127e+07	3.27437e+07	2.98848e+07	1.87791e+07	3.04935e+07	31411600	1.02806e+07	6.74442e+06	7.11979e+06	7.73449e+06	8.24212e+06	7.29062e+06
	3.6858	88.0229		2.09734e+07	1.75688e+07	1.63063e+07	1.80201e+07	1.79216e+07	1.80408e+07	1.63879e+07	1.76959e+07	1.75913e+07	1.55576e+07	1.70378e+07	1.57985e+07	2.04531e+07	1.98e+07	1.73604e+07	1.94614e+07	1.89123e+07	1.76573e+07	2.095e+07	1.67024e+07	2.58312e+07	2.06185e+07
	594.272	123.055		2.10613e+07	2.02506e+07	2.0478e+07	2.00525e+07	2.17306e+07	1.96071e+07	2.07775e+07	1.09129e+07	2.18423e+07	7.80346e+06	1.7183e+07	1.80872e+07	1.75946e+07	2.00791e+07	1.70353e+07	1.48766e+07	2.03647e+07	1.78379e+07	2.01912e+07	1.89925e+07	1.91239e+07	2.02103e+07
{4-[2,3-dioxo-3-(2,4,6-trihydroxy-3-methoxyphenyl)propyl]-2-methoxyphenyl}oxidanesulfonic acid	424.249	429.376		4.56008e+06	4.20978e+06	3.55593e+07	2.928e+07	2.30085e+07	1.19657e+07	1.56909e+07	1.56105e+07	1.51878e+07	1.46118e+07	1.50773e+07	1.50741e+07	2.05892e+07	2.17041e+07	2.35635e+07	2.32529e+07	6.96174e+06	8.30104e+06	7.29344e+06	8.63922e+06	4.33987e+07	4.24687e+07
	650.138	213.982		1.7956e+07	1.78717e+07	1.85563e+07	1.86534e+07	1.95308e+07	1.97765e+07	1.80406e+07	1.92332e+07	1.99604e+07	1.73246e+07	1.85931e+07	1.83694e+07	1.90516e+07	1.87073e+07	1.70011e+07	1.86759e+07	1.87867e+07	1.68739e+07	1.87295e+07	1.8829e+07	1.74048e+07	1.8018e+07
	28.4812	371.012		1.85577e+07	1.7572e+07	1.86721e+07	1.98241e+07	2.01831e+07	1.87044e+07	1.95522e+07	1.81957e+07	1.94136e+07	1.85042e+07	1.88462e+07	1.96259e+07	1.94117e+07	1.84417e+07	1.878e+07	1.69342e+07	1.86141e+07	1.82097e+07	1.72079e+07	1.99534e+07	1.44862e+07	1.60688e+07
	30.0866	501.158		1.69936e+07	2.73182e+07	1.61585e+07	1.69894e+07	1.69893e+07	1.73959e+07	1.77852e+07	1.78054e+07	1.81551e+07	1.87035e+07	1.85424e+07	1.95134e+07	1.85229e+07	1.70977e+07	1.72882e+07	1.845e+07	2.77557e+07	2.66462e+07	1.39071e+07	1.6066e+07	1.40524e+07	1.36202e+07
	612.3	89.0724		2.92268e+06	408619	1.94097e+06	1.68825e+06	5.07877e+06	2.48738e+06	3.90042e+07	3.93597e+07	3.50142e+07	3.75136e+07	3.63848e+07	3.74953e+07	3.30887e+07	3.57722e+07	3.65209e+07	3.62299e+07	2.38861e+06	2.79944e+06	2.88257e+06	3.87477e+06	1.01841e+07	2.5668e+06
5-Phosphonooxy-L-lysine	29.8181	243.175		1.32966e+07	1.70449e+07	1.94308e+07	2.40231e+07	2.18382e+07	2.01628e+07	1.83312e+07	2.01771e+07	1.79145e+07	1.98281e+07	1.94376e+07	2.04207e+07	1.78527e+07	1.77444e+07	1.92137e+07	1.81621e+07	1.53339e+07	1.42424e+07	1.31229e+07	1.32952e+07	2.14947e+07	2.17464e+07
	20.989	120.023		1.76158e+07	1.5733e+07	1.82244e+07	1.60189e+07	1.73545e+07	1.8438e+07	1.71946e+07	1.67726e+07	2.01171e+07	1.70459e+07	1.93329e+07	2.15355e+07	19273433	1.85964e+07	1.97236e+07	1.89278e+07	1.46275e+07	1.67477e+07	1.65599e+07	1.93254e+07	2.00701e+07	1.98156e+07
	634.055	123.055		2.09064e+07	2.23295e+07	2.44632e+07	1.38856e+07	2.41582e+07	2.09505e+07	9.81441e+06	2.13797e+07	2.31342e+07	1.2008e+07	2.34326e+07	2.12868e+07	2.15933e+07	1.49479e+07	2.35567e+07	1.29892e+07	1.23591e+07	1.3915e+07	1.36403e+07	2.15111e+07	11728644	1.42326e+07
	648.263	237.019		2.00814e+07	1.57977e+07	1.82134e+07	1.73361e+07	1.79813e+07	1.82834e+07	1.66526e+07	1.85726e+07	1.59904e+07	1.80289e+07	1.92667e+07	1.86863e+07	1.58626e+07	1.89669e+07	1.72362e+07	1.84898e+07	1.56726e+07	1.86598e+07	1.83751e+07	1.80305e+07	2.02796e+07	1.70705e+07
	224.553	137.096		697167	832945	4.09103e+07	4.19033e+07	4.23926e+07	4.13025e+07	989577	1.41292e+06	1.06097e+06	1.3407e+06	1.04687e+06	1.09243e+06	767841	1.49374e+06	1.07352e+06	1.09778e+06	4.2012e+07	4.2865e+07	4.25091e+07	4.31489e+07	1.02821e+06	41484113
	131.23	241.154		1.88758e+07	2.07734e+07	2.47054e+07	2.07561e+07	4.16059e+07	2.28013e+07	1.57268e+07	1.86357e+07	1.88068e+07	1.79948e+07	1.65649e+07	1.68297e+07	2.01903e+07	2.02786e+07	1.60617e+07	1.61571e+07	1.08316e+07	1.1535e+07	9.32991e+06	9.77212e+06	1.31328e+07	9.92846e+06
	25.2729	112.006		1.81881e+07	1.99203e+07	1.61386e+07	1.73312e+07	1.86289e+07	1.92309e+07	1.78187e+07	1.91755e+07	1.86021e+07	1.85616e+07	1.7534e+07	1.80385e+07	1.69266e+07	1.73742e+07	1.7036e+07	1.72421e+07	1.99926e+07	1.90068e+07	1.51847e+07	1.49937e+07	1.49915e+07	1.81722e+07
	57.3944	124.058		2.53546e+07	2.35808e+07	1.85297e+07	1.87925e+07	2.48983e+07	2.30639e+07	1.68422e+07	1.72272e+07	1.73313e+07	1.69441e+07	1.66152e+07	1.72077e+07	1.76516e+07	1.8433e+07	1.86965e+07	1.82018e+07	1.5824e+07	1.71711e+07	1.69666e+07	1.62077e+07	7.3071e+06	6.98029e+06
	325.638	171.993		1.5983e+07	2.77648e+07	1.16746e+07	1.34405e+07	3.12932e+07	1.71582e+07	1.49587e+07	1.59288e+07	1.58207e+07	1.54062e+07	1.57535e+07	1.6615e+07	1.66028e+07	1.70813e+07	1.24366e+07	1.74997e+07	1.5995e+07	1.7232e+07	1.41883e+07	2.40617e+07	1.79266e+07	2.48978e+07
	97.8217	133.105		1.47405e+07	9.11495e+06	1.54694e+07	1.37767e+07	2.10512e+07	1.50101e+07	1.55635e+07	2.01021e+07	1.53718e+07	1.93112e+07	1.89373e+07	2.04561e+07	1.59648e+07	1.56258e+07	1.54527e+07	1.61562e+07	2.20989e+07	2.21766e+07	1.6991e+07	1.91599e+07	2.32739e+07	2.22153e+07
N-Hydroxy-MeIQx	325.64	230.247		7.90802e+06	8.17779e+06	8.6972e+06	1.0652e+07	9.49694e+06	8.0109e+06	2.80899e+07	2.90919e+07	2.7971e+07	2.67278e+07	2.83689e+07	2.77632e+07	2.83426e+07	2.7823e+07	28457515	2.81369e+07	7.82501e+06	7.70347e+06	9.30942e+06	9.83987e+06	9.29706e+06	9.72075e+06
	62.8167	143.039		1.44974e+07	1.84452e+07	2.04224e+07	1.88688e+07	1.99894e+07	1.80382e+07	1.29644e+07	2.08931e+07	1.86828e+07	2.05171e+07	2.10046e+07	1.62425e+07	1.85106e+07	2.00945e+07	1.39858e+07	1.62636e+07	1.72226e+07	1.95294e+07	1.57973e+07	1.74481e+07	11970947	1.60094e+07
	648.131	166.99		1.75709e+07	1.69013e+07	1.72287e+07	1.94275e+07	1.66125e+07	1.92068e+07	1.6571e+07	1.80583e+07	1.75799e+07	1.66135e+07	1.91079e+07	1.78641e+07	1.69147e+07	1.89914e+07	1.61088e+07	1.87315e+07	1.69266e+07	1.65673e+07	1.75765e+07	1.71562e+07	1.85184e+07	1.62648e+07
Urate radical	29.5517	168.113		2.09658e+07	2.07358e+07	1.59061e+07	1.47834e+07	1.91767e+07	1.92019e+07	1.85457e+07	1.83701e+07	1.88086e+07	1.78914e+07	1.67916e+07	1.87302e+07	1.64528e+07	1.82961e+07	1.79769e+07	1.6877e+07	1.79964e+07	1.83567e+07	1.50959e+07	1.49027e+07	1.52742e+07	1.4303e+07
	650.021	276.896		1.58459e+07	1.75805e+07	1.67879e+07	1.75081e+07	1.65474e+07	1.62091e+07	1.68046e+07	1.6277e+07	1.68035e+07	1.60444e+07	2.03563e+07	1.69024e+07	1.44271e+07	1.75282e+07	1.78651e+07	1.71252e+07	1.91176e+07	1.81611e+07	2.08187e+07	1.78856e+07	1.85908e+07	1.90711e+07
	34.8952	578.414		1.68577e+07	1.65232e+07	1.82779e+07	1.69235e+07	1.60171e+07	1.73361e+07	2.51882e+07	2.43896e+07	2.03574e+07	2.23642e+07	1.85337e+07	1.68578e+07	1.5352e+07	1.63812e+07	1.55258e+07	1.58099e+07	1.44297e+07	1.61187e+07	1.4391e+07	1.44978e+07	1.43817e+07	1.55778e+07
Methylselenocysteine Se-oxide	27.9432	199.084		2.22668e+07	2.23774e+07	2.01069e+07	2.11637e+07	21994143	2.04825e+07	1.66773e+07	1.67735e+07	1.68819e+07	1.87221e+07	1.78623e+07	1.81629e+07	1.73054e+07	1.58199e+07	1.6891e+07	1.71996e+07	1.16413e+07	1.26672e+07	1.57969e+07	1.48565e+07	1.26157e+07	1.18549e+07
	43.4994	88.0229		1.79538e+07	1.5462e+07	4.01422e+07	1.81138e+07	2.00998e+07	1.67358e+07	1.82837e+07	1.2678e+07	1.5388e+07	1.46473e+07	1.72814e+07	1.73555e+07	2.00111e+07	1.66233e+07	1.47192e+07	1.66995e+07	1.7698e+07	9.06401e+06	1.44176e+07	1.93557e+07	1.74249e+07	7.64503e+06
	89.2246	91.0571		1.54625e+07	2.09883e+07	1.53664e+07	1.59122e+07	1.96241e+07	1.27578e+07	2.27942e+07	1.96364e+07	1.43558e+07	7.35248e+06	1.93123e+07	1.79501e+07	1.63947e+07	1.75795e+07	1.46685e+07	2.24673e+07	1.95698e+07	2.28624e+07	1.0679e+07	1.63245e+07	1.8885e+07	1.66533e+07
	646.125	174.999		1.69799e+07	1.73317e+07	1.8512e+07	1.83373e+07	1.62392e+07	1.74175e+07	1.9083e+07	1.98072e+07	1.86506e+07	1.80925e+07	1.91669e+07	1.96285e+07	1.51686e+07	1.48823e+07	1.60142e+07	1.69706e+07	1.5378e+07	1.54779e+07	1.48839e+07	1.67379e+07	1.5019e+07	1.59114e+07
	618.993	102.127		1.71185e+07	2.54921e+07	1.34701e+07	1.72015e+07	1.62556e+07	1.7518e+07	2.16784e+07	1.29148e+07	1.58122e+07	1.44048e+07	1.46158e+07	1.52564e+07	1.63469e+07	2.1828e+07	1.75188e+07	2.34509e+07	1.17043e+07	1.05871e+07	2.36707e+07	1.57816e+07	1.92717e+07	1.36041e+07
	647.466	287.888		1.65833e+07	1.75504e+07	1.66098e+07	1.53003e+07	1.61366e+07	1.51723e+07	1.85577e+07	1.78687e+07	1.77797e+07	1.76131e+07	1.71595e+07	1.86664e+07	1.70333e+07	1.72395e+07	1.6529e+07	1.55705e+07	1.65342e+07	1.64343e+07	1.57126e+07	1.71334e+07	1.6651e+07	1.45206e+07
	650.672	169.997		1.6299e+07	1.49243e+07	1.65844e+07	1.9388e+07	1.72863e+07	1.63766e+07	1.65705e+07	1.48342e+07	1.46474e+07	1.44817e+07	1.50335e+07	1.56744e+07	1.50171e+07	1.8569e+07	1.75948e+07	1.79311e+07	1.58379e+07	1.82111e+07	1.77599e+07	1.76583e+07	1.82163e+07	1.92071e+07
	652.008	211.003		1.74827e+07	1.85558e+07	1.74077e+07	1.79338e+07	1.28938e+07	1.14854e+07	1.69995e+07	1.78193e+07	1.6928e+07	1.22946e+07	1.77004e+07	1.79523e+07	1.706e+07	1.5498e+07	1.73972e+07	1.83769e+07	1.59891e+07	1.85652e+07	1.70964e+07	1.78633e+07	1.69262e+07	1.78664e+07
	568.634	203.971		16513451	1.80159e+07	1.82894e+07	1.82092e+07	1.73774e+07	1.13375e+07	1.88837e+07	2.32741e+07	1.13058e+07	1.43255e+07	1.67973e+07	1.62211e+07	1.52341e+07	1.7155e+07	1.99898e+07	2.04969e+07	1.39215e+07	1.45186e+07	1.83384e+07	1.67766e+07	1.52623e+07	1.48395e+07
	30.3729	163.976		400384	5.72655e+06	5.719e+06	6.74219e+06	4.3813e+06	5.39321e+06	1.63969e+07	1.64126e+07	1.65194e+07	1.45977e+07	1.68791e+07	1.61321e+07	15691550	1.606e+07	1.62206e+07	1.63776e+07	2.44002e+07	2.54692e+07	3.2863e+07	2.86794e+07	3.8703e+07	2.69232e+07
	36.2261	185.128		2.32486e+07	2.12228e+07	2.81493e+07	2.84131e+07	2.61986e+07	2.12771e+07	1.64624e+07	1.56835e+07	1.59872e+07	1.72175e+07	1.72041e+07	1.78889e+07	1.67375e+07	1.67466e+07	1.71721e+07	1.83476e+07	1.25059e+07	1.07291e+07	6.62849e+06	7.25112e+06	4.80194e+06	6.68787e+06
	66.2412	202.951		1.767e+07	1.7408e+07	1.61918e+07	1.7027e+07	1.66948e+07	1.70514e+07	1.62446e+07	1.60445e+07	1.6739e+07	1.53562e+07	1.5824e+07	1.6056e+07	1.65482e+07	1.80049e+07	1.74357e+07	1.84504e+07	1.69871e+07	2.07395e+07	1.83303e+07	6.80454e+06	1.69418e+07	1.78815e+07
	3.01063	121.065		1.72539e+07	1.17331e+07	2.11984e+07	1.53405e+07	1.4236e+07	1.73457e+07	1.67562e+07	2.19568e+07	1.86287e+07	16739066	1.85314e+07	1.50918e+07	1.25467e+07	1.22216e+07	1.28798e+07	1.51636e+07	2.04115e+07	1.40264e+07	2.11791e+07	1.41569e+07	1.99495e+07	1.90537e+07
	646.123	97.9911		1.61994e+07	1.67823e+07	1.81252e+07	1.57978e+07	1.58481e+07	1.63545e+07	1.63414e+07	1.57032e+07	1.86614e+07	1.52347e+07	1.84e+07	1.70058e+07	1.61766e+07	1.72804e+07	1.61201e+07	1.6415e+07	1.77947e+07	1.5573e+07	1.5529e+07	1.72383e+07	1.58706e+07	1.73339e+07
Trifluoromethyl-bismethyl ketone	367.629	141.113		1.83051e+07	1.7225e+06	1.19884e+07	1.94425e+07	1.95554e+07	1.36638e+07	1.85231e+07	1.37986e+07	1.86122e+07	1.89349e+07	1.48131e+07	1.25395e+07	1.91552e+07	1.76895e+07	1.96649e+07	1.32565e+07	1.85249e+07	1.9076e+07	1.88958e+07	1.9119e+07	1.87061e+07	1.85513e+07
Bronopol	647.997	200.995		1.75716e+07	1.80057e+07	1.61267e+07	1.5884e+07	1.68385e+07	1.51412e+07	1.60535e+07	1.61243e+07	1.55654e+07	1.53221e+07	1.64384e+07	1.66604e+07	1.63381e+07	1.69195e+07	1.69438e+07	1.56879e+07	1.81487e+07	1.72092e+07	1.70072e+07	1.76734e+07	1.6749e+07	1.56703e+07
Flaviolin	256.643	207.159		1.66523e+07	1.61787e+07	1.765e+07	1.68873e+07	1.69906e+07	1.55661e+07	1.57752e+07	1.68772e+07	1.61464e+07	1.64286e+07	1.52042e+07	1.74468e+07	1.68734e+07	1.61184e+07	1.69028e+07	1.67878e+07	1.57888e+07	1.56112e+07	1.55137e+07	1.81227e+07	1.68407e+07	1.63179e+07
	646.126	99.5121		1.65031e+07	1.53637e+07	1.70856e+07	1.65205e+07	1.57314e+07	1.60608e+07	1.66218e+07	1.52856e+07	1.64504e+07	1.76069e+07	1.78929e+07	1.58928e+07	1.76116e+07	1.6404e+07	1.62049e+07	1.59754e+07	1.98046e+07	1.60156e+07	1.64327e+07	1.54373e+07	1.6081e+07	1.54098e+07
	46.5229	143.997		1.57713e+07	9.03223e+06	1.32917e+07	1.99698e+07	2.01875e+07	1.70223e+07	1.35628e+07	1.78859e+07	1.70697e+07	1.28255e+07	1.85438e+07	1.72973e+07	1.79462e+07	1.05533e+07	1.38164e+07	1.92284e+07	6.17486e+06	1.88628e+07	1.04141e+07	1.69547e+07	1.84627e+07	3.69926e+07
	27.9435	358.834		1.74612e+07	1.6304e+07	1.58414e+07	1.61622e+07	1.57018e+07	1.60261e+07	1.60048e+07	1.70145e+07	1.65935e+07	1.69931e+07	1.6372e+07	1.72566e+07	1.63387e+07	1.59947e+07	1.68358e+07	1.60245e+07	1.65232e+07	1.68572e+07	1.70938e+07	1.70784e+07	1.55845e+07	1.54663e+07
	633.777	188.128		1.89293e+07	1.96812e+07	1.05147e+07	2.1565e+07	7.2803e+06	1.90778e+07	1.91982e+07	1.91845e+07	7.60905e+06	2.00947e+07	2.03497e+07	1.83472e+07	1.73408e+07	2.09681e+07	2.0995e+07	2.04651e+07	642717	2.759e+07	1.05456e+07	1.37055e+07	1.46758e+07	1.23109e+07
	645.875	133.033		1.67412e+07	1.71507e+07	1.70781e+07	1.78672e+07	1.69251e+07	1.74564e+07	1.67588e+07	1.73769e+07	1.64938e+07	1.68318e+07	2.01549e+07	1.65618e+07	1.47679e+07	1.60808e+07	1.49861e+07	1.49213e+07	1.18955e+07	1.61412e+07	1.6544e+07	1.65e+07	1.55012e+07	1.47905e+07
	646.125	89.0079		1.72463e+07	1.63487e+07	1.65439e+07	1.58975e+07	1.65197e+07	1.59384e+07	1.65279e+07	1.62342e+07	1.67845e+07	1.6128e+07	1.83716e+07	1.64162e+07	1.63527e+07	1.58279e+07	1.60366e+07	1.60008e+07	1.52468e+07	1.68056e+07	1.57759e+07	1.60429e+07	1.58811e+07	1.60204e+07
	25.5357	141.051		1.64372e+07	1.69861e+07	1.44703e+07	1.27446e+07	1.72329e+07	1.6928e+07	1.354e+07	1.37804e+07	1.71515e+07	1.48851e+07	1.56595e+07	1.55195e+07	2.03457e+07	1.9201e+07	1.71721e+07	1.77621e+07	1.8731e+07	1.53173e+07	1.44119e+07	1.39848e+07	1.69146e+07	1.9124e+07
	405.32	280.263		8.54691e+06	6.77986e+06	7.20204e+06	5.72867e+06	9.38897e+06	6.64797e+06	2.36446e+07	2.8082e+07	2.73649e+07	2.44414e+07	2.94418e+07	2.42469e+07	2.82448e+07	2.40961e+07	2.68057e+07	2.93569e+07	9.11263e+06	6.56783e+06	7.58377e+06	7.95348e+06	8.00973e+06	8.61552e+06
	650.136	172.956		1.53544e+07	1.5739e+07	1.67751e+07	1.5335e+07	1.58657e+07	1.626e+07	1.74706e+07	1.71979e+07	1.78904e+07	1.68159e+07	1.70959e+07	1.46932e+07	1.48793e+07	1.69058e+07	1.55857e+07	1.65503e+07	1.75636e+07	1.53265e+07	1.72386e+07	1.66662e+07	1.51926e+07	1.48757e+07
	24.7191	131.974		1.5912e+07	1.23818e+07	2.43033e+07	1.12716e+07	1.64693e+07	1.64499e+07	1.27507e+07	1.24179e+07	1.48458e+07	1.3896e+07	1.25793e+07	1.11167e+07	1.1458e+07	1.39377e+07	2.36291e+07	1.52125e+07	1.60401e+07	2.20301e+07	2.20212e+07	2.51198e+07	1.60999e+07	1.6975e+07
	31.1552	225.015		1.21702e+07	2.15956e+07	1.45494e+07	1.43656e+07	1.19431e+07	1.44361e+07	1.47797e+07	1.68218e+07	1.63494e+07	1.5351e+07	1.58856e+07	1.64112e+07	1.60181e+07	1.48604e+07	1.5585e+07	1.51932e+07	2.78314e+07	2.52632e+07	1.48708e+07	1.67429e+07	1.14848e+07	1.35332e+07
	286.601	223.988		1.73517e+07	1.67825e+07	9.11482e+06	1.81702e+07	2.01237e+06	17356325	1.75026e+07	1.92288e+07	1.91979e+07	1.85365e+07	2.29659e+07	1.79363e+07	1.82547e+07	1.62445e+07	1.20778e+07	1.42545e+07	1.75725e+07	1.29126e+07	1.70842e+07	1.70857e+07	1.7133e+07	1.71911e+07
	393.025	139.018		1.31697e+07	1.6468e+07	1.63752e+07	1.68737e+07	1.8915e+07	1.72601e+07	1.71582e+07	1.63238e+07	1.66989e+07	1.66537e+07	1.90895e+07	1.68134e+07	1.6344e+07	1.59886e+07	1.75808e+07	1.69674e+07	1.48648e+07	1.72171e+07	2.02485e+07	1.6181e+07	1.20736e+06	1.71743e+07
5-Hydroxytryptophol glucuronide	586.774	340.347		8.91425e+06	1.12296e+07	7.42202e+06	9.40403e+06	1.23952e+07	1.23711e+07	2.75164e+07	2.58133e+07	2.46047e+07	2.48324e+07	2.30535e+07	2.35341e+07	2.24435e+07	2.19784e+07	23158183	2.48098e+07	1.22618e+07	6.45531e+06	7.54746e+06	8.34787e+06	9.35356e+06	7.86873e+06
	136.567	132.077		1.57207e+07	1.39686e+07	1.44136e+07	1.2558e+07	1.58897e+07	1.69495e+07	1.53174e+07	1.49029e+07	1.75288e+07	1.56116e+07	1.64212e+07	1.88922e+07	1.45031e+07	1.74299e+07	1.54811e+07	1.71877e+07	1.38923e+07	1.48338e+07	2.20516e+07	1.66893e+07	1.83828e+07	1.59374e+07
trans-3-Chloroacrylic acid	647.731	107.517		1.61292e+07	1.69538e+07	1.5133e+07	1.53655e+07	1.63078e+07	1.68506e+07	1.40851e+07	15635365	1.50924e+07	1.47678e+07	1.57512e+07	1.49471e+07	1.68785e+07	1.60411e+07	1.7724e+07	1.70694e+07	1.66991e+07	1.6547e+07	1.70833e+07	1.62796e+07	1.59819e+07	1.69705e+07
	628.281	362.898		6.40529e+06	3.90486e+06	2.96072e+07	1.48759e+07	2.5591e+07	2.74898e+07	1.80912e+07	2.44559e+07	2.12194e+07	1.41565e+07	1.56256e+07	2.2682e+07	1.97563e+07	1.02452e+07	1.7137e+07	1.04286e+07	1.49966e+06	4.18522e+06	1.7211e+07	5.95332e+06	2.04463e+07	2.20496e+07
Indoleglycerol phosphate	270.818	288.216		1.32875e+06	1.44232e+06	3.80311e+06	3.16786e+06	1.47542e+06	1.11518e+06	1.57915e+07	1.51433e+07	1.59166e+07	1.57794e+07	1.62242e+07	1.72255e+07	1.57406e+07	1.5541e+07	1.65352e+07	1.62718e+07	4.49428e+07	4.86455e+07	1.77588e+07	2.31367e+07	2.16549e+07	2.39133e+07
	150.736	132.077		2.55049e+07	1.37092e+07	1.40029e+07	1.26471e+07	1.84865e+07	1.2585e+07	1.30099e+07	2.17362e+07	1.44817e+07	1.71455e+07	1.99437e+07	1.83752e+07	1.27897e+07	7.40717e+06	1.73425e+07	1.86988e+07	1.00735e+07	1.60934e+07	1.46912e+07	1.52631e+07	1.67283e+07	2.00146e+07
	593.458	256.263		1.57881e+07	1.27648e+07	2.34183e+07	4.56395e+06	2.75139e+07	1.1322e+07	1.66641e+07	1.70247e+07	1.69272e+07	1.70511e+07	2.16272e+07	2.10936e+07	2.48685e+07	1.00955e+07	1.71004e+07	1.50393e+07	6.90434e+06	1.17377e+07	2.43171e+07	2.52571e+06	1.53792e+07	1.64116e+07
	586.007	120.025		1.59465e+07	2.17317e+07	12059718	1.34987e+07	4.66466e+07	1.45604e+07	1.27786e+07	1.53605e+07	1.03249e+07	1.24051e+07	1.27558e+07	2.06449e+07	1.01116e+07	9.82629e+06	1.50491e+07	1.37848e+07	2.58479e+07	1.42308e+07	1.62789e+07	8.46693e+06	1.43582e+07	1.30355e+07
	36.2268	332.561		1.37368e+06	4.407e+06	1.07274e+07	1.20506e+07	1.50413e+06	4.06449e+06	1.54156e+07	1.63604e+07	1.67597e+07	1.65456e+07	1.57071e+07	1.66609e+07	1.69393e+07	1.50335e+07	1.45562e+07	1.4639e+07	4.08368e+06	3.79892e+06	4.50046e+06	8.62656e+06	6.58562e+07	6.92634e+07
Salicyluric beta-D-glucuronide	372.17	372.31		3.32928e+06	2.06299e+06	2.83507e+07	2.18854e+07	2.05723e+07	6.05145e+06	1.47511e+07	1.51244e+07	1.55293e+07	1.48188e+07	1.46884e+07	1.56692e+07	1.66333e+07	1.68383e+07	1.80933e+07	1.73974e+07	1.31489e+07	1.55683e+07	4.50695e+06	5.98015e+06	3.95945e+07	2.82067e+07
Barban	30.8879	259.113		1.569e+07	8.84241e+06	2.73604e+07	2.13738e+07	1.27499e+07	3.8796e+06	1.59293e+07	1.63447e+07	1.70904e+07	1.56295e+07	1.65967e+07	1.64546e+07	1.65042e+07	1.59046e+07	1.63664e+07	1.54844e+07	1.37665e+07	1.42739e+07	1.18489e+07	1.87199e+07	1.84651e+07	1.94633e+07
	27.9426	258.899		1.54874e+07	1.35341e+07	1.3507e+07	1.37726e+07	1.74452e+07	1.38543e+07	1.56151e+07	1.57006e+07	1.55668e+07	1.5898e+07	1.54762e+07	1.67404e+07	1.58646e+07	1.52071e+07	1.59481e+07	1.52329e+07	2.14047e+07	2.07677e+07	2.0048e+07	1.96368e+07	1.02907e+07	1.07065e+07
	651.355	241.001		1.43146e+07	1.72621e+07	1.7572e+07	1.57958e+07	1.46296e+07	1.84627e+07	1.823e+07	1.41339e+07	1.30861e+07	1.45351e+07	1.49854e+07	1.52466e+07	1.52155e+07	1.58741e+07	1.42126e+07	1.53303e+07	1.7602e+07	1.81112e+07	1.55617e+07	1.39803e+07	1.51352e+07	1.72605e+07
Calcium hydroxide	431.277	75.0996		1.57571e+07	1.54808e+07	1.63325e+07	1.5795e+07	1.61734e+07	1.57032e+07	1.97939e+07	1.00892e+07	1.60597e+07	1.90749e+07	16152526	1.76037e+07	1.51519e+07	1.34382e+07	1.26051e+07	1.81423e+07	1.45683e+07	1.58668e+07	1.42513e+07	1.53985e+07	1.53304e+07	1.60132e+07
	25.3218	118.035		1.51905e+07	1.76144e+07	1.34342e+07	1.3646e+07	1.67499e+07	1.61798e+07	1.39012e+07	1.46482e+07	1.57106e+07	1.49546e+07	1.48625e+07	1.53728e+07	1.74368e+07	1.79657e+07	1.62353e+07	1.67722e+07	1.77312e+07	1.61443e+07	1.29294e+07	1.44196e+07	1.47435e+07	1.78228e+07
	542.253	84.0442		1.54593e+07	1.44406e+07	15550461	1.5232e+07	7.87458e+06	1.09159e+07	1.22612e+07	1.50256e+07	9.63123e+06	2.21244e+07	1.64794e+07	1.24997e+07	1.78256e+07	1.18638e+07	1.41379e+07	2.25344e+07	2.93764e+07	1.80925e+07	1.55408e+07	1.60893e+07	1.50804e+07	1.51605e+07
	34.3654	526.287		1.73523e+07	1.67796e+07	1.47061e+07	1.64292e+07	1.79318e+07	1.80346e+07	1.70666e+07	1.5806e+07	1.48582e+07	1.60369e+07	1.4412e+07	1.35728e+07	1.66039e+07	1.70665e+07	1.62196e+07	1.41175e+07	1.42741e+07	1.51909e+07	1.38299e+07	1.34302e+07	1.48549e+07	1.33629e+07
	77.5466	86.0962		1.32347e+07	1.00185e+07	1.42719e+07	1.29569e+07	1.6575e+07	1.41298e+07	1.67672e+07	1.60895e+07	1.64641e+07	1.56445e+07	1.64834e+07	1.54419e+07	1.6217e+07	1.40713e+07	1.65146e+07	1.38152e+07	1.59706e+07	1.48839e+07	1.2948e+07	1.49229e+07	2.19636e+07	2.21259e+07
	2.48326	200.972		1.48267e+07	1.35171e+07	1.66426e+07	1.54664e+07	1.30947e+07	1.65928e+07	1.53246e+07	1.47409e+07	1.82324e+07	2.11583e+07	1.45467e+07	1.53645e+07	1.69525e+07	1.35358e+07	1.46719e+07	1.37999e+07	1.48209e+07	1.67967e+07	1.91738e+07	1.31561e+07	1.40385e+07	1.46084e+07
	645.86	104.03		1.4018e+07	1.43045e+07	1.44081e+07	1.65576e+07	1.48832e+07	1.69668e+07	1.75122e+07	1.5164e+07	1.68196e+07	1.86587e+07	1.69744e+07	1.67379e+07	1.48599e+07	1.35522e+07	1.56836e+07	1.46646e+07	1.32368e+07	1.53335e+07	1.52034e+07	1.54922e+07	1.50191e+07	1.50005e+07
	648.803	168.484		1.41094e+07	1.53791e+07	1.66854e+07	1.61188e+07	1.6395e+07	1.53345e+07	1.70703e+07	1.54364e+07	1.64197e+07	1.44467e+07	1.59057e+07	1.51648e+07	1.59094e+07	1.51611e+07	1.58007e+07	1.58522e+07	1.65696e+07	1.49473e+07	1.40258e+07	1.56574e+07	1.45e+07	1.38552e+07
	495.731	110.02		1.01491e+07	1.44903e+07	1.66971e+07	1.76687e+07	1.32212e+07	1.26411e+07	2.01207e+07	2.05619e+07	2.31346e+07	1.51331e+07	1.47161e+07	1.83303e+07	1.10539e+07	1.37476e+07	1.70102e+07	9.09473e+06	1.88752e+07	1.35101e+07	1.7246e+07	1.46193e+07	1.56464e+07	1.27824e+07
Caffeoyl aspartic acid	412.291	296.258		7.61294e+06	6.63275e+06	5.56934e+06	5.24722e+06	5.97495e+06	5.42307e+06	2.65341e+07	2.26143e+07	2.69272e+07	2.61828e+07	2.56809e+07	2.43688e+07	2.88786e+07	2.26471e+07	3.09788e+07	3.01588e+07	7.06343e+06	5.48467e+06	6.47674e+06	6.21692e+06	7.19486e+06	6.33494e+06
[1-(7-methoxy-2-oxo-2H-chromen-6-yl)-3-oxobutoxy]sulfonic acid	446.505	343.331		1.1222e+07	1.02281e+07	9.5034e+06	9.3276e+06	1.33195e+07	1.31256e+07	2.25786e+07	2.13208e+07	2.19557e+07	2.16265e+07	2.12933e+07	2.16275e+07	2.19391e+07	2.09055e+07	1.88204e+07	1.90909e+07	1.21164e+07	9.31175e+06	1.00065e+07	1.0528e+07	9.58088e+06	1.0589e+07
	140.586	263.168		2.39056e+07	2.22885e+07	1.30185e+07	1.44911e+07	8.11313e+06	7.94781e+06	1.5339e+07	1.53859e+07	1.58045e+07	1.59875e+07	1.55281e+07	1.52546e+07	15162839	1.49126e+07	1.49063e+07	1.47334e+07	1.48738e+07	1.81384e+07	1.39134e+07	1.44175e+07	1.81e+07	1.61443e+07
Parabanic Acid	33.5604	115.069		1.44189e+07	1.61014e+07	1.27696e+07	1.97052e+07	1.19323e+07	1.08774e+07	2.31884e+07	1.49688e+07	1.32431e+07	1.3732e+07	1.31022e+07	1.2684e+07	1.35624e+07	1.58587e+07	1.55982e+07	1.43259e+07	1.68878e+07	1.84832e+07	1.90176e+07	1.83637e+07	1.33312e+07	1.58234e+07
	652.661	283.917		1.88275e+07	1.31017e+07	1.6958e+07	1.38016e+07	1.77216e+07	1.87858e+07	1.31765e+07	1.25225e+07	1.21826e+07	1.17038e+07	1.13185e+07	1.33523e+07	1.74658e+07	1.84596e+07	1.64359e+07	1.47107e+07	1.73568e+07	1.58407e+07	1.32336e+07	1.85529e+07	1.46888e+07	1.75388e+07
	29.2844	467.235		2.3965e+07	2.08468e+07	1.69215e+07	1.64456e+07	2.01869e+07	1.8556e+07	1.37036e+07	1.60924e+07	1.74413e+07	1.36359e+07	1.43976e+07	1.5255e+07	1.59257e+07	1.53803e+07	1.51266e+07	1.68123e+07	1.28464e+07	1.10606e+07	1.00621e+07	1.10433e+07	1.06423e+07	1.08145e+07
	62.0012	94.0448		1.53079e+07	1.65143e+07	1.50855e+07	1.59206e+07	1.5541e+07	1.60006e+07	1.56253e+07	1.4685e+07	1.51186e+07	1.46527e+07	1.53193e+07	1.24931e+07	13347491	1.63243e+07	1.55048e+07	1.53053e+07	1.51842e+07	1.57038e+07	1.5995e+07	1.42237e+07	1.41762e+07	1.6565e+07
	28.7423	305.023		1.71102e+07	1.61925e+07	1.68013e+07	1.74396e+07	1.50699e+07	1.53416e+07	1.66186e+07	1.47845e+07	1.57666e+07	1.54763e+07	1.4856e+07	1.64715e+07	1.55975e+07	1.61058e+07	1.51411e+07	1.43612e+07	1.20663e+07	1.20032e+07	1.2333e+07	1.38649e+07	1.47942e+07	1.62499e+07
	658.142	199.029		15961437	1.41655e+07	1.75745e+07	1.70106e+07	1.62938e+07	1.65033e+07	2.08131e+07	1.17976e+07	1.15736e+07	1.91493e+07	1.65534e+07	1.62999e+07	1.5601e+07	1.38646e+07	1.42722e+07	1.46599e+07	5.1289e+06	1.61003e+07	1.75801e+07	1.59471e+07	1.24316e+07	1.37779e+07
	647.468	202.509		1.58815e+07	1.6998e+07	1.43914e+07	1.71031e+07	1.36881e+07	1.41469e+07	1.53112e+07	1.59252e+07	1.78623e+07	1.56858e+07	1.46231e+07	1.3734e+07	1.62939e+07	1.50747e+07	1.4567e+07	1.60089e+07	1.4509e+07	1.30146e+07	1.43458e+07	1.58286e+07	1.35908e+07	1.41164e+07
	645.857	185.023		1.56642e+07	1.52273e+07	1.52608e+07	1.52443e+07	1.60174e+07	1.43595e+07	1.55813e+07	1.68373e+07	1.63277e+07	1.41218e+07	1.50972e+07	1.55751e+07	1.46147e+07	1.39846e+07	1.5588e+07	1.52244e+07	1.41085e+07	1.44283e+07	1.37451e+07	1.53869e+07	1.36398e+07	1.32552e+07
	31.1555	109.028		1.15446e+07	1.84585e+07	1.13657e+07	1.18634e+07	1.03029e+07	1.19946e+07	1.55812e+07	1.46253e+07	1.47054e+07	1.55366e+07	1.53099e+07	1.5126e+07	1.51088e+07	1.31787e+07	1.41134e+07	1.51908e+07	2.55159e+07	24408370	1.35917e+07	1.76852e+07	9.92985e+06	1.29795e+07
	646.123	91.5043		1.92511e+07	1.70715e+06	2.04768e+07	2.02759e+07	1.89257e+07	19065738	1.7828e+07	1.7705e+07	1.89123e+07	1.98349e+07	1.9912e+07	2.06323e+07	1.84617e+07	1.75537e+07	1.8409e+07	1.70553e+07	1.99348e+06	1.83414e+07	1.70424e+07	1.14541e+06	1.91154e+06	1.61524e+06
	486.175	81.0445		1.53333e+07	1.36233e+07	1.34851e+07	2.60503e+07	1.57775e+07	1.37286e+07	2.16326e+07	1.44175e+07	1.42942e+07	1.44164e+07	1.48985e+07	1.38551e+07	1.38212e+07	1.15302e+07	1.28087e+07	1.33036e+07	1.42995e+07	1.35522e+07	1.43652e+07	1.52683e+07	1.31908e+07	1.43625e+07
	646.12	183.01		1.53599e+07	1.45713e+07	1.72778e+07	1.50438e+07	1.4053e+07	1.53021e+07	1.5492e+07	1.53412e+07	1.55993e+07	1.53928e+07	1.69582e+07	1.5957e+07	1.45595e+07	1.36047e+07	1.28509e+07	1.387e+07	1.3602e+07	1.51562e+07	1.38024e+07	1.49678e+07	1.35843e+07	1.52096e+07
	25.5213	265.015		1.61051e+07	1.79472e+07	1.2639e+07	1.25551e+07	1.55322e+07	1.78183e+07	1.38744e+07	1.42363e+07	1.70498e+07	1.33394e+07	1.36951e+07	1.43312e+07	1.49714e+07	1.57966e+07	1.52647e+07	1.5269e+07	1.86942e+07	1.49559e+07	1.10306e+07	1.31953e+07	1.20347e+07	1.71419e+07
	431.278	480.343		1.51245e+07	1.36234e+07	1.50501e+07	1.29299e+07	1.49358e+07	1.40505e+07	1.44376e+07	1.54318e+07	1.40328e+07	1.48286e+07	1.44614e+07	1.42846e+07	1.44375e+07	1.48472e+07	1.60583e+07	1.59564e+07	1.82238e+07	2.08326e+07	1.44603e+07	1.40405e+07	1.41265e+07	1.06732e+07
	389.82	425.344		4.82569e+06	3.24373e+06	2.24465e+07	1.30646e+07	1.2644e+07	8.05158e+06	1.32739e+07	1.35108e+07	1.29106e+07	1.34823e+07	1.38147e+07	1.40654e+07	1.51346e+07	1.49468e+07	1.73001e+07	1.70338e+07	5.31859e+06	1.09652e+07	7.57305e+06	6.43368e+06	4.97983e+07	3.58468e+07
	309.331	280.211		1.54573e+07	1.52366e+07	1.31024e+07	1.48176e+07	1.39073e+07	1.47672e+07	1.77582e+07	1.53128e+07	1.49986e+07	1.57796e+07	1.53475e+07	1.51304e+07	1.51368e+07	1.40922e+07	1.4578e+07	1.24208e+07	1.53429e+07	1.4879e+07	1.46348e+07	1.42151e+07	1.39232e+07	1.4705e+07
	31.417	283.018		1.04303e+07	1.51425e+07	1.10185e+07	1.27808e+07	1.08281e+07	1.23286e+07	1.3165e+07	1.35544e+07	1.45853e+07	1.46782e+07	1.55463e+07	1.51014e+07	1.4438e+07	1.49198e+07	1.40709e+07	1.48554e+07	2.65745e+07	2.27217e+07	1.55954e+07	1.84108e+07	1.02842e+07	1.31166e+07
Trifluoromethyl-bismethyl ketone	216.531	141.113		1.42536e+07	1.85534e+07	9.39969e+06	1.66638e+07	9.41513e+06	1.26489e+07	1.58026e+07	1.591e+07	1.5753e+07	15768411	1.63159e+07	1.76035e+07	1.49672e+07	1.5246e+07	1.47852e+07	5.70722e+06	1.53394e+07	1.49713e+07	1.50644e+07	1.7297e+07	1.51645e+07	1.57178e+07
Pantoyllactone glucoside	540.689	293.283		1.25944e+07	1.00614e+07	7.88658e+06	8.3398e+06	8.29981e+06	1.08762e+07	2.0974e+07	2.90753e+07	1.48391e+07	1.81325e+07	2.6785e+07	2.13531e+07	1.53178e+07	1.67998e+07	2.53951e+07	1.51625e+07	1.05781e+07	7.05713e+06	1.13448e+07	9.01289e+06	1.13147e+07	1.08659e+07
	30.8866	407.105		5.5672e+06	1.37748e+07	8.05729e+06	7.34403e+06	7.9686e+06	1.09749e+07	1.38469e+07	1.37924e+07	1.46046e+07	1.33729e+07	1.46617e+07	1.44817e+07	1.44978e+07	1.32771e+07	1.47593e+07	1.36921e+07	3.09863e+07	3.0253e+07	1.90681e+07	1.90251e+07	1.48684e+07	1.12369e+07
	25.5336	243.997		1.53545e+07	1.85944e+07	1.23653e+07	1.40647e+07	1.54148e+07	17642491	1.39171e+07	1.55153e+07	1.65129e+07	1.36317e+07	1.31328e+07	1.47137e+07	1.46867e+07	1.49948e+07	1.64045e+07	1.53986e+07	8.85947e+06	1.5922e+07	1.12228e+07	1.34699e+07	1.19901e+07	1.62147e+07
	647.997	194.021		1.41903e+07	1.4977e+07	1.41613e+07	1.51235e+07	1.40402e+07	1.44936e+07	1.41078e+07	1.36476e+07	1.36457e+07	1.47908e+07	1.55033e+07	15030117	1.47037e+07	1.44128e+07	1.53662e+07	1.45199e+07	1.42091e+07	1.41981e+07	1.46787e+07	1.53104e+07	1.40554e+07	1.4026e+07
	613.555	286.985		1.42589e+07	1.24768e+07	1.59191e+07	5.48746e+06	1.6996e+07	1.44461e+07	1.55803e+07	1.38527e+07	1.5775e+07	1.43037e+07	1.42276e+07	2.29163e+07	1.36301e+07	1.3396e+07	1.34931e+07	1.30869e+07	1.78424e+07	1.239e+07	1.62608e+07	1.27286e+07	1.30994e+07	1.60323e+07
	647.2	178.99		1.46998e+07	1.14231e+07	1.64645e+07	1.46587e+07	1.59637e+07	1.51589e+07	1.56245e+07	1.53945e+07	1.43785e+07	1.42198e+07	1.33269e+07	1.39408e+07	1.30593e+07	1.53123e+07	1.38936e+07	1.4895e+07	1.33431e+07	1.43233e+07	1.53135e+07	1.48282e+07	1.34737e+07	1.39923e+07
	310.666	296.206		1.48342e+07	1.41748e+07	1.50207e+07	1.39916e+07	1.4577e+07	1.47974e+07	1.58607e+07	1.46257e+07	1.54424e+07	1.47991e+07	1.44793e+07	1.62779e+07	1.33551e+07	1.28647e+07	14822952	1.37969e+07	13757961	1.4e+07	1.26783e+07	1.45386e+07	1.49142e+07	1.39011e+07
	139.776	128.951		1.34321e+07	1.41617e+07	1.04865e+07	1.12044e+07	1.49394e+07	8.39397e+06	1.25717e+07	6.02853e+06	1.0276e+07	8.74641e+06	9.83007e+06	1.2999e+07	1.61234e+07	1.25509e+07	1.28094e+07	1.57116e+07	8.94411e+06	1.35998e+07	26604863	1.84903e+07	1.9149e+07	4.03721e+07
	580.076	123.055		1.51715e+07	1.33873e+07	1.53986e+07	1.43155e+07	1.5738e+07	1.41553e+07	2.15596e+07	1.21388e+07	1.32696e+07	1.33227e+07	1.96611e+07	1.26033e+07	1.16265e+07	1.82001e+07	1.134e+07	1.31588e+07	1.43649e+07	12402441	1.39007e+07	1.3053e+07	1.36781e+07	1.45851e+07
dCDP	351.047	388.182		6.2348e+06	7.69653e+06	6.67385e+06	5.86467e+06	6.28982e+06	6.93246e+06	2.3946e+07	2.39857e+07	2.3545e+07	2.32424e+07	2.23433e+07	2.30293e+07	2.3037e+07	2.28054e+07	2.382e+07	2.18332e+07	8.37678e+06	6.27292e+06	7.27009e+06	8.36258e+06	6.11128e+06	9.00484e+06
Atheroline	633.509	338.341		8.46245e+06	6.71069e+06	1.03885e+07	4.32483e+07	4.88665e+06	3.89849e+06	1.49694e+07	1.54446e+07	1.52667e+07	1.53496e+07	1.50815e+07	1.40609e+07	1.327e+07	1.45339e+07	1.52766e+07	1.45084e+07	4.69377e+07	1.40907e+07	1.05019e+07	7.27305e+06	4.65819e+06	7.3933e+06
	501.08	172.133		2.2459e+07	1.04354e+07	1.79239e+07	1.72501e+07	1.68735e+07	1.6698e+07	1.28999e+07	1.3592e+07	1.19607e+07	2.23221e+07	1.49081e+07	1.67766e+07	1.59025e+07	1.70826e+07	8.27984e+06	9.52265e+06	1.6786e+07	1.02677e+07	1.11928e+07	1.10447e+07	9.98289e+06	1.13409e+07
	633.504	283.282		5.25995e+06	1.66869e+07	6.78278e+06	1.40019e+07	5.29681e+06	1.49892e+07	1.93653e+07	1.21381e+07	1.17281e+07	1.96219e+07	2.00902e+07	1.84038e+07	1.71951e+07	2.0576e+07	2.01966e+07	1.99168e+07	6.24625e+06	1.23091e+07	1.87509e+07	1.24351e+07	1.72585e+07	4.92269e+06
	497.871	298.293		1.09486e+07	6.73631e+06	7.71218e+06	7.21814e+06	7.72317e+06	7.59631e+06	2.2855e+07	2.43112e+07	1.96575e+07	2.16903e+07	2.31455e+07	2.23565e+07	2.37929e+07	2.18068e+07	2.16038e+07	2.23395e+07	8.418e+06	6.37692e+06	5.5514e+06	7.98307e+06	6.98997e+06	7.15401e+06
	514.837	116.107		1.73771e+07	1.48046e+07	1.67239e+07	1.22897e+07	1.77442e+07	1.53266e+07	1.38037e+07	1.29194e+07	9.5414e+06	1.65644e+07	1.50172e+07	1.7212e+07	1.38873e+07	1.179e+07	1.32348e+07	1.42579e+07	1.39088e+07	1.28265e+07	1.26407e+07	1.47336e+07	1.32006e+07	1.39966e+07
	21.4549	148.018		1.46342e+07	8.04615e+06	1.49294e+07	1.34074e+07	1.41557e+07	1.51842e+07	1.57731e+07	1.65079e+07	1.71734e+07	1.60276e+07	1.56455e+07	1.51335e+07	1.53206e+07	1.47216e+07	8.68086e+06	1.44444e+07	1.49517e+07	9.09448e+06	1.40343e+07	1.52514e+07	1.44974e+07	1.57119e+07
	33.0193	218.113		1.39254e+07	1.19635e+07	6.55281e+06	4.8891e+06	1.06132e+07	9.72989e+06	1.30067e+07	1.41508e+07	1.41534e+07	9.34388e+06	1.35004e+07	1.3692e+07	1.35056e+07	1.35144e+07	1.00334e+07	1.31747e+07	2.42376e+07	2.88774e+07	1.9759e+07	1.64484e+07	2.01385e+07	1.74181e+07
	351.04	616.175		3.05302e+07	1.937e+07	2.27355e+07	1.92246e+07	2.40321e+07	1.76007e+07	1.26699e+07	1.1686e+07	1.20081e+07	1.20336e+07	1.1904e+07	1.24853e+07	1.15465e+07	1.07355e+07	1.12494e+07	1.09711e+07	1.10187e+07	1.18753e+07	1.00712e+07	8.39006e+06	1.14682e+07	8.72613e+06
	648.132	119.025		1.39474e+07	1.49845e+07	1.45167e+07	1.52793e+07	1.30427e+07	1.44663e+07	1.33838e+07	1.50337e+07	1.33682e+07	1.45887e+07	1.33827e+07	1.48255e+07	1.45221e+07	1.61768e+07	1.28133e+07	1.383e+07	1.35411e+07	1.38377e+07	1.34851e+07	1.37704e+07	1.48816e+07	1.45916e+07
	31.1643	210.976		2.16452e+07	1.46608e+07	1.6641e+07	1.55987e+07	1.32577e+07	1.80375e+07	1.41169e+07	1.40623e+07	1.42551e+07	1.30166e+07	1.3633e+07	1.41168e+07	1.40494e+07	1.34793e+07	1.36359e+07	1.37833e+07	7.93111e+06	7.98718e+06	5.56969e+06	7.35278e+06	2.20691e+07	2.28007e+07
	35.9586	161.092		4.17474e+06	5.99768e+06	7.34285e+07	2.81779e+06	6.30163e+06	6.59408e+06	3.67878e+06	4.27671e+06	4.57816e+06	3.89606e+06	3.4685e+06	3.90403e+06	4.81667e+06	4.5925e+06	4.30948e+06	4.17897e+06	3.28217e+06	4.63099e+06	1.47547e+08	2.93843e+06	4.88119e+06	5.164e+06
Amisulbrom	310.665	467.318		2.20451e+07	3.59294e+06	7.88873e+07	5.56901e+07	2.60902e+06	284359	1.47e+07	1.41553e+07	1.50824e+07	1.42493e+07	1.48726e+07	1.51537e+07	1.40988e+07	1.42421e+07	1.48982e+07	1.42912e+07						7002.82
	647.466	157.006		1.44296e+07	1.3861e+07	1.34609e+07	1.3383e+07	1.42074e+07	1.42389e+07	1.44846e+07	1.40888e+07	1.4182e+07	1.52368e+07	1.35678e+07	1.54708e+07	1.47937e+07	1.3803e+07	1.44462e+07	1.34936e+07	1.31143e+07	1.37186e+07	1.29881e+07	1.40365e+07	1.42663e+07	1.3283e+07
2-Octaprenyl-3-methyl-6-methoxy-1,4-benzoquinone	37.7076	698.102		1.49697e+07	1.32305e+07	1.72588e+07	1.16192e+07	1.39365e+07	1.34285e+07	1.87748e+07	1.27553e+07	1.33465e+07	1.37773e+07	1.27971e+07	1.33283e+07	1.35062e+07	1.30108e+07	1.29636e+07	1.25936e+07	1.12316e+07	1.84128e+07	1.42121e+07	1.15411e+07	1.62286e+07	1.56055e+07
	27.9471	208.884		1.49564e+07	1.45896e+07	1.36268e+07	1.47882e+07	1.23878e+07	1.38616e+07	1.35157e+07	1.40334e+07	1.37672e+07	1.44419e+07	1.38464e+07	1.46976e+07	1.40985e+07	1.36249e+07	1.41985e+07	1.35066e+07	1.21829e+07	1.2718e+07	1.32889e+07	1.27528e+07	1.60305e+07	1.59914e+07
	3.42361	87.0802		1.40073e+07	8.52378e+06	1.63213e+07	1.12739e+07	9.59939e+06	1.40293e+07	1.12401e+07	1.67748e+07	17980844	1.86952e+07	1.13959e+07	1.64436e+07	1.145e+07	9.96452e+06	1.78423e+07	1.08259e+07	1.62522e+07	1.48612e+07	1.50653e+07	1.00678e+07	1.67889e+07	1.58976e+07
	646.926	108.023		1.38219e+07	1.28173e+07	1.6386e+07	1.30279e+07	1.41379e+07	1.38744e+07	1.34601e+07	1.45536e+07	1.36058e+07	1.41318e+07	1.5708e+07	1.42556e+07	1.42944e+07	1.35792e+07	1.29241e+07	1.4018e+07	1.32167e+07	1.24261e+07	1.2512e+07	1.40122e+07	1.33436e+07	1.48191e+07
	645.346	95.0436		1.48551e+07	1.51088e+07	1.37504e+07	1.43515e+07	1.56278e+07	1.66663e+07	1.21594e+07	1.54597e+07	1.4411e+07	1.31826e+07	1.37662e+07	1.39888e+07	1.13529e+07	1.09782e+07	1.43998e+07	1.18503e+07	1.21229e+07	1.30804e+07	1.40409e+07	1.4116e+07	1.41134e+07	1.32742e+07
	647.199	312.676		1.28203e+07	1.30314e+07	1.39081e+07	1.2988e+07	1.25569e+07	1.35314e+07	1.85777e+07	1.66826e+07	1.57463e+07	1.45221e+07	1.69148e+07	1.47624e+07	1.21143e+07	1.27045e+07	1.29622e+07	1.20393e+07	1.361e+07	1.18725e+07	1.28979e+07	1.34206e+07	1.23193e+07	1.25449e+07
	652.275	190.003		1.46909e+07	1.65377e+07	1.00081e+07	1.34532e+07	1.59279e+07	1.28218e+07	12094599	1.44903e+07	1.40679e+07	1.05542e+07	1.35467e+07	1.24972e+07	1.18132e+07	1.45729e+07	1.51545e+07	1.35721e+07	1.41838e+07	1.60405e+07	1.82617e+07	1.22145e+07	1.34191e+07	1.13402e+07
	45.0333	656.136		1.06233e+07	9.59225e+06	1.17036e+07	1.06915e+07	9.96444e+06	9.60329e+06	1.2812e+07	1.4111e+07	1.25886e+07	1.48434e+07	1.44442e+07	14471280	1.44151e+07	1.34037e+07	1.31202e+07	1.3586e+07	1.81495e+07	1.75958e+07	1.84409e+07	1.57978e+07	1.5921e+07	1.48092e+07
	406.14	200.2		8.38322e+06	6.47389e+06	6.33463e+06	6.67324e+06	6.64278e+06	6.07647e+06	2.23412e+07	2.25706e+07	2.28077e+07	2.16449e+07	2.32529e+07	2.35201e+07	2.14908e+07	2.06706e+07	2.11709e+07	2.15501e+07	6.68376e+06	6.90765e+06	5.4965e+06	6.4075e+06	6.14886e+06	6.82718e+06
	237.199	109.521		1.04933e+07	1.26173e+07	1.27561e+07	1.27089e+07	12400084	1.54106e+06	1.22874e+07	1.44711e+07	1.25699e+07	1.27377e+07	1.23491e+07	1.64583e+07	1.09171e+07	1.31875e+07	1.30085e+07	1.22062e+07	2.08255e+07	1.07963e+07	2.03403e+07	1.29224e+07	2.63801e+07	1.56821e+07
	51.7528	176.972		1.23883e+07	1.41815e+07	1.31773e+07	1.3753e+07	1.32712e+07	1.27983e+07	1.31295e+07	1.32821e+07	1.27968e+07	1.34005e+07	1.26868e+07	1.24651e+07	13433987	1.41694e+07	1.42264e+07	1.33072e+07	1.52285e+07	1.47142e+07	1.42578e+07	1.45436e+07	1.41835e+07	1.36868e+07
3,5-Dinitrosalicylic acid	29.5493	229.118		1.54315e+07	1.60344e+07	1.56901e+07	1.57955e+07	1.62647e+07	1.5825e+07	1.22018e+07	1.37306e+07	1.45908e+07	1.35876e+07	1.39941e+07	1.39085e+07	1.26675e+07	1.47462e+07	1.47061e+07	1.38429e+07	1.0558e+07	9.53644e+06	1.09859e+07	1.05899e+07	1.07171e+07	1.27494e+07
	24.8597	136.953		1.50824e+07	8.4281e+06	1.56532e+07	1.5424e+07	1.27827e+07	1.31875e+07	1.62216e+07	1.69287e+07	1.63018e+07	1.78549e+07	1.54318e+07	1.49807e+07	1.19998e+07	1.35162e+07	1.28715e+07	1.06584e+07	1.21771e+07	1.3679e+07	1.22607e+07	1.15886e+07	9.16739e+06	1.1666e+07
	29.5513	181.108		1.69525e+07	1.60587e+07	1.48018e+07	1.54886e+07	1.59137e+07	1.5039e+07	1.45381e+07	1.47808e+07	1.39398e+07	1.23377e+07	1.28362e+07	1.38206e+07	1.2893e+07	1.44312e+07	1.32398e+07	1.55308e+07	1.09257e+07	9.75001e+06	1.02874e+07	1.0883e+07	1.07214e+07	1.1238e+07
Phosphoroselenoic acid	2.22062	161.969		14410195	1.25737e+07	1.41811e+07	1.3792e+07	1.27865e+07	1.61322e+07	1.27896e+07	1.32776e+07	1.42175e+07	1.51706e+07	1.34905e+07	1.36471e+07	1.36919e+07	1.30124e+07	1.38268e+07	1.30479e+07	1.23724e+07	1.23558e+07	1.30221e+07	1.21303e+07	1.30041e+07	1.22188e+07
	648.264	197.02		1.48627e+07	1.27166e+07	1.465e+07	1.35082e+07	1.28638e+07	1.3757e+07	1.3641e+07	1.31507e+07	1.20562e+07	1.33701e+07	1.30162e+07	1.35964e+07	1.25997e+07	1.40389e+07	1.34937e+07	1.34683e+07	1.17343e+07	1.29092e+07	1.31771e+07	1.39591e+07	1.35803e+07	1.3839e+07
	25.5213	243		1.42831e+07	1.6394e+07	1.04072e+07	1.26355e+07	1.41186e+07	1.56928e+07	1.26588e+07	1.46193e+07	1.51606e+07	1.22717e+07	1.19696e+07	1.24633e+07	1.26709e+07	1.42552e+07	1.43332e+07	1.31877e+07	1.6363e+07	1.38593e+07	9.8881e+06	1.14656e+07	1.03454e+07	1.44614e+07
	590.746	203.971		1.55586e+07	1.32103e+07	1.45168e+07	1.39362e+07	1.11775e+07	1.39791e+07	1.81004e+07	1.79353e+07	1.42268e+07	1.21746e+07	1.46128e+07	1.36878e+07	1.23822e+07	7.28092e+06	6.70076e+06	1.20081e+07	1.37437e+07	1.14704e+07	1.69312e+07	1.66709e+07	9.4534e+06	1.3462e+07
	648.529	240.441		1.3102e+07	1.34687e+07	1.39703e+07	1.33685e+07	1.35708e+07	1.44868e+07	1.37453e+07	1.34223e+07	1.48284e+07	1.20236e+07	1.2512e+07	1.33196e+07	1.35415e+07	1.37506e+07	1.22925e+07	1.26498e+07	1.29898e+07	1.31857e+07	1.33213e+07	1.25074e+07	1.28424e+07	1.28484e+07
	126.718	204.966		1.26355e+07	7.56787e+06	1.75849e+07	6.01248e+06	1.8393e+07	2.05719e+07	7.46091e+06	1.21292e+07	1.16491e+07	1.24149e+07	1.21818e+07	1.14999e+07	1.37205e+07	1.79084e+07	1.04279e+07	1.19548e+07	9.9919e+06	2.47758e+07	1.32217e+07	7.78279e+06	2.15184e+07	1.01475e+07
	31.1534	207.005		1.02454e+07	1.62168e+07	8.83932e+06	1.08488e+07	8.25165e+06	1.08543e+07	1.38501e+07	1.32658e+07	1.35593e+07	1.29185e+07	1.2763e+07	1.40631e+07	1.40076e+07	1.23426e+07	1.30407e+07	1.27988e+07	2.34239e+07	2.12106e+07	1.21068e+07	1.49806e+07	1.02816e+07	1.14287e+07
	27.9442	442.795		1.37083e+07	1.31226e+07	1.25479e+07	1.36976e+07	1.24472e+07	1.30327e+07	1.28116e+07	1.41361e+07	1.31707e+07	1.38772e+07	1.32564e+07	1.38012e+07	1.33017e+07	1.24022e+07	1.35855e+07	1.24992e+07	1.25437e+07	1.35087e+07	1.35819e+07	1.35269e+07	1.34705e+07	1.26299e+07
Trifluoromethyl-bismethyl ketone	344.359	141.113		6.36146e+06	1.3748e+07	1.428e+07	1.46125e+07	1.4055e+07	9.44282e+06	1.0959e+07	1.76158e+07	1.35185e+07	1.34293e+07	1.59663e+07	8.92158e+06	1.36911e+07	1.33619e+07	1.44562e+07	1.20671e+07	1.33803e+07	1.39092e+07	1.33208e+07	1.43049e+07	1.46085e+07	1.42923e+07
	351.044	405.209		5.74106e+06	7.43604e+06	6.31468e+06	5.3297e+06	5.7041e+06	6.63914e+06	2.08921e+07	2.16641e+07	2.08231e+07	2.08051e+07	1.96666e+07	2.10426e+07	2.16559e+07	2.02524e+07	2.21164e+07	2.06993e+07	8.35907e+06	5.83036e+06	6.9069e+06	7.65004e+06	5.55559e+06	8.82571e+06
	88.9957	152.997		1.07092e+07	1.28907e+07	5.98678e+06	1.51739e+07	1.37263e+07	1.00868e+07	1.85768e+07	1.52021e+07	1.68501e+07	1.74768e+07	1.4378e+07	1.37572e+07	8.06371e+06	1.20505e+07	1.12016e+07	1.24157e+07	1.59076e+07	1.22513e+07	1.35862e+07	1.36375e+07	1.29223e+07	1.23868e+07
	88.7074	107.95		1.39421e+07	1.55718e+07	7.20456e+06	1.39808e+07	1.52447e+07	6.13718e+06	6.49958e+06	1.39159e+07	13741452	1.3557e+07	1.15405e+07	6.50667e+06	1.35154e+07	1.60387e+07	1.2752e+07	1.74696e+07	1.53265e+07	1.86989e+07	1.47753e+07	1.57944e+07	1.14209e+07	1.5597e+07
	647.462	225.015		1.25792e+07	1.26005e+07	1.3729e+07	1.29968e+07	1.31741e+07	1.24854e+07	1.26125e+07	1.28297e+07	1.36513e+07	1.34931e+07	1.27854e+07	1.40336e+07	1.4537e+07	1.33176e+07	1.29064e+07	1.33204e+07	1.11482e+07	1.33931e+07	1.25487e+07	1.4621e+07	1.29702e+07	1.25946e+07
	645.322	151.035		1.52962e+07	1.19846e+07	1.37761e+07	1.4052e+07	1.20172e+07	1.2019e+07	1.42515e+07	1.39261e+07	1.5877e+07	1.29434e+07	1.35429e+07	1.26732e+07	1.33947e+07	1.17018e+07	1.37267e+07	1.19422e+07	1.01609e+07	1.33624e+07	1.30214e+07	1.19394e+07	1.29353e+07	1.37501e+07
	648	126.972		1.34919e+07	1.30587e+07	1.37205e+07	1.24898e+07	1.30168e+07	1.28762e+07	1.35313e+07	1.27636e+07	1.2571e+07	1.40951e+07	1.23967e+07	1.26308e+07	1.44504e+07	1.30743e+07	1.24117e+07	1.22837e+07	1.40336e+07	1.2654e+07	1.29962e+07	1.35674e+07	1.35483e+07	1.24247e+07
	48.8272	171.993		1.35269e+07	1.46256e+07	1.19501e+07	1.31835e+07	1.38979e+07	1.36294e+07	1.32876e+07	1.19834e+07	1.23636e+07	1.14269e+07	1.30595e+07	1.09263e+07	1.2333e+07	1.2824e+07	1.55673e+07	1.19802e+07	1.24721e+07	1.48454e+07	1.2449e+07	1.24067e+07	1.42941e+07	1.4627e+07
	344.761	90.5066		9.63609e+06	1.48439e+07	720444	1.41588e+07	6.41082e+06	1.4371e+07	1.47994e+07	1.44442e+07	1.4205e+07	1.47886e+07	1.47608e+07	1.43415e+07	1.47454e+07	1.42907e+07	1.46846e+07	1.52543e+07	1.47064e+07	1.45858e+07	7.13742e+06	1.44996e+07	1.44975e+07	1.46475e+07
2-Iodo-6-methoxyphenol	30.5988	251.036								1.07685e+07	1.01538e+07	1.02942e+07	1.08236e+07	1.14574e+07	1.11016e+07	1.09363e+07	1.06726e+07	1.10439e+07	1.10184e+07	2.5735e+07	2.85729e+07	3.28529e+07	2.44618e+07	4.22293e+07	2.31098e+07
	647.6	175.492		1.37528e+07	1.26741e+07	1.30481e+07	1.29452e+07	1.24171e+07	1.26856e+07	1.23775e+07	1.34311e+07	1.38779e+07	1.3626e+07	1.27536e+07	1.34614e+07	1.30765e+07	1.29968e+07	1.24015e+07	1.19014e+07	1.27991e+07	1.22449e+07	1.22283e+07	1.38124e+07	1.25799e+07	1.27692e+07
	27.9459	276.871		1.35792e+07	1.18869e+07	1.22857e+07	1.25793e+07	1.26025e+07	1.21657e+07	1.21956e+07	1.34494e+07	1.28663e+07	1.32071e+07	1.27476e+07	1.34457e+07	1.30053e+07	1.23745e+07	1.32119e+07	1.26537e+07	1.33248e+07	1.41116e+07	1.4035e+07	1.39899e+07	1.10702e+07	1.14661e+07
Bronopol	653.879	200.991		1.51133e+07	1.38685e+07	1.0802e+07	1.33607e+07	1.59495e+07	1.11192e+07	1.44916e+07	1.35769e+07	1.24249e+07	8.0687e+06	1.4743e+07	1.35368e+07	1.5576e+07	9.61047e+06	1.2466e+07	7.28104e+06	1.19543e+07	1.16034e+07	1.21533e+07	1.48331e+07	1.23903e+07	1.7002e+07
	64.6745	131.974		9.29347e+06	1.36949e+07	3.4581e+07	2.02794e+06	9.04647e+06	1.04735e+07	1.24586e+07	1.03308e+07	1.16702e+07	1.17539e+07	1.18419e+07	9.43236e+06	1.01837e+07	1.04968e+07	1.24197e+07	1.20476e+07	1.34227e+07	2.63651e+07	1.25979e+07	1.53965e+07	1.25503e+07	9.18624e+06
	569.099	120.025		1.7615e+07	3.61671e+06	1.59859e+07	1.24835e+07	1.34418e+07	1.30123e+07	1.27742e+07	1.81775e+07	1.53338e+07	1.3087e+07	1.15656e+07	8.27485e+06	1.02508e+07	2.21683e+07	1.18429e+07	1.18487e+07	9.72668e+06	1.19457e+07	1.2641e+07	1.73846e+07	1.18077e+07	5.91449e+06
	647.463	140.951		1.21176e+07	12020072	1.35444e+07	1.31127e+07	1.30806e+07	1.25565e+07	1.29801e+07	1.32774e+07	1.20303e+07	1.30412e+07	1.33744e+07	1.32231e+07	1.2781e+07	1.23287e+07	1.275e+07	1.26806e+07	1.34455e+07	1.22719e+07	1.25598e+07	1.18564e+07	1.30822e+07	1.22659e+07
	623.68	147.983		9.78643e+06	1.95695e+07	8.7377e+06	1.09073e+07	1.49154e+07	9.39941e+06	1.08406e+07	1.35391e+07	1.4865e+07	1.2712e+07	9.82192e+06	1.02639e+07	1.08793e+07	1.09744e+07	1.02559e+07	1.19001e+07	1.97891e+07	1.07546e+07	2.03789e+07	8.16013e+06	1.51603e+07	1.63853e+07
Bis(m-methanethiolato)tetranitrosyldiiron	647.467	326.919		1.28371e+07	1.21565e+07	1.27421e+07	1.32399e+07	1.20929e+07	1.29032e+07	1.37176e+07	1.20232e+07	1.27547e+07	13207973	1.31707e+07	1.38182e+07	1.37689e+07	1.30518e+07	1.27242e+07	1.15437e+07	1.2491e+07	1.2011e+07	1.25049e+07	1.23583e+07	1.26301e+07	1.20474e+07
DCI	98.3698	249.152		3.66856e+06	4.01539e+06	4.51562e+06	4.74653e+06	5.50386e+06	4.59008e+06	1.2629e+07	1.49977e+07	1.43056e+07	1.55257e+07	1.51367e+07	1.50891e+07	1.18982e+07	1.12605e+07	1.195e+07	1.49986e+07	2.578e+07	2.67004e+07	6.54581e+06	8.19896e+06	2.10547e+07	2.6598e+07
	647.196	114.516		1.35698e+07	1.2517e+07	1.36093e+07	1.35078e+07	1.44762e+07	1.31984e+07	1.30279e+07	1.23293e+07	1.25425e+07	1.39933e+07	1.18927e+07	1.36655e+07	1.20226e+07	1.14492e+07	1.21542e+07	1.09719e+07	1.1253e+07	1.18153e+07	1.45228e+07	1.3534e+07	1.19508e+07	1.16103e+07
	524.529	244.19		9.44427e+06	8.37522e+06	9.2972e+06	8.87565e+06	1.41684e+07	7.60626e+06	1.61225e+07	1.72311e+07	1.36716e+07	1.61397e+07	1.60782e+07	1.55045e+07	1.50794e+07	1.5039e+07	1.47038e+07	1.32968e+07	1.03072e+07	8.78412e+06	1.28844e+07	1.35957e+07	7.93227e+06	1.45646e+07
	202.888	116.107		1.31541e+07	1.31638e+07	1.28672e+07	1.27756e+07	1.30111e+07	1.29554e+07	1.29805e+07	1.26211e+07	1.3075e+07	1.29895e+07	1.2825e+07	1.34415e+07	1.2956e+07	1.24944e+07	7.06459e+06	1.26888e+07	1.33806e+07	1.25925e+07	1.30043e+07	1.28381e+07	1.28608e+07	1.28869e+07
Mitomycin B	547.904	336.325		7.09264e+06	7.24462e+06	5.19367e+06	6.46253e+06	1.01056e+07	1.25642e+07	2.37983e+07	2.15982e+07	1.77684e+07	1.90458e+07	2.00684e+07	1.66442e+07	1.91e+07	1.88555e+07	1.88572e+07	1.97973e+07	8.21649e+06	4.25804e+06	4.563e+06	6.0704e+06	5.81221e+06	5.39332e+06
	611.955	99.0915		1.50536e+07	1.35683e+07	1.53633e+07	1.51632e+07	1.48949e+07	1.45556e+07	1.55023e+07	1.51264e+07	1.49318e+07	1.64078e+07	1.50907e+07	1.42135e+07	1.24441e+07	1.51088e+07	1.32564e+07	1.44103e+07	4.45945e+06	1.2889e+07	3.90637e+06	5.17907e+06	1.38087e+07	2.28871e+06
	418.802	139.123		1.06362e+07	1.2693e+06	1.53502e+07	2.07645e+07	1.65097e+07	1.13184e+07	1.88697e+07	8.58036e+06	9.81248e+06	9.3439e+06	15020365	9.21132e+06	1.47227e+07	9.63007e+06	9.81818e+06	9.89543e+06	9.40437e+06	1.23446e+07	1.67002e+07	2.28846e+07	1.20809e+07	1.31501e+07
	649.595	188.511		1.17419e+07	1.27589e+07	1.19524e+07	1.32782e+07	1.33131e+07	1.1779e+07	1.2603e+07	1.09117e+07	1.23701e+07	1.31332e+07	1.35243e+07	1.31517e+07	1.27895e+07	1.40085e+07	1.37269e+07	1.1776e+07	1.23365e+07	1.27951e+07	1.28715e+07	1.24617e+07	1.08756e+07	1.29161e+07
	643.449	111.066		1.33251e+07	1.20678e+07	1.35269e+07	1.29632e+07	1.29144e+07	1.27397e+07	1.18139e+07	1.06773e+07	1.30243e+07	1.35834e+07	1.30193e+07	1.28751e+07	1.35949e+07	1.11385e+07	1.28873e+07	1.18908e+07	1.27257e+07	1.19482e+07	1.06599e+07	1.22533e+07	1.43096e+07	1.29352e+07
	653.616	161.05		1.49638e+07	8.15563e+06	1.5101e+07	1.01829e+07	1.4852e+07	1.36815e+07	1.19247e+07	1.61507e+07	1.49248e+07	1.52713e+07	1.44961e+07	1.32715e+07	7.98829e+06	1.34029e+07	1.49143e+07	8.32057e+06	1.19802e+07	5.80969e+06	1.32619e+07	1.39721e+07	1.01672e+07	1.39285e+07
Phosphoroselenoic acid	19.8824	161.969		1.36862e+07	8.24023e+06	1.45426e+07	1.6793e+07	1.47179e+07	1.59377e+07	7.93834e+06	9.03598e+06	1.0525e+07	8.84912e+06	8.35262e+06	8.39182e+06	9.79652e+06	1.35756e+07	1.29473e+07	1.48597e+07	1.34309e+07	1.72486e+07	1.32961e+07	1.50447e+07	1.44663e+07	1.49948e+07
	22.3261	130.966		14242763	1.41649e+07	1.42862e+07	1.30614e+07	9.65016e+06	1.48985e+07	1.24038e+07	1.38205e+07	1.29607e+07	1.18625e+07	1.25892e+07	9.19705e+06	9.38017e+06	1.05522e+07	1.02837e+07	1.54065e+07	1.17924e+07	1.56036e+07	1.4843e+07	8.89461e+06	1.53636e+07	1.10972e+07
Norsanguinarine	326.17	318.299		7.00929e+06	7.44177e+06	7.73772e+06	8.87448e+06	6.06767e+06	5.34857e+06	2.00732e+07	2.04733e+07	1.8248e+07	1.78307e+07	1.83599e+07	1.8793e+07	1.9336e+07	1.91258e+07	1.91163e+07	1.97519e+07	5.36348e+06	6.2085e+06	6.98674e+06	5.93135e+06	6.51228e+06	1.1663e+07
	54.9706	162.14		4.64181e+07	4.72968e+07	160955	298043	5.12756e+07	5.29019e+07	232733	244576	154785	368502	177637	270306	317216	334997	293701	180512	9.1158e+06	1.12676e+07	1.54849e+07	1.29948e+07	1.37275e+07	1.20827e+07
Calcium oxalate	580.605	129.102		1.28508e+07	2.01665e+07	1.36454e+06	1.16622e+07	1.27152e+07	1.39917e+07	1.29661e+07	1.1664e+07	1.14001e+07	1.21333e+07	1.45563e+07	1.74973e+07	1.18476e+07	9.65565e+06	1.10784e+07	1.58645e+07	1.30472e+07	1.27603e+07	1.53194e+07	1.17282e+07	1.27543e+07	8.29881e+06
	282.315	123.049		9.60535e+06	1.17197e+07	1.91086e+07	1.43501e+07	1.48786e+07	2.35344e+06	1.33068e+07	1.27315e+07	1.05776e+07	1.37668e+07	1.32906e+07	1.1572e+07	1.16543e+07	8.53775e+06	1.63863e+07	1.06532e+07	9.49343e+06	1.32462e+07	2.08988e+07	1.1474e+06	1.15616e+07	2.26625e+07
	58.4711	263.131		1.85702e+07	1.65033e+07	6.59253e+06	6.11033e+06	1.99301e+07	1.6106e+07	1.27786e+07	1.31243e+07	1.2867e+07	1.31486e+07	1.34449e+07	1.19913e+07	1.33905e+07	1.23928e+07	1.39744e+07	1.25479e+07	4.58181e+06	6.09166e+06	9.6037e+06	6.30053e+06	1.88183e+07	1.46305e+07
	212.517	170.117		1.13607e+07	1.16481e+07	1.04476e+07	1.16039e+07	1.15873e+07	1.15095e+07	1.26793e+07	1.36591e+07	1.30542e+07	1.27973e+07	1.43133e+07	1.35291e+07	1.28801e+07	1.32735e+07	1.3934e+07	1.33694e+07	1.20466e+07	1.17543e+07	1.14687e+07	1.24941e+07	1.20989e+07	1.13904e+07
	175.873	156.039		1.19937e+07	1.20542e+07	1.27039e+07	1.20081e+07	1.2172e+07	1.23622e+07	1.31061e+07	1.22412e+07	1.28524e+07	1.24092e+07	1.22071e+07	1.26545e+07	1.19614e+07	1.24963e+07	1.24336e+07	1.30306e+07	1.25033e+07	1.18002e+07	1.1509e+07	1.30869e+07	1.19138e+07	1.26351e+07
	341.688	344.279		5.22071e+06	4.38875e+06	3.27098e+07	1.35966e+07	1.68323e+07	4.84167e+06	1.18359e+07	1.15853e+07	1.18964e+07	1.18852e+07	1.22601e+07	1.25559e+07	1.26238e+07	1.25467e+07	1.29023e+07	1.27935e+07	9.85957e+06	1.15891e+07	3.39008e+06	4.52353e+06	2.69345e+07	1.50638e+07
Calcium oxalate	530.656	129.102		2.52273e+07	1.22556e+07	7.86834e+06	1.11063e+07	9.18449e+06	1.24837e+07	1.59401e+07	1.19443e+07	1.29878e+07	1.18103e+07	1.21607e+07	8.81809e+06	9.95987e+06	1.30842e+07	1.05521e+07	9.6564e+06	1.24644e+07	1.273e+07	1.26102e+07	8.1039e+06	1.58569e+07	1.47857e+07
	29.8004	112.555		1.74126e+07	1.4219e+07	1.68414e+07	1.78625e+07	1.43689e+07	1.22451e+07	1.15974e+07	1.229e+07	1.33125e+07	1.28724e+07	1.33406e+07	1.30417e+07	9.96574e+06	1.16862e+07	1.34224e+07	1.30428e+07	1.00602e+07	7.96867e+06	8.60268e+06	9.74801e+06	6.53744e+06	9.79035e+06
Psicofuranine	446.248	298.273		8.03543e+06	7.76732e+06	7.0524e+06	6.58909e+06	1.2993e+07	8.4936e+06	1.61566e+07	2.5141e+07	1.54535e+07	1.57302e+07	1.58565e+07	1.59575e+07	1.50782e+07	1.5606e+07	2.45963e+07	1.53193e+07	7.77917e+06	6.79595e+06	7.22002e+06	7.37084e+06	7.14484e+06	7.31356e+06
	61.9099	139.018		1.26891e+07	1.42426e+07	1.34151e+07	1.27078e+07	1.26769e+07	1.32678e+07	1.30672e+07	1.15426e+07	1.33593e+07	1.22712e+07	1.23935e+07	9.90589e+06	10229061	1.06026e+07	1.17549e+07	1.27456e+07	1.31188e+07	1.23133e+07	1.2498e+07	9.65844e+06	1.25685e+07	1.21253e+07
	75.8175	153.04		8.95426e+06	5.15907e+06	1.39794e+07	8.60623e+06	8.36335e+06	4.57985e+06	1.24613e+07	1.32986e+07	1.24883e+07	1.32007e+07	1.28219e+07	1.16205e+07	1.14251e+07	1.26693e+07	1.18521e+07	1.13662e+07	1.86902e+07	1.81817e+07	1.71603e+07	1.87987e+07	1.17893e+07	1.16335e+07
	407.742	223.988		1.20792e+07	1.127e+07	1.09892e+07	1.32418e+07	8.1646e+06	8.55944e+06	1.30767e+07	1.30429e+07	1.31756e+07	1.31905e+07	1.35649e+07	1.01115e+07	2.43192e+07	1.07294e+07	1.07402e+07	1.13666e+07	1.13843e+07	1.81142e+07	8.67876e+06	9.88345e+06	11591477	1.15164e+07
	717.533	143.107		1.29897e+07	1.94578e+07	1.23524e+07	1.27745e+07	1.00425e+07	1.31504e+07	1.02609e+07	1.2412e+07	1.66996e+07	1.22698e+07	1.03387e+07	1.25376e+07	1.28276e+07	1.53807e+07	1.31841e+07	1.3185e+07	1.38104e+07	4.69493e+06	1.23553e+07	1.58739e+06	1.26743e+07	1.25786e+07
	596.892	99.0915		1.38807e+07	1.49642e+07	1.37381e+07	1.35147e+07	1.36874e+07	1.42326e+07	1.38025e+07	1.3455e+07	1.5038e+07	1.36079e+07	1.18192e+07	1.24754e+07	1.24327e+07	1.27648e+07	1.18211e+07	1.37375e+07	7.34491e+06	1.26544e+07	619739	1.3487e+07	2.68373e+06	1.49243e+07
	48.4147	122.547		1.20715e+07	1.23115e+07	1.23257e+07	1.20776e+07	1.21995e+07	1.13835e+07	1.29423e+07	1.15573e+07	1.24382e+07	1.19048e+07	1.2388e+07	1.10684e+07	1.24795e+07	1.16731e+07	1.25855e+07	9.97258e+06	1.29899e+07	1.04837e+07	1.25268e+07	1.29763e+07	1.27605e+07	1.21839e+07
	212.131	109.521		1.22125e+07	1.10555e+07	1.14852e+07	5.35606e+06	1.76243e+07	7.97881e+06	1.46499e+07	1.06015e+07	1.06002e+07	1.02621e+07	1.3788e+07	9.63503e+06	1.20505e+07	1.60664e+07	1.0177e+07	1.4579e+07	1.10109e+07	1.16997e+07	2.50514e+07	1.00739e+07	9.23661e+06	9.93905e+06
	104.218	162.112		1.61683e+07	1.63656e+07	1.72016e+07	1.6781e+07	2.96771e+06	3.47512e+07	1.0199e+07	14058719	1.03529e+07	8.89862e+06	1.31902e+07	1.37786e+07	1.05228e+07	1.89774e+07	1.03892e+07	8.51475e+06	5.4452e+06	6.64625e+06	7.51387e+06	6.39315e+06	8.5173e+06	7.27602e+06
	89.2387	164.948		1.01582e+07	1.19409e+07	1.19341e+07	1.35611e+07	1.31115e+07	1.40424e+07	7.68648e+06	1.39231e+07	1.25205e+07	1.20278e+07	1.0094e+07	1.32936e+07	1.11381e+07	1.10962e+07	1.28632e+07	8.12831e+06	1.3113e+07	1.39406e+07	1.20435e+07	1.34945e+07	1.0262e+07	1.29257e+07
	57.3884	206.127		1.50613e+07	1.53685e+07	1.47843e+07	1.29183e+07	1.13984e+07	1.21762e+07	1.20089e+07	1.20933e+07	1.25433e+07	1.25921e+07	1.22483e+07	1.19851e+07	1.26564e+07	1.13785e+07	1.19743e+07	1.15333e+07	8.7363e+06	1.04968e+07	8.2914e+06	9.20593e+06	1.18261e+07	1.17437e+07
	36.2233	230.095		7.58545e+06	8.6017e+06	1.60929e+07	1.42873e+07	1.90054e+07	1.98401e+07	9.67532e+06	1.30208e+07	1.17991e+07	1.25104e+07	1.10529e+07	1.27072e+07	1.22117e+07	1.10805e+07	1.14835e+07	1.24825e+07	9.96528e+06	1.2211e+07	8.18675e+06	5.88004e+06	1.30011e+07	9.99345e+06
	643.178	345.908		1.35191e+07	1.23822e+07	7.35059e+06	1.56434e+07	1.21143e+07	1.45358e+07	4.24917e+06	1.59234e+07	1.55364e+07	1.4878e+07	1.63608e+07	15185867	1.26909e+07	1.04987e+07	1.27489e+07	9.79161e+06	4.08925e+06	1.05536e+07	1.31649e+07	1.33032e+07	4.80217e+06	1.25686e+07
	647.46	222.016		1.20645e+07	1.23115e+07	1.20706e+07	1.23235e+07	1.19106e+07	1.17686e+07	1.15291e+07	1.16104e+07	1.21725e+07	1.202e+07	1.21801e+07	1.19337e+07	1.21393e+07	1.15637e+07	1.25228e+07	1.24565e+07	1.08734e+07	1.06159e+07	1.14761e+07	1.29381e+07	1.17546e+07	1.15599e+07
	613.027	71.0602		1.29602e+07	1.19272e+07	1.28981e+07	1.3366e+07	1.47384e+07	1.25741e+07	1.69067e+07	1.56081e+07	7.43936e+06	1.34651e+07	1.82954e+07	8.62222e+06	1.14558e+07	1.26967e+07	1.26163e+07	1.28263e+07	8.80714e+06	1.14648e+07	2.90212e+06	1.01596e+07	8.13182e+06	1.17164e+07
	487.604	132.531		1.17176e+07	1.04004e+07	1.18356e+07	9.51335e+06	1.1583e+07	1.14277e+07	1.24598e+07	1.22458e+07	1.17774e+07	1.26764e+07	1.19367e+07	1.21312e+07	1.04374e+07	1.09369e+07	1.07962e+07	1.08801e+07	1.1206e+07	2.37374e+07	7.7579e+06	1.00924e+07	1.50638e+07	1.06066e+07
	89.0214	125.002		1.32078e+07	1.43181e+07	1.24482e+07	1.33936e+07	1.11983e+07	1.43462e+07	1.42526e+07	1.28751e+07	1.5082e+07	1.36909e+07	1.34489e+07	1.45076e+07	9.88561e+06	6.82457e+06	1.19779e+07	7.96035e+06	14978043	7.82717e+06	6.70672e+06	1.21262e+07	1.10955e+07	8.0275e+06
	310.665	448.304		1.75273e+07	2.89624e+06	6.74821e+07	4.71956e+07	2.15907e+06	211777	1.22732e+07	1.18903e+07	1.20755e+07	1.21811e+07	1.20979e+07	1.27294e+07	1.12732e+07	12173561	1.22099e+07	1.18916e+07	271964	372360	256245	337408	332432	295691
	30.0865	76.0391		7.43614e+06	6.81828e+06	1.13384e+07	9.65454e+06	7.83738e+06	7.38901e+06	1.08923e+07	1.06756e+07	1.23071e+07	1.03033e+07	1.1025e+07	1.08854e+07	1.55357e+07	1.09459e+07	1.02808e+07	1.17068e+07	1.36705e+07	9.1811e+06	1.76823e+07	1.46092e+07	2.13094e+07	1.74468e+07
	647.731	159.969		1.17774e+07	1.1508e+07	1.18775e+07	1.14829e+07	1.12964e+07	1.06885e+07	12106694	1.1193e+07	1.06715e+07	1.28689e+07	1.10362e+07	1.13302e+07	1.17818e+07	1.15711e+07	1.14826e+07	1.22933e+07	1.34577e+07	1.33492e+07	1.1775e+07	1.25058e+07	1.18469e+07	1.09416e+07
	305.849	214.18		3.0491e+06	3.38614e+06	2.7988e+06	4.85418e+06	4.13562e+06	3.31621e+06	2.05658e+07	2.08402e+07	2.11705e+07	1.99929e+07	2.05839e+07	2.19877e+07	2.0904e+07	2.02699e+07	2.28775e+07	2.57904e+07	3.25428e+06	3.51645e+06	3.86657e+06	4.26801e+06	3.31544e+06	3.9367e+06
	309.471	235.153		1.12841e+07	1.16663e+07	1.19743e+07	12106519	1.16898e+07	1.22978e+07	1.26054e+07	1.28802e+07	1.25611e+07	1.21564e+07	1.18983e+07	1.28084e+07	1.14151e+07	1.02486e+07	1.13404e+07	1.12217e+07	1.13451e+07	1.10753e+07	1.02691e+07	1.15386e+07	1.14712e+07	1.18109e+07
	47.0565	97.9911		1.19408e+07	1.32911e+07	1.2963e+07	9.49615e+06	9.5234e+06	1.04283e+07	1.28028e+07	1.29946e+07	1.23278e+07	1.28873e+07	1.02963e+07	1.27949e+07	9.99166e+06	1.30176e+07	1.10664e+07	9.15664e+06	1.24237e+07	1.25845e+07	1.01606e+07	1.05534e+07	1.30074e+07	1.30702e+07
	2.21522	223.988		1.03682e+07	1.0369e+07	1.07595e+07	1.13521e+07	1.03458e+07	1.40495e+07	1.09499e+07	1.14371e+07	1.21013e+07	1.61544e+07	1.03983e+07	1.1294e+07	1.24196e+07	1.22343e+07	1.06569e+07	1.13974e+07	1.06769e+07	1.05363e+07	1.5847e+07	1.05442e+07	1.10826e+07	1.12763e+07
Glutaminylhistidine	591.353	284.294		1.03625e+07	1.24277e+07	1.02721e+07	1.27529e+07	1.00665e+07	9.37002e+06	1.38026e+07	2.03397e+07	7.96334e+06	1.23616e+07	1.07507e+07	1.75735e+07	1.20063e+07	1.30046e+07	1.23289e+07	1.17601e+07	9.77169e+06	9.1778e+06	9.81491e+06	9.29638e+06	9.97484e+06	1.09086e+07
	345.694	141.138		1.38186e+07	4.24303e+06	1.3815e+07	1.42335e+07	1.38502e+07	1.44882e+07	1.37535e+07	1.33216e+07	1.33929e+07	1.32895e+07	1.32036e+07	1.41979e+07	1.34393e+07	1.30918e+07	1.43467e+07	1.43416e+07	13152779	1.34347e+07	4.27232e+06	4.93527e+06	5.73571e+06	3.41633e+06
	626.255	139.988		1.1087e+07	1.06136e+07	9.91278e+06	1.17171e+07	1.32993e+07	1.06097e+07	1.21815e+07	1.02957e+07	1.30191e+07	1.4878e+07	1.27539e+07	1.09411e+07	6.26581e+06	1.07775e+07	9.96586e+06	1.10755e+07	1.12101e+07	1.18525e+07	1.107e+07	1.8702e+07	1.14945e+07	1.16651e+07
	696.662	143.107		1.27525e+07	1.5426e+07	1.29844e+07	6.52921e+06	1.43656e+06	1.2255e+07	6.68931e+06	1.09741e+07	1.29069e+07	1.33413e+07	1.33584e+07	1.31832e+07	1.28267e+07	1.2579e+07	1.11526e+07	1.30141e+07	1.08655e+07	1.37075e+07	1.28142e+07	1.16012e+07	1.43091e+07	1.044e+07
	636.219	112.075		5.75323e+06	8.06623e+06	9.43244e+06	1.41245e+07	1.91357e+07	1.36315e+07	1.42335e+07	1.53174e+07	8.1681e+06	1.61011e+07	7.7758e+06	5.71604e+06	1.30596e+07	1.48183e+07	1.14232e+07	1.38443e+07	1.29263e+07	1.14321e+07	1.63688e+07	1.00186e+07	7.4304e+06	5.97014e+06
	27.945	106.95		1.17222e+07	1.09861e+07	1.09229e+07	1.04325e+07	1.21568e+07	1.05111e+07	1.18218e+07	1.12143e+07	1.1375e+07	1.18008e+07	1.17288e+07	1.24472e+07	1.15287e+07	1.18108e+07	1.13355e+07	1.1619e+07	1.32617e+07	1.31243e+07	1.29405e+07	1.36141e+07	8.7178e+06	9.34246e+06
	501.339	100.075		1.18512e+07	1.13258e+07	1.20565e+07	1.22328e+07	1.28139e+07	1.12768e+07	1.05825e+07	1.01321e+07	9.42948e+06	1.43792e+07	1.0947e+07	9.86769e+06	9.79933e+06	9.16547e+06	8.9559e+06	9.72911e+06	1.72359e+07	1.25007e+07	1.09805e+07	1.30245e+07	1.31889e+07	1.19629e+07
	34.8966	373.243		6.55166e+06	7.74142e+06	9.15027e+06	8.32076e+06	2.3887e+07	1.45484e+07	1.04726e+07	1.24224e+07	1.0479e+07	1.1912e+07	1.23831e+07	1.15851e+07	1.23357e+07	1.14455e+07	1.11664e+07	1.29969e+07	2.58746e+07	2.21353e+07	4.55321e+06	4.98866e+06	4.14231e+06	3.59702e+06
	252.367	250.987		1.95617e+06	8.26526e+06	2.25541e+07	1.89614e+06	9.73858e+06	3.40082e+07	9.73199e+06	9.11967e+06	1.4036e+07	1.36999e+07	1.24331e+07	1.80825e+07	9.70098e+06	8.09401e+06	8.67865e+06	9.39133e+06	1.20658e+06	1.15269e+07	8.57869e+06	6.32615e+06	2.46342e+07	8.63432e+06
Clavulanic acid	280.178	200.164		3.84677e+06	3.84561e+06	3.39887e+06	5.20327e+06	4.6936e+06	3.80886e+06	2.19743e+07	1.97216e+07	1.96746e+07	2.00831e+07	1.99175e+07	2.04931e+07	1.96968e+07	1.90467e+07	2.11744e+07	2.11346e+07	4.15824e+06	3.41155e+06	4.67245e+06	3.93967e+06	3.9735e+06	4.11164e+06
	122.451	113.059		1.09798e+07	1.07197e+07	1.10389e+07	1.08999e+07	1.11648e+07	1.09969e+07	1.18448e+07	1.17026e+07	1.14641e+07	1.17711e+07	1.18315e+07	1.15299e+07	1.15787e+07	1.17106e+07	1.15896e+07	1.16287e+07	1.25455e+07	1.31351e+07	6.33827e+06	1.30029e+07	1.26178e+07	1.08828e+07
	645.055	205.998		1.20286e+07	1.03823e+07	1.35238e+07	1.01911e+07	1.55431e+07	1.34923e+07	1.09433e+07	1.13536e+07	1.30941e+07	1.08923e+07	1.11396e+07	1.04908e+07	1.09763e+07	1.06001e+07	9.48257e+06	1.05214e+07	1.17993e+07	1.0424e+07	1.07477e+07	9.8645e+06	1.13239e+07	1.18636e+07
	225.088	123.049		1.41356e+07	1.01556e+07	1.06596e+07	1.2776e+07	1.28897e+07	1.02368e+07	6.80136e+06	1.0161e+07	1.06216e+07	8.62348e+06	1.34301e+07	1.17364e+07	1.03844e+07	1.02694e+07	1.1635e+07	8.31064e+06	1.04808e+07	7.8028e+06	8.78307e+06	1.68878e+07	1.8102e+07	1.50264e+07
Potassium iodide	43.0802	167.013		8.68219e+06	9.71258e+06	1.00153e+07	9.68906e+06	9.43677e+06	3.72948e+07	1.08681e+07	1.05762e+07	1.01121e+07	9.74441e+06	1.02931e+07	1.03594e+07	1.12386e+07	9.42382e+06	1.04024e+07	8.81915e+06	9.86937e+06	9.05554e+06	9.96887e+06	1.25604e+07	1.04238e+07	1.05198e+07
	156.627	230.138		5.88636e+06	6.46091e+06	3.079e+06	2.79109e+06	2.21638e+06	2.38265e+06	1.1525e+07	1.18456e+07	1.13879e+07	1.13435e+07	1.16164e+07	1.13908e+07	1.13262e+07	1.12815e+07	1.09293e+07	1.10126e+07	2.42151e+07	1.69265e+07	6.66205e+06	1.3658e+07	1.99133e+07	3.11912e+07
	4.00505	103.075		1.10944e+07	1.21654e+07	1.09974e+07	9.04246e+06	1.13379e+07	1.07235e+07	8.19548e+06	1.27549e+07	1.14164e+07	1.26548e+07	8.96656e+06	1.23301e+07	1.00793e+07	8.99703e+06	1.48716e+07	1.30694e+07	1.29471e+07	1.21041e+07	8.1083e+06	1.5475e+07	1.14138e+07	8.97865e+06
	24.9987	223.988		1.25496e+07	1.23739e+07	1.08829e+07	1.12122e+07	1.0286e+07	1.08578e+07	1.11218e+07	1.1993e+07	12874176	1.17903e+07	1.38738e+07	1.08582e+07	1.06225e+07	1.04288e+07	1.0167e+07	1.04469e+07	1.10729e+07	1.11548e+07	9.84265e+06	1.19109e+07	1.05439e+07	1.06818e+07
	486.897	268.263		8.5515e+06	4.75277e+06	4.88976e+06	4.79257e+06	5.21344e+06	4.5418e+06	2.2123e+07	2.15831e+07	1.85369e+07	2.16333e+07	2.01173e+07	1.93358e+07	1.83799e+07	1.69771e+07	1.55993e+07	1.63333e+07	6.05469e+06	3.48157e+06	1.73562e+06	4.23429e+06	4.34752e+06	4.1791e+06
	647.458	97.9683		1.14514e+07	1.11315e+07	1.18286e+07	1.0581e+07	1.08136e+07	1.05285e+07	1.22641e+07	1.20329e+07	1.16864e+07	1.16e+07	1.11702e+07	1.12878e+07	1.1077e+07	1.09827e+07	1.06432e+07	1.133e+07	1.11718e+07	1.09415e+07	1.15708e+07	1.08234e+07	1.1113e+07	1.08789e+07
	635.563	171.121		5.12812e+06	1.53281e+07	1.44849e+07	1.51918e+07	4.76588e+06	4.75795e+06	1.58908e+07	1.53414e+07	1.56646e+07	1.43603e+07	1.44225e+07	1.35381e+07	1.45519e+07	1.59537e+07	1.62867e+07	1.61793e+07	1.52681e+07	2.67229e+06	3.82939e+06	5.2072e+06	5.21443e+06	1.65618e+06
	497.342	106.045		9.79109e+06	7.37948e+06	9.71584e+06	1.27206e+07	8.49916e+06	7.2167e+06	1.10563e+07	1.33684e+07	1.18015e+07	1.33477e+07	1.21856e+07	1.46622e+07	1.14028e+07	7.99127e+06	8.14452e+06	9.28226e+06	7.15604e+06	7.64691e+06	2.72963e+07	7.0627e+06	1.92968e+07	8.30492e+06
	515.431	72.0806		9.88293e+06	1.11896e+07	1.33092e+07	1.34696e+07	1.37864e+07	1.14334e+07	1.15187e+07	1.25684e+07	1.1129e+07	1.19643e+07	1.21871e+07	1.11977e+07	1.13705e+07	9.68668e+06	9.48306e+06	1.02195e+07	1.28565e+07	1.14637e+07	1.13151e+07	5.79752e+06	1.10846e+07	7.88372e+06
	6.47919	152.997		8.43875e+06	1.19162e+07	1.31943e+07	1.36263e+07	9.83999e+06	1.23704e+07	1.45483e+07	1.44953e+07	1.32164e+07	9.58742e+06	1.28818e+07	9.83032e+06	7.08434e+06	1.07214e+07	1.14258e+07	1.06373e+07	1.17326e+07	1.18784e+07	1.17263e+07	2.80777e+06	1.10224e+07	1.11599e+07
	32.2232	203.052		1.22055e+07	1.04775e+07	1.40617e+07	1.19755e+07	1.25913e+07	1.03576e+07	9.84888e+06	1.11467e+07	1.01532e+07	1.12876e+07	1.07331e+07	1.06203e+07	1.11267e+07	9.98576e+06	1.10985e+07	1.11468e+07	1.29284e+07	1.34763e+07	1.07637e+07	1.19434e+07	6.52818e+06	9.27409e+06
	645.857	113.035		1.03017e+07	1.193e+07	1.14215e+07	1.15855e+07	1.05569e+07	1.08491e+07	1.02293e+07	1.31683e+07	1.15163e+07	1.0272e+07	1.03614e+07	1.19801e+07	1.07228e+07	1.04846e+07	1.03351e+07	1.17185e+07	1.07965e+07	1.15098e+07	1.08618e+07	1.19187e+07	1.00999e+07	1.03664e+07
	4.88834	105.003		1.13061e+07	1.06674e+07	1.15449e+07	1.24494e+07	1.22564e+07	1.05379e+07	1.21409e+07	1.19763e+07	1.09496e+07	1.15127e+07	1.06116e+07	1.15133e+07	6.45365e+06	1.12246e+07	1.17613e+07	1.04219e+07	1.10267e+07	1.20726e+07	1.13358e+07	1.1724e+07	9.72153e+06	9.61619e+06
	212.519	188.128		1.05657e+07	1.05014e+07	9.31573e+06	1.03627e+07	9.99456e+06	9.92501e+06	1.11928e+07	1.22546e+07	1.11429e+07	1.20844e+07	1.28237e+07	1.19573e+07	1.16461e+07	1.21856e+07	1.26494e+07	1.17869e+07	1.06309e+07	1.01382e+07	1.03966e+07	1.03725e+07	1.01331e+07	1.00739e+07
	378.861	488.299		6.06557e+06	7.15885e+06	5.76428e+06	5.10669e+06	5.96381e+06	7.92281e+06	1.57065e+07	1.73475e+07	1.67237e+07	1.69817e+07	1.59634e+07	1.35404e+07	1.51458e+07	1.54861e+07	1.58693e+07	1.55274e+07	6.89081e+06	5.69367e+06	6.80854e+06	8.82242e+06	6.98186e+06	1.05291e+07
	120.834	125.961		1.14105e+07	1.30383e+07	1.23594e+07	8.38219e+06	1.20146e+07	1.20323e+07	9.96165e+06	1.0493e+07	1.1172e+07	1.00133e+07	1.1591e+07	1.03512e+07	1.11728e+07	8.22303e+06	1.29991e+07	4.52087e+06	6.89214e+06	1.4334e+07	1.23561e+07	1.21086e+07	1.26504e+07	1.32677e+07
	342.615	208.039		5.0841e+06	8.27176e+06	1.29458e+07	9.19684e+06	1.10526e+07	1.89102e+07	7.33527e+06	8.91198e+06	6.93552e+06	8.41112e+06	1.33046e+07	1.32665e+07	8.31426e+06	1.03561e+07	1.26813e+07	7.50993e+06	7.6717e+06	1.20946e+07	2.43551e+07	1.67451e+07	8.76738e+06	8.80968e+06
Cuprous oxide	45.0379	144.102		1.18984e+07	1.23718e+07	1.37486e+07	1.3289e+07	1.02465e+07	1.02225e+07	1.07556e+07	1.10459e+07	1.08549e+07	1.1021e+07	1.10075e+07	1.10783e+07	1.11046e+07	1.11665e+07	1.14006e+07	1.10781e+07	8.91957e+06	1.01214e+07	8.47411e+06	9.30519e+06	1.04601e+07	1.12178e+07
	27.9454	526.756		1.12531e+07	1.09242e+07	1.06848e+07	1.16867e+07	9.62071e+06	1.08306e+07	10438129	1.14807e+07	1.11213e+07	1.16758e+07	1.11218e+07	1.1517e+07	1.07279e+07	1.01545e+07	1.15514e+07	1.08263e+07	9.75997e+06	1.07945e+07	1.09867e+07	1.0557e+07	1.18237e+07	1.11304e+07
	134.886	291.069		7.44017e+06	5.65541e+06	3.79361e+06	2.32306e+06	6.81522e+06	6.5589e+06	1.23908e+07	1.23572e+07	1.21871e+07	1.18532e+07	1.19804e+07	1.26585e+07	1.16114e+07	1.20862e+07	1.21323e+07	1.23883e+07	1.58912e+07	1.61338e+07	1.449e+07	1.55969e+07	1.24408e+07	1.18001e+07
	75.638	263.131		1.89583e+07	1.64796e+07	5.62783e+06	5.6525e+06	1.84131e+07	1.62193e+07	1.12856e+07	1.17217e+07	1.07499e+07	1.07056e+07	1.15254e+07	1.09753e+07	1.09703e+07	1.12633e+07	9.59998e+06	1.03136e+07	3.90264e+06	5.27215e+06	7.39473e+06	4.79294e+06	1.67826e+07	1.19477e+07
	646.125	271.916		1.19643e+07	9.11319e+06	1.22684e+07	1.16205e+07	1.07426e+07	1.08274e+07	1.2494e+07	1.22868e+07	1.30523e+07	1.14544e+07	1.3318e+07	1.18334e+07	1.08728e+07	1.00756e+07	9.29237e+06	9.07156e+06	1.04704e+07	9.1359e+06	1.05263e+07	9.5553e+06	9.87274e+06	9.0352e+06
	80.7094	223.988		8.36173e+06	1.07697e+07	8.7539e+06	1.1867e+07	9.01676e+06	1.09246e+07	1.2035e+07	1.17673e+07	1.12807e+07	1.17033e+07	1.11027e+07	1.16716e+07	1.07004e+07	1.07804e+07	1.02141e+07	8.52974e+06	1.06709e+07	1.08686e+07	1.52438e+07	1.10412e+07	1.03558e+07	1.08437e+07
	646.926	198.017		1.22717e+07	1.30105e+07	1.08797e+07	1.08011e+07	1.09705e+07	1.16735e+07	1.14398e+07	1.03174e+07	1.03545e+07	9.3229e+06	1.12473e+07	9.24233e+06	1.00056e+07	1.16356e+07	1.03251e+07	1.15171e+07	9.97179e+06	1.02733e+07	8.37622e+06	1.14152e+07	1.14432e+07	1.06651e+07
	396.513	521.342		8.19761e+06	6.50547e+06	6.1689e+06	5.34225e+06	6.76917e+06	6.43342e+06	1.00062e+07	1.21121e+07	1.10713e+07	1.09378e+07	1.10985e+07	1.14101e+07	1.07721e+07	1.1803e+07	1.18306e+07	1.11172e+07	1.20661e+07	1.53417e+07	1.55788e+07	1.35604e+07	1.75848e+07	1.08428e+07
	602.939	123.091		1.27486e+07	1.21744e+07	1.29088e+07	6.94007e+06	1.37278e+07	5.26478e+06	1.38078e+07	1.29982e+07	1.20346e+07	1.3232e+07	1.1985e+07	1.18702e+07	1.17904e+07	1.20018e+07	7.00693e+06	1.17081e+07	1.29537e+07	5.80083e+06	1.21713e+07	5.13466e+06	5.94054e+06	1.21834e+07
	29.5513	121.567		1.51341e+07	1.35561e+07	9.94429e+06	1.0019e+07	1.28799e+07	1.01737e+07	9.87937e+06	1.10168e+07	9.54394e+06	9.26103e+06	9.74125e+06	1.1406e+07	9.64202e+06	1.19946e+07	1.18561e+07	1.05652e+07	1.06917e+07	9.85567e+06	9.58676e+06	8.91409e+06	9.09906e+06	1.09903e+07
	384.74	223.988		1.44418e+07	1.8679e+07	1.15838e+06	1.00423e+07	9.18825e+06	1.55108e+07	1.26215e+07	1.10879e+07	1.11011e+07	1.04428e+07	1.08712e+07	1.1213e+07	1.22727e+07	9.72734e+06	9.73162e+06	1.84166e+06	9.8869e+06	9.69609e+06	1.42189e+07	9.21011e+06	1.01571e+07	1.26107e+07
	25.5393	171.043		1.13918e+07	1.18352e+07	9.51813e+06	9.67516e+06	1.10989e+07	1.15574e+07	1.00913e+07	1.02867e+07	1.077e+07	9.97715e+06	9.82685e+06	1.03525e+07	1.14132e+07	1.10682e+07	1.13066e+07	1.03904e+07	1.26658e+07	1.07007e+07	9.03489e+06	1.05682e+07	9.98341e+06	1.12755e+07
	52.145	179.128		1.81097e+07	1.00433e+07	1.64169e+07	1.98884e+07	8.26235e+06	6.91769e+06	1.07761e+07	1.14341e+07	1.05959e+07	1.10188e+07	1.07626e+07	1.04047e+07	1.12453e+07	1.12044e+07	1.01626e+07	1.05881e+07	1.23511e+07	1.10445e+07	5.31485e+06	6.66497e+06	4.41736e+06	6.53179e+06
	24.738	98.5118		9.28359e+06	7.27659e+06	9.74757e+06	7.36787e+06	9.50081e+06	1.03555e+07	1.1038e+07	1.11046e+07	1.62577e+07	1.21641e+07	1.27871e+07	1.04915e+07	1.22856e+07	1.01098e+07	8.81471e+06	1.01246e+07	1.19018e+07	8.29298e+06	1.02591e+07	1.12998e+07	1.09345e+07	1.20891e+07
	646.125	130.035		1.15129e+07	9.6581e+06	1.15498e+07	1.12327e+07	1.19165e+07	1.1118e+07	9.81497e+06	9.73231e+06	1.09931e+07	9.57088e+06	1.12385e+07	1.09065e+07	1.02705e+07	9.89609e+06	1.04631e+07	1.03419e+07	8.79973e+06	1.04385e+07	1.11417e+07	1.0321e+07	1.0814e+07	1.1537e+07
	124.271	200.972		1.04766e+07	1.05274e+07	1.18947e+07	1.11343e+07	171191	337173	2.29164e+07	1.1134e+07	1.10391e+07	1.09331e+07	1.09635e+07	1.07817e+07	1.64699e+07	1.07142e+07	1.07557e+07	1.07203e+07	1.06128e+07	1.07498e+07	1.06749e+07	1.11985e+07	1.10191e+07	6.79897e+06
	272.153	132.531		1.06658e+07	1.06396e+07	1.07147e+07	1.04516e+07	1.03029e+07	2.25563e+07	1.01657e+07	9.67355e+06	1.02822e+07	1.06225e+07	1.01037e+07	1.0631e+07	1.07888e+07	9.92647e+06	1.08725e+07	1.06127e+07	1.02569e+07	1.27194e+07	7.52374e+06	1.05073e+07	1.36953e+06	1.05741e+07
	646.119	180.044		1.0356e+07	1.1357e+07	1.1246e+07	1.05683e+07	9.5404e+06	1.03411e+07	9.78276e+06	1.22844e+07	1.01947e+07	1.00442e+07	1.21817e+07	1.04342e+07	1.05779e+07	9.99181e+06	1.07915e+07	9.089e+06	1.1577e+07	8.79523e+06	1.04365e+07	1.07249e+07	1.08149e+07	1.08035e+07
	30.3287	106.05		8.52835e+06	7.61258e+06	9.04851e+06	7.75185e+06	8.00652e+06	7.35699e+06	1.12869e+07	1.05083e+07	1.19685e+07	1.02334e+07	1.04117e+07	1.08969e+07	1.01758e+07	1.03474e+07	1.04817e+07	1.03437e+07	9.9408e+06	1.04466e+07	1.25374e+07	1.18266e+07	1.5379e+07	1.58856e+07
	533.761	338.055		3.04777e+07	4.32002e+06	2.51925e+07	2.46783e+07	1.63781e+07	9.37553e+06	7.5277e+06	3.27661e+06	5.88331e+06	6.64077e+06	6.87162e+06	3.99651e+06	5.23052e+06	5.21518e+06	4.36202e+06	6.2618e+06	7.81901e+06	1.8986e+07	9.51353e+06	1.66261e+07	8.27543e+06	3.95056e+06
	564.694	153.077		1.13505e+07	9.56653e+06	1.01342e+07	2.28316e+07	9.78343e+06	1.99811e+07	1.03501e+07	9.04828e+06	9.76023e+06	1.00746e+07	8.07068e+06	1.14372e+07	7.6047e+06	7.26575e+06	1.04736e+07	6.98174e+06	9.12781e+06	1.51984e+07	6.70374e+06	9.17828e+06	8.89903e+06	6.50599e+06
2,4'-Dichlorobiphenyl	29.6191	224.102		1.45974e+07	1.25641e+07	1.08931e+07	1.1525e+07	1.07807e+07	1.0024e+07	1.02208e+07	1.06772e+07	1.11385e+07	1.01836e+07	1.10881e+07	1.1396e+07	1.07207e+07	1.00026e+07	9.99758e+06	1.17182e+07	9.13267e+06	1.01548e+07	8.0927e+06	8.55939e+06	7.6685e+06	8.75271e+06
	61.6641	82.5369		7.69782e+06	6.22908e+06	1.30912e+07	8.63235e+06	1.28106e+07	7.99933e+06	8.26333e+06	1.33732e+07	1.34297e+07	1.21908e+07	6.33608e+06	7.98204e+06	1.3342e+07	6.70636e+06	1.35772e+07	9.04992e+06	8.08587e+06	1.37385e+07	1.33139e+07	6.97881e+06	1.28513e+07	1.36688e+07
	600.731	132.035		1.56708e+07	1.0705e+07	1.06283e+07	3.85685e+06	1.12173e+07	1.20103e+07	1.72073e+07	9.58624e+06	1.13172e+07	1.09945e+07	8.19265e+06	1.39182e+07	1.29436e+07	7.45527e+06	1.006e+07	1.17763e+07	8.76745e+06	5.05139e+06	1.28922e+07	1.48415e+06	1.07548e+07	1.28472e+07
6-(alpha-D-Glucosaminyl)-1D-myo-inositol	423.004	342.319		5.65315e+06	5.43042e+06	3.91478e+06	3.63498e+06	5.05319e+06	3.3849e+06	1.6838e+07	1.69077e+07	1.64139e+07	1.59715e+07	1.64909e+07	1.59923e+07	1.93122e+07	1.83821e+07	1.81263e+07	1.87616e+07	5.78209e+06	4.10141e+06	4.97514e+06	4.21873e+06	5.16641e+06	4.6959e+06
	648.528	131.974		9.30204e+06	9.31679e+06	1.02928e+07	9.98296e+06	9.52129e+06	1.03603e+07	9.47323e+06	9.41957e+06	8.7349e+06	1.05422e+07	1.03679e+07	9.25744e+06	1.0185e+07	1.16185e+07	1.26457e+07	1.04593e+07	1.07489e+07	1.22807e+07	1.11094e+07	1.07918e+07	1.06099e+07	1.20991e+07
	57.6565	223.522		9.39302e+06	1.05772e+07	1.07695e+07	9.94773e+06	1.02768e+07	1.21653e+07	1.06014e+07	1.13082e+07	1.09408e+07	1.06942e+07	9.97042e+06	9.45552e+06	1.10361e+07	1.04317e+07	1.01058e+07	9.6281e+06	9.42071e+06	1.04016e+07	9.8939e+06	1.02882e+07	1.02349e+07	1.06325e+07
	36.5002	560.077		1.989e+07	2.04596e+07	2.54212e+06	5.61182e+06	8.85255e+06	5.97214e+06	1.02915e+07	1.0888e+07	1.04297e+07	1.09717e+07	1.01095e+07	1.07171e+07	1.09629e+07	9.10992e+06	1.06729e+07	1.02385e+07	1.45512e+07	1.51657e+07	1.52287e+07	1.48219e+07	15158.3
	564.526	153.091		8.93512e+06	1.01595e+07	8.56897e+06	1.29237e+07	1.43003e+07	10141830	1.83146e+07	1.15969e+07	1.03103e+07	8.27846e+06	8.90564e+06	1.33952e+07	9.86249e+06	1.11527e+07	9.39144e+06	1.09569e+07	1.07993e+07	8.72076e+06	6.87117e+06	8.04863e+06	9.57505e+06	6.22036e+06
	610.829	136.021		1.10682e+07	1.02762e+07	1.12614e+07	1.11942e+07	1.0204e+07	1.11036e+07	1.34704e+07	1.02863e+07	9.64035e+06	1.04715e+07	1.04442e+07	1.03459e+07	9.92895e+06	1.06638e+07	9.71064e+06	1.0435e+07	1.16014e+07	5.89869e+06	1.23054e+07	5.32355e+06	9.57495e+06	1.14609e+07
	531.517	71.0602		1.30953e+07	1.21897e+07	1.10863e+07	9.15788e+06	1.10537e+07	1.08811e+07	1.27339e+07	1.03685e+07	1.08619e+07	8.70287e+06	7.26568e+06	6.78494e+06	5.26594e+06	1.30751e+07	9.12237e+06	1.09235e+07	9.14433e+06	1.06384e+07	1.10103e+07	1.39673e+07	7.55843e+06	1.14792e+07
	398.38	544.338		1.57055e+07	1.17454e+07	1.1778e+07	1.06025e+07	1.16167e+07	9.62204e+06	9.67856e+06	1.05231e+07	1.04966e+07	1.07769e+07	1.0713e+07	1.01715e+07	1.15339e+07	1.05453e+07	1.08839e+07	1.09913e+07	8.5383e+06	8.88838e+06	6.97943e+06	7.07463e+06	9.44333e+06	8.04411e+06
	643.449	129.077		1.04948e+07	9.18178e+06	1.22522e+07	1.0359e+07	9.64031e+06	1.0155e+07	1.0302e+07	9.9551e+06	1.19251e+07	1.19165e+07	1.16447e+07	1.18979e+07	9.40859e+06	8.76778e+06	8.92679e+06	8.78788e+06	9.74024e+06	9.42716e+06	1.09827e+07	9.6309e+06	1.01016e+07	9.64478e+06
	4.29767	85.0646		1.00583e+07	1.07843e+07	6.03222e+06	7.67462e+06	1.09625e+07	1.06088e+07	1.16078e+07	1.04605e+07	1.03197e+07	1.17987e+07	8.83032e+06	1.12945e+07	8.16276e+06	1.2774e+07	1.2437e+07	1.07182e+07	1.03892e+07	1.09189e+07	1.02548e+07	6.23257e+06	1.09079e+07	1.13335e+07
	88.9504	84.9594		1.39955e+07	1.17957e+07	7.90783e+06	8.74726e+06	9.81408e+06	8.9234e+06	8.54623e+06	1.01756e+07	9.72106e+06	1.4347e+07	7.24125e+06	1.11126e+07	1.41663e+07	11849973	4.90502e+06	1.08968e+07	1.30628e+07	1.02544e+07	1.15605e+07	9.84429e+06	9.54224e+06	5.91356e+06
Trifluoromethyl-bismethyl ketone	316.016	141.113		1.87139e+07	5.04047e+06	1.09371e+07	8.02553e+06	1.00435e+07	1.06919e+07	1.00941e+07	8.58993e+06	1.00516e+07	1.00761e+07	1.00959e+07	6.38789e+06	1.06182e+07	9.54294e+06	1.06719e+07	1.24848e+07	9.75148e+06	1.03035e+07	9.55979e+06	1.10455e+07	1.0857e+07	1.06979e+07
	30.8849	386.05		151655	107270	204936	48059.1	201622	645572	1.04298e+07	1.04433e+07	1.06066e+07	1.05584e+07	9.96878e+06	1.08788e+07	1.01642e+07	1.04036e+07	1.08496e+07	1.05518e+07	2.77952e+07	2.65285e+07	1.63798e+07	16688687	1.62152e+07	1.3581e+07
	200.867	132.077		1.56124e+07	1.06216e+07	9.8659e+06	1.04312e+07	1.13922e+07	1.04837e+07	9.61054e+06	8.33025e+06	1.02374e+07	1.00218e+07	10135427	1.24939e+07	1.01822e+07	9.86398e+06	9.95216e+06	9.50933e+06	8.60509e+06	9.0162e+06	7.72081e+06	9.05703e+06	9.95956e+06	9.71949e+06
	446.512	320.255		8.99812e+06	5.42598e+06	7.23713e+06	7.29889e+06	1.11319e+07	1.02582e+07	1.63561e+07	1.63074e+07	1.62603e+07	1.61271e+07	1.54397e+07	1.62495e+07	1.3058e+07	1.01884e+07	9.10927e+06	8.86793e+06	7.4093e+06	4.57103e+06	5.58661e+06	6.19082e+06	5.03046e+06	5.63389e+06
	378.861	416.214		3.89152e+06	4.41757e+06	3.93657e+06	3.22029e+06	3.63661e+06	4.36087e+06	1.66952e+07	1.66539e+07	1.65262e+07	1.66902e+07	1.57944e+07	1.67761e+07	1.6422e+07	1.66874e+07	1.61309e+07	1.68895e+07	5.21865e+06	3.73899e+06	4.57644e+06	7.5231e+06	4.43712e+06	8.04007e+06
	129.812	160.133		3.75369e+06	3.80525e+06	6.02608e+06	5.07396e+06	5.55048e+06	4.31984e+06	1.32147e+07	9.10774e+06	1.31426e+07	1.41507e+07	9.30286e+06	1.37065e+07	8.56739e+06	8.53707e+06	1.22584e+07	8.32069e+06	1.68204e+07	1.31274e+07	1.37758e+07	1.46725e+07	1.29913e+07	1.19345e+07
	28.5578	304.028		1.02628e+07	1.13119e+07	1.0664e+07	1.19513e+07	1.02547e+07	1.01834e+07	10770652	1.02549e+07	1.12376e+07	9.3358e+06	1.06234e+07	1.10682e+07	1.06808e+07	9.93516e+06	9.82536e+06	9.34053e+06	7.74256e+06	8.13947e+06	8.15116e+06	9.44767e+06	9.86235e+06	1.07504e+07
	547.68	188.128		9.77926e+06	1.08898e+07	7.95934e+06	1.31205e+07	1.10166e+07	1.2328e+07	8.56224e+06	9.20624e+06	6.071e+06	1.04834e+07	9.60752e+06	6.08738e+06	9.04063e+06	8.48773e+06	8.70753e+06	9.35165e+06	9.94693e+06	7.4201e+06	1.76317e+07	8.51542e+06	9.00078e+06	1.82608e+07
	645.321	114.558		1.09246e+07	1.00257e+07	9.84463e+06	1.17949e+07	1.24336e+07	9.92873e+06	9.05361e+06	9.35447e+06	1.08137e+07	1.02323e+07	1.1125e+07	9.75424e+06	1.16791e+07	8.79182e+06	1.06444e+07	9.09154e+06	6.85445e+06	1.04244e+07	8.83403e+06	1.20785e+07	8.0659e+06	9.43456e+06
	28.4798	470.947		1.06145e+07	1.16853e+07	1.1272e+07	1.20017e+07	9.4197e+06	1.0215e+07	1.02558e+07	9.89558e+06	1.00757e+07	1.02728e+07	9.8769e+06	1.05016e+07	1.0402e+07	9.46987e+06	9.66998e+06	8.89827e+06	7.42135e+06	8.07191e+06	7.64691e+06	9.19596e+06	1.15799e+07	1.19768e+07
	274.157	156.99		9.99471e+06	9.48885e+06	7.84714e+06	1.01358e+07	9.48264e+06	6.9253e+06	1.48852e+07	9.83725e+06	4.47966e+06	9.45302e+06	9.23012e+06	8.52994e+06	8.79746e+06	1.24883e+07	1.05265e+07	1.03787e+07	1.09861e+07	9.80145e+06	1.59643e+07	9.50761e+06	1.37798e+07	7.7448e+06
	648.261	181.977		9.54282e+06	1.02855e+07	8.90881e+06	8.53424e+06	1.05084e+07	9.31861e+06	1.1341e+07	9.31666e+06	1.04063e+07	1.12395e+07	9.92522e+06	1.00035e+07	1.00222e+07	9.2896e+06	1.14523e+07	9.97269e+06	1.01614e+07	1.02117e+07	1.0128e+07	1.0489e+07	1.02465e+07	8.93614e+06
	502.612	111.091		1.23125e+06	8.32048e+06	1.23495e+07	1.19248e+07	1.36853e+06	9.46113e+06	1.28461e+07	1.16197e+07	1.05849e+07	1.13934e+07	1.12697e+07	1.31342e+07	8.2566e+06	6.66415e+06	7.14522e+06	7.50279e+06	8.70781e+06	1.00683e+07	7.21796e+06	3.90411e+07	9.02021e+06	979558
	27.9461	458.769		1.08411e+07	1.08554e+07	1.01308e+07	1.11026e+07	7.97543e+06	1.04096e+07	9.70716e+06	1.01644e+07	9.88131e+06	1.02027e+07	1.00507e+07	1.05185e+07	1.00193e+07	9.22815e+06	1.06728e+07	9.6926e+06	7.4508e+06	7.86197e+06	8.67e+06	8.16658e+06	1.33589e+07	1.28356e+07
	31.9667	219.026		1.08298e+07	9.20703e+06	1.22837e+07	1.33143e+07	1.05288e+07	8.84687e+06	9.68403e+06	1.08388e+07	9.78602e+06	1.10119e+07	9.13194e+06	9.73371e+06	1.03085e+07	8.64184e+06	9.52387e+06	1.00567e+07	9.68328e+06	1.18271e+07	9.19118e+06	1.0032e+07	7.22546e+06	8.03229e+06
	151.008	262.164		1.12479e+07	9.73745e+06	6.30356e+06	6.44704e+06	6.0886e+06	6.01607e+06	1.05166e+07	9.96637e+06	1.03398e+07	1.03285e+07	1.04424e+07	1.01166e+07	1.02251e+07	1.03174e+07	9.66419e+06	9.51357e+06	1.29823e+07	1.39588e+07	8.18302e+06	8.59393e+06	1.52634e+07	1.31386e+07
	123.633	129.054		1.01358e+07	9.90638e+06	8.63653e+06	6.49643e+06	2.33969e+07	2.39684e+07	1.0005e+07	9.33441e+06	1.02815e+07	1.02676e+07	1.00451e+07	9.64716e+06	1.06016e+07	1.02597e+07	6.8494e+06	6.93933e+06	5.0606e+06	3.76869e+06	5.08478e+06	7.42721e+06	1.03114e+07	1.04733e+07
N-Benzoylanthranilate	477.15	242.247		5.88402e+06	3.54207e+06	3.80923e+06	4.2645e+06	3.90957e+06	3.82533e+06	1.80532e+07	1.81626e+07	2.00929e+07	1.67104e+07	1.85705e+07	1.65252e+07	1.55594e+07	1.64344e+07	1.42607e+07	1.72112e+07	4.43013e+06	3.12587e+06	3.13106e+06	3.79201e+06	4.11022e+06	3.4032e+06
Formothion	497.863	258.269		7.7718e+06	4.48322e+06	4.85936e+06	4.93026e+06	5.04423e+06	5.09417e+06	1.72587e+07	1.88751e+07	1.42528e+07	1.58054e+07	1.68696e+07	1.61417e+07	1.60613e+07	1.40372e+07	1.45214e+07	1.52831e+07	5.45535e+06	3.72754e+06	3.40224e+06	4.82769e+06	4.46735e+06	4.76111e+06
	548.855	99.0915		1.48306e+07	1.29565e+07	1.32685e+07	6.80401e+06	3.893e+06	1.43118e+07	1.31492e+07	1.3609e+07	1.14134e+07	1.25456e+07	1.28366e+07	1.09341e+07	1.20115e+07	1.17143e+07	1.23784e+07	1.28446e+07	3.0862e+06	3.6006e+06	2.42399e+06	6.19321e+06	4.34059e+06	8.34147e+06
	652.806	304.891		1.08089e+07	7.92871e+06	8.85842e+06	1.28224e+07	1.06264e+07	9.22935e+06	8.54558e+06	8.01823e+06	9.66959e+06	1.06469e+07	1.15801e+07	1.03329e+07	9.88166e+06	8.56847e+06	1.04152e+07	9.77514e+06	7.87935e+06	1.24729e+07	1.14905e+07	7.93544e+06	1.01701e+07	9.73366e+06
	646.663	190.979		1.08401e+07	8.4322e+06	1.00012e+07	1.02064e+07	9.01179e+06	1.02718e+07	1.14106e+07	1.00163e+07	1.00802e+07	8.91911e+06	1.24051e+07	1.12428e+07	8.28613e+06	1.11003e+07	4.48346e+06	9.77314e+06	1.11206e+07	9.22298e+06	1.06721e+07	9.26488e+06	1.11562e+07	8.96711e+06
	41.8511	223.522		7.64708e+06	1.09992e+07	9.46449e+06	1.04116e+07	1.20665e+07	1.23298e+07	8.94123e+06	1.16923e+07	1.07084e+07	1.14119e+07	8.92899e+06	1.20581e+07	8.92802e+06	8.14218e+06	1.02937e+07	8.73191e+06	8.17175e+06	7.39248e+06	9.08027e+06	1.07275e+07	9.35923e+06	9.36241e+06
	646.394	302.92		1.12551e+07	9.35111e+06	1.03428e+07	1.08294e+07	1.07867e+07	9.86995e+06	1.00369e+07	9.95812e+06	1.04948e+07	1.07666e+07	1.06769e+07	1.07415e+07	1.03166e+07	9.74334e+06	8.6291e+06	9.11013e+06	8397179	8.22662e+06	9.08525e+06	9.62309e+06	9.0793e+06	8.90289e+06
	49.9623	199.987		8.87967e+06	9.89169e+06	9.82398e+06	1.00216e+07	9.47353e+06	9.02517e+06	9.36815e+06	9.56229e+06	9.47133e+06	9.65178e+06	9.39994e+06	9.04952e+06	9.89836e+06	1.02826e+07	1.03355e+07	9.04367e+06	1.09615e+07	1.02285e+07	1.04189e+07	1.05415e+07	1.08225e+07	9.88547e+06
Longifolonine	558.644	298.31		5.57211e+06	5.35655e+06	5.07787e+06	3.7323e+06	5.07969e+06	5.20517e+06	1.90702e+07	2.03125e+07	1.34069e+07	1.74832e+07	1.85841e+07	1.21201e+07	1.7064e+07	1.45904e+07	1.35092e+07	1.50504e+07	5.35692e+06	3.00064e+06	2.94859e+06	4.68718e+06	5.15658e+06	3.27042e+06
	591.552	98.0711		4.37232e+06	2.27143e+06	1.25839e+07	1.21243e+07	1.29835e+07	4.41022e+06	1.25996e+07	1.29588e+07	1.20652e+07	13427223	1.20453e+07	1.18088e+07	1.26937e+07	4.83547e+06	1.21969e+07	1.19281e+07	5.07009e+06	1.18192e+07	1.30561e+07	2.85298e+06	1.30986e+07	3.94362e+06
	29.551	171.095		1.16658e+07	1.30737e+07	9.09706e+06	8.08781e+06	9.66729e+06	9.18488e+06	9.93967e+06	1.0068e+07	9.7043e+06	9.14237e+06	9.45178e+06	9.4236e+06	9.70467e+06	1.00344e+07	1.02172e+07	1.00332e+07	9.32952e+06	9.11126e+06	9.25634e+06	1.01237e+07	1.01338e+07	8.56836e+06
	649.083	178.97		9.49255e+06	1.10779e+07	1.00056e+07	9.91495e+06	9.78608e+06	8.28986e+06	1.02532e+07	9.17277e+06	9.44634e+06	9.59263e+06	9.92353e+06	9.49348e+06	1.00157e+07	1.00452e+07	9.75029e+06	1.00995e+07	9.69509e+06	9.91847e+06	1.07125e+07	9.90968e+06	8.1801e+06	1.01693e+07
	428.336	438.297		7.22267e+06	5.7054e+06	7.29167e+06	6.884e+06	7.43213e+06	5.86851e+06	1.10586e+07	1.11777e+07	1.10083e+07	1.06162e+07	1.02671e+07	1.05748e+07	9.35057e+06	8.93163e+06	9.37923e+06	9.2289e+06	1.58887e+07	1.75804e+07	1.07647e+07	1.32041e+07	8.09116e+06	7.3455e+06
	645.856	168.016		1.03822e+07	9.07094e+06	1.10703e+07	9.62918e+06	1.00927e+07	1.06626e+07	1.05987e+07	1.07459e+07	11581149	1.07928e+07	9.71581e+06	1.06215e+07	9.85202e+06	1.01576e+07	8.54311e+06	7.78635e+06	8.18095e+06	8.08429e+06	1.00492e+07	8.98652e+06	9.6004e+06	8.5598e+06
	645.875	207.017		1.07192e+07	9.63546e+06	1.08742e+07	9.28134e+06	9.50116e+06	10428400	1.04718e+07	9.94379e+06	1.02415e+07	9.85445e+06	1.00827e+07	1.01332e+07	9.43968e+06	9.09965e+06	9.07616e+06	9.45914e+06	1.04865e+07	8.41992e+06	9.68443e+06	9.01107e+06	8.93672e+06	9.89968e+06
	337.137	158.154		1.00374e+07	1.03903e+07	1.20896e+07	9.56387e+06	1.16586e+07	8.87834e+06	9.70989e+06	9.73097e+06	1.00005e+07	9.6693e+06	9.55489e+06	9.50302e+06	9.86245e+06	1.00718e+07	9.7293e+06	1.09314e+07	8.55271e+06	8.86957e+06	8.00782e+06	8.60101e+06	9.4533e+06	9.15548e+06
	24.7517	200.972		8.93643e+06	1.02313e+07	9.78667e+06	9.83088e+06	1.00517e+07	8.84991e+06	1.12258e+07	1.10505e+07	9.41376e+06	9.40856e+06	8.76182e+06	8.88002e+06	8.27951e+06	8.56597e+06	1.01693e+07	1.07339e+07	8.84535e+06	9.4137e+06	7.7212e+06	1.39479e+07	9.3209e+06	9.57383e+06
3-Chloro-D-alanine	645.602	124.543		9.25525e+06	8.73112e+06	1.0334e+07	1.0809e+07	9.02904e+06	1.07974e+07	7.95877e+06	1.04691e+07	1.00445e+07	9.77391e+06	1.02676e+07	9.63105e+06	8.60128e+06	8.35632e+06	9.35017e+06	1.07319e+07	8.04455e+06	9.07864e+06	1.10537e+07	9.01035e+06	1.10706e+07	1.04763e+07
	256.377	132.531		9.64363e+06	9.47827e+06	9.13334e+06	1.81267e+07	9.6739e+06	8.3781e+06	9.26791e+06	9.34831e+06	9.61362e+06	9.34868e+06	9.58118e+06	9.56962e+06	9.84901e+06	1.01166e+07	1.05228e+07	1.0007e+07	9.63635e+06	1.16502e+06	11596923	9.53176e+06	9.59487e+06	9.65983e+06
Pachyrrhizone	540.674	367.331		1.07547e+07	8.25619e+06	4.58615e+06	4.36872e+06	3.9004e+06	7.37549e+06	1.15782e+07	1.03846e+07	9.58839e+06	1.43191e+07	1.72394e+07	1.22476e+07	1.22914e+07	2.03501e+07	1.35167e+07	1.23427e+07	6.13442e+06	5.94735e+06	7.32505e+06	5.24769e+06	8.19374e+06	6.14356e+06
	1.94824	186.981		9.53491e+06	8.92246e+06	9.65038e+06	9.19256e+06	8.6463e+06	1.03615e+07	9.45846e+06	9.33424e+06	1.01819e+07	1.30422e+07	9.13875e+06	1.0045e+07	9.86144e+06	9.69314e+06	1.00852e+07	9.47208e+06	9.4583e+06	8.80826e+06	9.65054e+06	8.71059e+06	9.67877e+06	9.14394e+06
	12.9278	125.961		5.47914e+06	2.38141e+07	5.39336e+06	8.37615e+06	2.30075e+07	866955	8.6163e+06	9.82368e+06	7.54104e+06	1.35719e+07	9.01048e+06	4.55136e+06	8.62681e+06	8.30628e+06	1.17615e+07	7.51946e+06	6.21739e+06	8.15357e+06	2.28481e+07	8.86025e+06	9.13594e+06	523917
	53.4906	186.981		9.0126e+06	9.54898e+06	9.8562e+06	9.87067e+06	9.40368e+06	8.72688e+06	8.53604e+06	9.31108e+06	7.90719e+06	1.03944e+07	8.32705e+06	9.2008e+06	9.79296e+06	1.02938e+07	1.02415e+07	9.79779e+06	1.08393e+07	9.36159e+06	1.01651e+07	1.06905e+07	9.02819e+06	1.02939e+07
	121.867	163.94		9.19863e+06	9.14477e+06	1.09005e+07	5.05179e+06	9.72266e+06	1.09385e+07	8.98579e+06	9.17108e+06	8.58329e+06	9.10031e+06	9.37426e+06	8.48188e+06	1.07508e+07	1.10373e+07	9.88003e+06	1.19461e+07	1.10339e+07	9.73737e+06	9.96968e+06	5.79941e+06	1.07873e+07	1.08724e+07
	418.279	172.133		9.21492e+06	9.74531e+06	9.39948e+06	1.03725e+07	9.25979e+06	1.01817e+07	9.50933e+06	9.54669e+06	1.01912e+07	9.10247e+06	9.50607e+06	9.81256e+06	9.60105e+06	9.6387e+06	9.76227e+06	1.01885e+07	9.48471e+06	8.66668e+06	9.28746e+06	9.18761e+06	8.96721e+06	9.53084e+06
	642.638	166.086		1.46908e+07	8.67377e+06	6.61035e+06	9.91572e+06	2.11731e+07	6.33531e+06	6.03859e+06	8.45065e+06	7.0058e+06	7.60238e+06	7.0223e+06	7.0582e+06	6.48285e+06	5.9554e+06	9.26825e+06	9.29561e+06	5.97865e+06	3.06144e+07	6.23742e+06	6.21371e+06	9.34198e+06	9.29435e+06
	193.797	158.117		9.96573e+06	1.04087e+07	6.18572e+06	6.23565e+06	6.69282e+06	5.79629e+06	9.42521e+06	9.31637e+06	1.35857e+07	9.53364e+06	1.50414e+07	9.94594e+06	1.57256e+07	1.5591e+07	1.11356e+07	9.96552e+06	1.11794e+07	5.59923e+06	6.16444e+06	6.08619e+06	5.58568e+06	9.57443e+06
	89.6513	89.0594		9.52551e+06	5.57481e+06	9.70963e+06	9.66759e+06	9.32882e+06	9.34372e+06	1.02771e+07	5.85882e+06	9.949e+06	1.04004e+07	1.39015e+07	9.67287e+06	8.10822e+06	9.16386e+06	9.20519e+06	9.82067e+06	1.00026e+07	9.81753e+06	9.12573e+06	8.90667e+06	1.06445e+07	1.01425e+07
DHAP(8:0)	422.88	297.261		5.12765e+06	4.21074e+06	3.37189e+06	3.24499e+06	4.16549e+06	4.20737e+06	1.57628e+07	1.58993e+07	1.51777e+07	1.53173e+07	1.5526e+07	1.51894e+07	1.66872e+07	1.64381e+07	1.67064e+07	1.6685e+07	4.68452e+06	3.02848e+06	4.05454e+06	4.17156e+06	4.26931e+06	3.94616e+06
	389.554	448.341		7.0218e+06	3.86166e+06	1.83345e+07	1.13856e+07	1.41638e+07	1.00938e+07	8.6661e+06	8.51062e+06	8.0635e+06	8.8841e+06	8.89837e+06	9.2737e+06	9.88145e+06	9.87363e+06	1.08605e+07	1.06262e+07	3.16564e+06	6.83241e+06	3.04383e+06	2.79339e+06	2.09894e+07	1.23407e+07
	25.0025	102.97		1.20886e+07	9.35145e+06	8.89111e+06	8.66582e+06	9.22196e+06	9.14247e+06	1.06138e+07	9.38625e+06	8.8474e+06	1.01425e+07	1.02137e+07	9.58225e+06	7.54761e+06	8.08862e+06	7.65498e+06	8.26513e+06	9.68535e+06	9.6796e+06	7.93832e+06	1.4197e+07	6.32764e+06	1.14558e+07
Hydroxyzine	642.38	375.917		9.81562e+06	7.33789e+06	7.24105e+06	7.12886e+06	1.09177e+07	1.16604e+07	8.35084e+06	8.06518e+06	8.10323e+06	8.36325e+06	8.51105e+06	7.04463e+06	9.0722e+06	6.67265e+06	1.01792e+07	6.28411e+06	8.78994e+06	1.06168e+07	8.72682e+06	7.4844e+06	2.3384e+07	1.28072e+07
	646.796	327.917		8.88129e+06	8.73473e+06	1.02295e+07	9.63843e+06	9.36338e+06	9.35682e+06	9.98549e+06	1.01258e+07	9.68851e+06	9.82059e+06	9.8925e+06	1.0675e+07	9.34479e+06	9.15715e+06	8.2528e+06	8.66205e+06	9.89512e+06	8.40705e+06	9.37543e+06	9.10322e+06	9.13737e+06	8.39699e+06
	175.878	203.047		9.06062e+06	9.0689e+06	9.44352e+06	9.32328e+06	9.32765e+06	9.2356e+06	9.73337e+06	9.23244e+06	9.52859e+06	9.51167e+06	9.08361e+06	9.31648e+06	9.56793e+06	9.632e+06	9.54792e+06	9.74112e+06	9.51107e+06	8.71698e+06	9.09259e+06	9.66814e+06	9.32187e+06	9.27733e+06
	526.48	166.086		9.90419e+06	9.94094e+06	2.80008e+06	8.29544e+06	5.7027e+06	1.02782e+07	1.23073e+07	6.26731e+06	1.18081e+07	5.82819e+06	1.12161e+07	1.11926e+07	1.02131e+07	1.04775e+07	7.81224e+06	9.6936e+06	1.06865e+07	9.97193e+06	9.79555e+06	1.04968e+07	1.02643e+07	1.09143e+07
	418.026	421.29		8.37667e+06	9.5427e+06	8.34475e+06	8.76883e+06	9.57555e+06	9.08166e+06	8.85348e+06	8.9244e+06	8.09227e+06	8.77773e+06	8.41821e+06	8.38952e+06	1.046e+07	9.95657e+06	9.38787e+06	9.49331e+06	1.12457e+07	1.01788e+07	9.38899e+06	1.03507e+07	9.43649e+06	1.05125e+07
	647.997	116.524		9.06231e+06	9.71837e+06	9.60291e+06	8.65303e+06	8.67931e+06	1.04304e+07	8.10318e+06	9.73001e+06	1.0258e+07	1.06313e+07	8.94559e+06	9.88947e+06	9.0857e+06	7.93581e+06	1.00291e+07	8.46057e+06	8.95034e+06	8.89706e+06	8.92e+06	1.00316e+07	1.05243e+07	8.72067e+06
	25.0022	120.981		8.82402e+06	1.04291e+07	9.55614e+06	8.33126e+06	8.59624e+06	9.6414e+06	1.07999e+07	8.99027e+06	8.73948e+06	9.45949e+06	9.08201e+06	1.01916e+07	7.35461e+06	8.77514e+06	9.17239e+06	9.68358e+06	1.01376e+07	1.07614e+07	8.95442e+06	7.98394e+06	7.67287e+06	1.20607e+07
	5.5763	84.9594		8.2471e+06	1.02554e+07	1.0184e+07	1.42026e+07	9.86758e+06	9.80938e+06	1.15722e+07	1.12014e+07	9.58109e+06	1.00238e+07	9.64528e+06	9.84242e+06	5.68014e+06	9.07263e+06	1.05231e+07	9.19351e+06	9.14854e+06	1.08746e+07	9.75821e+06	3.31113e+06	8.65017e+06	4.48615e+06
	501.337	170.117		1.07813e+07	6.1253e+06	1.12501e+07	1.02769e+07	1.0816e+07	1.04549e+07	8.52796e+06	7.90072e+06	7.8688e+06	1.00552e+07	1.53647e+07	8.06573e+06	1.26802e+07	1.0414e+07	1.06572e+07	8.54309e+06	1.11417e+07	5.99955e+06	8.02572e+06	6.80591e+06	5.8279e+06	7.16254e+06
	623.654	328.011		5.86502e+06	1.0088e+07	1.45412e+07	1.0707e+07	1.18009e+07	7.52357e+06	5.48664e+06	8.49725e+06	8.61943e+06	9.0168e+06	6.39087e+06	1.00654e+07	7.75498e+06	8.6079e+06	7.5955e+06	1.17037e+07	9.4973e+06	8.70485e+06	8.05285e+06	14038433	7.85335e+06	1.23272e+07
	647.462	329.917		9.78198e+06	9.06228e+06	9.25845e+06	9.33149e+06	9.68982e+06	8.71055e+06	9.82435e+06	1.01123e+07	9.55578e+06	8.62716e+06	1.01022e+07	9.96441e+06	9.28615e+06	8.74571e+06	9.10765e+06	8.80147e+06	8.98163e+06	8.92853e+06	9.28082e+06	9.17003e+06	9.19509e+06	9.03118e+06
	580.333	71.0602		9.34367e+06	1.02485e+07	1.03969e+07	4.82916e+06	9.86143e+06	9.57653e+06	1.02235e+07	1.0447e+07	6.56767e+06	9.11172e+06	6.19744e+06	9.24159e+06	7.96449e+06	1.58531e+07	8.35689e+06	9.50698e+06	9.97277e+06	8.98897e+06	8.94707e+06	9.3103e+06	7.93791e+06	1.10181e+07
Trimethylselenonium	637.549	125.071		6.44678e+06	1.28676e+07	1.30811e+07	1.13704e+07	4.2778e+06	4.56005e+06	1.20888e+07	1.12526e+07	4.72671e+06	8.56469e+06	1.50043e+07	7.40918e+06	1.0609e+07	7.83806e+06	1.16869e+07	1.07969e+07	1.16532e+07	5.50103e+06	7.06514e+06	1.11563e+07	11234115	4.27415e+06
	39.8306	408.241		1.31348e+07	2.33485e+07	1.24658e+07	1.31063e+07	6.20441e+06	6.44797e+06	1.02119e+07	9.30612e+06	9.92945e+06	1.07131e+07	9.72216e+06	9.77001e+06	8.23979e+06	7.3114e+06	7.35524e+06	7.0247e+06	5.16227e+06	5.79046e+06	3.69665e+06	5.44995e+06	7.78745e+06	9.54147e+06
	29.2753	454.222		1.30764e+07	1.24757e+07	1.12733e+07	1.11381e+07	1.4093e+07	1.2245e+07	8.82332e+06	9.6281e+06	9.52302e+06	8.58473e+06	8.69813e+06	9.57728e+06	8.77636e+06	1.08513e+07	8.19557e+06	9.66838e+06	6.05334e+06	4.77771e+06	6.08708e+06	5.04962e+06	5.79669e+06	7.20713e+06
	487.971	226.012		6.42246e+06	1.06002e+07	1.34916e+07	9.08671e+06	9.48086e+06	8.48065e+06	1.06004e+07	1.04756e+07	9.89998e+06	8.21768e+06	1.03073e+07	1.01846e+07	8.7559e+06	8.54982e+06	8.05298e+06	8.36478e+06	9.22377e+06	8.01358e+06	8.28387e+06	8.4648e+06	8.05501e+06	8.58335e+06
	505.89	323.305		1.01478e+07	7.89e+06	7.87809e+06	7.88899e+06	8.68188e+06	7.73641e+06	8.66651e+06	1.00547e+07	9.27283e+06	1.10672e+07	1.15963e+07	1.06605e+07	1.0444e+07	1.00822e+07	1.13022e+07	1.01714e+07	9.3191e+06	7.99693e+06	7.77247e+06	8.36046e+06	7.2747e+06	6.88666e+06
meso-Tartaric acid	20.7331	151.096		1.01188e+07	1.08306e+07	5.93454e+06	1.03738e+07	1.04174e+07	10073051	1.06198e+07	9.87315e+06	7.01564e+06	9.63591e+06	5.07574e+06	1.04463e+07	1.01822e+07	1.03906e+07	1.04643e+07	1.11943e+07	6.84064e+06	9.57115e+06	4.07011e+06	1.16284e+07	5.13198e+06	1.02095e+07
	46.8592	100.033		1.03088e+07	9.64914e+06	9.03631e+06	9.30953e+06	5.55051e+06	1.01937e+07	9.15306e+06	9.38595e+06	8.98121e+06	9.14102e+06	4.85349e+06	8.36063e+06	9.81516e+06	9.90434e+06	7.39596e+06	9.33885e+06	9.84186e+06	9.65864e+06	9.61258e+06	1.11033e+07	9.64427e+06	9.85579e+06
	28.4798	454.973		9.13017e+06	8.94173e+06	9.51749e+06	9.74287e+06	1.01499e+07	9.03477e+06	9.77867e+06	8.75361e+06	9.35511e+06	9.23687e+06	8.71803e+06	9.53273e+06	9.3135e+06	8.93917e+06	8.74457e+06	8.95783e+06	8.84652e+06	8.6899e+06	8.30857e+06	9.46006e+06	7.47736e+06	8.74953e+06
	34.6304	72.0551		9.88988e+06	8.91845e+06	9.39026e+06	9.24763e+06	9.97374e+06	8.90233e+06	9.33579e+06	8.52363e+06	9.31903e+06	8.5369e+06	9.73371e+06	9.29392e+06	8.63283e+06	9.28324e+06	8.41526e+06	9.40779e+06	8.78418e+06	9.22489e+06	8.87959e+06	8.27912e+06	8.2599e+06	8.94059e+06
	50.5401	233.982		1.17809e+07	1.24533e+07	7.42024e+06	7.90278e+06	7.97749e+06	9.01501e+06	1.01016e+07	1.02623e+07	8.18959e+06	1.0944e+07	7.28246e+06	7.19647e+06	7.64981e+06	8.16974e+06	7.50827e+06	8.01995e+06	9.92552e+06	7.47037e+06	1.0657e+07	1.00213e+07	1.07401e+07	8.11624e+06
	34.6347	87.0786		9.35505e+06	9.50885e+06	7.32925e+06	9.6297e+06	9.76978e+06	10349969	8.02439e+06	9.3524e+06	8.48668e+06	9.62164e+06	9.42155e+06	9.72064e+06	7.95444e+06	8.96908e+06	8.79124e+06	9.96479e+06	7.05754e+06	9.52958e+06	7.88313e+06	8.60478e+06	8.61226e+06	9.50092e+06
	178.55	156.99		7.97904e+06	9.41717e+06	8.89883e+06	7.16183e+06	9.24215e+06	8.20118e+06	9.71633e+06	6.40735e+06	9.66336e+06	8.62208e+06	8.75655e+06	7.319e+06	1.18837e+07	1.32453e+07	5.52012e+06	9.29215e+06	9.35646e+06	1.07878e+07	7.57533e+06	1.22624e+07	6.28768e+06	9.38863e+06
	647.999	161.494		9.60892e+06	8.96981e+06	9.21393e+06	9.21562e+06	8.23901e+06	9.52711e+06	9.26123e+06	9.43782e+06	9.19817e+06	8.58757e+06	9.78323e+06	8.4057e+06	9.10213e+06	9.11727e+06	1.02052e+07	8.79446e+06	8.91989e+06	8.47855e+06	7.14487e+06	9.74434e+06	7.51841e+06	8.50981e+06
Indicaxanthin	517.925	309.297		6.67125e+06	3.83912e+06	4.12907e+06	3.77725e+06	4.21559e+06	2.88069e+06	1.56664e+07	1.60808e+07	1.3773e+07	1.53118e+07	1.77415e+07	1.36627e+07	1.51737e+07	1.3488e+07	1.42761e+07	1.50232e+07	4.29325e+06	3.14109e+06	2.99001e+06	3.65854e+06	3.59124e+06	3.55716e+06
	646.123	140.996		8.26864e+06	8.65604e+06	9.58808e+06	9.40278e+06	8.97466e+06	8.79789e+06	9.64533e+06	9.87811e+06	9.33882e+06	9.12311e+06	9.29032e+06	8.92649e+06	9.49066e+06	8.52915e+06	8.96356e+06	7.99815e+06	9.13876e+06	8.62545e+06	8.23694e+06	9.49245e+06	8.31599e+06	8.02669e+06
	38.3731	371.035		8.411e+06	8.95255e+06	8.64369e+06	8.59454e+06	8.80917e+06	8.81213e+06	8.14818e+06	9.06777e+06	9.10984e+06	8.52111e+06	8.62671e+06	9.49807e+06	8.76912e+06	8.4818e+06	8.81272e+06	8.83969e+06	8.75716e+06	9.20532e+06	9.88496e+06	9.37603e+06	9.64783e+06	9.13971e+06
	77.6368	133.105		8.41681e+06	6.09142e+06	8.3158e+06	7.47838e+06	9.72757e+06	7.17066e+06	9.04537e+06	7.75031e+06	9.27734e+06	9.45668e+06	9.32328e+06	9.08357e+06	8.0974e+06	8.26373e+06	9.67486e+06	9.55495e+06	9.44184e+06	9.55017e+06	8.28027e+06	8.27119e+06	1.09727e+07	1.27024e+07
	20.6004	113.059		9.33223e+06	6.97841e+06	7.58954e+06	1.18435e+07	9.43506e+06	1.21774e+07	9.76167e+06	6.98542e+06	3.96706e+06	6.06216e+06	1.028e+07	9.34312e+06	9.49682e+06	9.83852e+06	1.01862e+07	1.02621e+07	9.36003e+06	9.3377e+06	9.13383e+06	1.13611e+07	5.94548e+06	6.61808e+06
	284.459	208.039		1.14812e+07	1.56166e+07	7.53566e+06	1.14104e+07	1.60163e+06	9.02786e+06	8.14627e+06	1.15356e+07	8.39963e+06	7.03309e+06	9.49513e+06	1.09653e+07	8.38135e+06	1.14902e+07	9.36129e+06	7.26053e+06	7.58004e+06	958751	7.39492e+06	1.0149e+07	1.09858e+07	9.238e+06
	585.893	123.091		1.15359e+07	1.04106e+07	1.14259e+07	1.05064e+07	1.16838e+07	3.65508e+06	1.00391e+07	9.32296e+06	9.09571e+06	8.94452e+06	8.8859e+06	8.98563e+06	8.7397e+06	8.42368e+06	8.29128e+06	8.96268e+06	1.00814e+07	3.68562e+06	1.0576e+07	4.62906e+06	5.50088e+06	1.15259e+07
	226.423	304.211		4.16083e+06	4.99679e+06	1.69455e+06	2.13891e+06	805063	530310	8.72431e+06	8.64605e+06	9.13212e+06	8.7312e+06	8.62128e+06	8.6533e+06	8.60931e+06	9.09943e+06	9.22968e+06	8.84575e+06	1.99912e+07	2.03497e+07	4.50256e+06	7.82059e+06	2.2044e+07	1.74891e+07
Atheroline	569.487	338.341		7.63912e+06	3.37245e+06	1.40063e+07	4.11424e+06	5.18543e+06	2.27441e+06	1.13816e+07	1.13874e+07	1.04238e+07	1.00671e+07	9.53867e+06	8.78833e+06	1.01327e+07	10067386	9.82084e+06	1.04993e+07	1.322e+07	9.39973e+06	1.2816e+07	9.67789e+06	3.27652e+06	7.72621e+06
	34.3642	134.077		9.91499e+06	1.1019e+07	1.13595e+07	1.22871e+07	9.40167e+06	9.51543e+06	9.09699e+06	8.66901e+06	8.31679e+06	8.71787e+06	7.97846e+06	8.39976e+06	9.19006e+06	9.25148e+06	8.64705e+06	8.714e+06	7.45036e+06	7.63805e+06	6.6423e+06	7.45341e+06	7.26032e+06	7.65489e+06
	634.849	153.091		6.68035e+06	1.03356e+07	5.58513e+06	1.1771e+07	1.04257e+07	1.06936e+07	1.0573e+07	6.46228e+06	7.81977e+06	1.28365e+07	5.25508e+06	6.41174e+06	1.02541e+07	1.00464e+07	1.04278e+07	1.11279e+07	9.77733e+06	7.6266e+06	1.1543e+07	3.58947e+06	5.64254e+06	9.58378e+06
Selenite	653.343	127.966		9.88597e+06	9.38771e+06	1.02138e+07	1.07608e+07	9.47525e+06	7.07082e+06	7.28743e+06	7.08298e+06	9.92404e+06	1.22411e+07	8.33717e+06	7.09506e+06	1.02887e+07	8.64607e+06	6.93646e+06	6.17747e+06	6.65996e+06	1.10413e+07	7.23634e+06	8.60824e+06	9.36192e+06	1.06082e+07
	207.969	196.016		1.03052e+07	7.3315e+06	9.23684e+06	9.80534e+06	9.94371e+06	9.56438e+06	1.06105e+07	1.11002e+07	6.34931e+06	1.00918e+07	1.0071e+07	8.43239e+06	9.24823e+06	8.06079e+06	6.05613e+06	1.05668e+07	4.88545e+06	9.82748e+06	9.56895e+06	6.80254e+06	6.69505e+06	9.70851e+06
	31.4209	140.01		9.85487e+06	8.75764e+06	1.10766e+07	9.12125e+06	1.03108e+07	1.01954e+07	7.91388e+06	9.33898e+06	8.54982e+06	8.42663e+06	9.18976e+06	8.83732e+06	8.14877e+06	8.13388e+06	8.61646e+06	9.44783e+06	7.6317e+06	5.80241e+06	7.85862e+06	9.52517e+06	7.57374e+06	9.78748e+06
	1.68174	164.948		1.09409e+07	8.78063e+06	8.68427e+06	8.79161e+06	8.4271e+06	8.77372e+06	8.94245e+06	8.8901e+06	8.8967e+06	1.05464e+07	8.57045e+06	9.09678e+06	8.51863e+06	8.24146e+06	8.19775e+06	8.89152e+06	8.97369e+06	8.16701e+06	9.21238e+06	8.03304e+06	8.22776e+06	8.29292e+06
	34.6304	154.059		7.5389e+06	8.4601e+06	8.04273e+06	8.25572e+06	9.85392e+06	9.11022e+06	8.47023e+06	8.97768e+06	8.58366e+06	8.16527e+06	6.79973e+06	8.73721e+06	9.29524e+06	9.26687e+06	8.94259e+06	8.6759e+06	8.68794e+06	8.50618e+06	8.92339e+06	1.08784e+07	9.30322e+06	1.01754e+07
	473.528	466.328		5.81551e+06	3.35708e+06	5.09778e+06	5.32961e+06	5.96781e+06	4.80283e+06	1.17901e+07	1.19599e+07	1.18758e+07	1.20389e+07	1.18476e+07	1.12826e+07	8.23743e+06	7.12883e+06	6.84751e+06	6.55244e+06	1.32842e+07	1.14009e+07	1.04909e+07	1.1888e+07	8.17406e+06	7.26566e+06
	30.3518	133.061		4.12072e+06	3.66563e+06	5.56891e+06	4.65722e+06	3.17347e+06	2.57875e+06	8.58769e+06	9.08452e+06	8.1183e+06	7.87894e+06	9.17633e+06	8.77465e+06	9.00564e+06	8.81105e+06	8.7524e+06	9.5035e+06	1.04479e+07	9.97081e+06	1.41691e+07	1.1843e+07	1.84265e+07	1.58222e+07
	121.649	181.951		9.42171e+06	9.55948e+06	7.27279e+06	8.44288e+06	8.93161e+06	1.00961e+07	9.18235e+06	4.95942e+06	8.3129e+06	8.78653e+06	8.04189e+06	8.30957e+06	9.49577e+06	1.05262e+07	9.21393e+06	9.46702e+06	4.62557e+06	1.01061e+07	9.14283e+06	9.3088e+06	9.11711e+06	9.6476e+06
3-Methyleneoxindole	25.0046	146.165		1.03801e+07	1.01345e+07	9.98168e+06	1.14913e+07	8.55728e+06	7.73449e+06	9.29172e+06	9.12229e+06	1.00734e+07	9.15489e+06	8.36141e+06	8.4533e+06	8.6144e+06	7.89813e+06	8.14097e+06	8.08232e+06	6.9587e+06	7.85406e+06	6.21772e+06	1.19642e+07	5.93744e+06	7.53041e+06
7,8-Dihydro-7,8-dihydroxykynurete	256.642	224.185		9.35599e+06	8.80901e+06	9.06035e+06	8.56864e+06	8.70949e+06	8.29998e+06	8.26248e+06	8.44014e+06	8.91878e+06	8.81504e+06	7.90775e+06	9.17195e+06	9.18328e+06	8.55007e+06	8.73485e+06	8.6999e+06	8.16437e+06	8.2857e+06	8.4143e+06	9.69052e+06	8.93154e+06	8.67217e+06
	611.254	283.282		7.85594e+06	1.04291e+07	1.29043e+06	5.90711e+06	8.17225e+06	1.73236e+07	9.78906e+06	1.01858e+07	1.32693e+07	9.75513e+06	8.96104e+06	8.58536e+06	1.1125e+07	8.70932e+06	1.01274e+07	9.61951e+06	5.13106e+06	6.94664e+06	1.4454e+07	6.81916e+06	615792	6.26338e+06
	167.726	109.022		1.00593e+07	8.46789e+06	8.49743e+06	1.25511e+06	1.03363e+07	8.51591e+06	8.09474e+06	9.16345e+06	11218049	1.02521e+07	8.81186e+06	5.06814e+06	8.46728e+06	1.30702e+07	8.06096e+06	7.86268e+06	1.03104e+07	1.0484e+07	7.56075e+06	5.77554e+06	8.41599e+06	1.12706e+07
	4.08901	89.0594		8.80804e+06	8.39551e+06	5.7311e+06	6.78288e+06	9.16532e+06	8.2162e+06	7.10876e+06	8.87094e+06	8.61234e+06	1.19163e+07	8.75283e+06	1.10328e+07	7.28746e+06	8.14213e+06	1.09504e+07	8.14671e+06	1.10805e+07	8.36489e+06	8.79428e+06	6.05984e+06	1.04248e+07	8.06509e+06
	21.4893	146.961		7.14815e+06	9.04276e+06	5.49809e+06	8.62687e+06	2.84729e+07	8.58198e+06	5.35675e+06	5.47571e+06	8.60121e+06	8.13656e+06	5.29359e+06	8.30124e+06	9.41194e+06	9.79158e+06	9.18706e+06	9.16602e+06	6.19413e+06	8.72943e+06	9.04159e+06	5.47158e+06	5.57009e+06	9.28916e+06
	29.8146	242.126		1.05279e+07	1.0727e+07	7.99504e+06	8.03889e+06	1.0071e+07	7.97643e+06	8.43206e+06	9.7841e+06	8.91779e+06	9.71131e+06	8.25806e+06	8.34207e+06	8.37808e+06	8.02361e+06	7.35721e+06	8.37637e+06	9.29171e+06	9.21481e+06	7.84299e+06	7.5166e+06	8.09973e+06	7.40492e+06
	25.2729	82.0135		8.49552e+06	8.72253e+06	7.51948e+06	7.27396e+06	9.11723e+06	8.90833e+06	7.65489e+06	7.87392e+06	9.79177e+06	8.61782e+06	8.67681e+06	8.38409e+06	9.87855e+06	9.7419e+06	8.77766e+06	8.99872e+06	1.02091e+07	9.20403e+06	7.16628e+06	7.54859e+06	8.41291e+06	9.28748e+06
	52.5101	130.966		9.77657e+06	9.29923e+06	9.57797e+06	5.12039e+06	1.04716e+07	6.81049e+06	6.29872e+06	9.7018e+06	7.29278e+06	9.09589e+06	7.59441e+06	9.74647e+06	9.24494e+06	7.68259e+06	9.92432e+06	7.15868e+06	9.6589e+06	1.06637e+07	7.61433e+06	9.74135e+06	7.84512e+06	9.82931e+06
Phosphoguanidinoacetate	32.2232	198.097		8.08707e+06	7.93317e+06	1.27488e+07	1.10123e+07	8.48323e+06	7.80697e+06	7.53018e+06	8.11646e+06	7.68335e+06	8.79842e+06	8.31225e+06	8.71615e+06	9.10878e+06	7.56172e+06	8.71543e+06	7.54602e+06	1.03007e+07	1.08876e+07	7.68406e+06	8.98802e+06	6.87245e+06	7.232e+06
	30.6217	215.069				77055.5	156026	133010	622491	8.43167e+06	9.02375e+06	1.0124e+07	7.8295e+06	8.65603e+06	8.97416e+06	8.51401e+06	8.90217e+06	8.15659e+06	8.38283e+06	1.62148e+07	1.59282e+07	1.68016e+07	1.3835e+07	2.42538e+07	1.47623e+07
	460.593	111.091		8.00307e+06	6.85637e+06	9.77635e+06	9.65338e+06	8.47828e+06	8.2729e+06	1.50874e+07	1.02719e+07	9.99875e+06	9.55479e+06	9.90476e+06	9.55691e+06	7.50663e+06	6.6235e+06	7.06479e+06	7.4255e+06	7.20769e+06	6.61682e+06	6.77954e+06	8.02593e+06	7.53444e+06	9.5434e+06
	27.9467	542.73		9.3302e+06	9.90502e+06	8.87939e+06	9.86843e+06	6.69058e+06	9.196e+06	8.25386e+06	9.13152e+06	8.48762e+06	8.97287e+06	8.70679e+06	9.15072e+06	8.52995e+06	7.72654e+06	8.69926e+06	8.31638e+06	5.97137e+06	6.78777e+06	7.08238e+06	6.63342e+06	12112551	1.13072e+07
	54.957	207.966		9.06851e+06	9.31784e+06	8.8089e+06	8.42073e+06	8.92747e+06	8.70027e+06	8.14621e+06	8.84227e+06	7.75772e+06	8.38449e+06	8.41786e+06	8.31653e+06	8.23445e+06	8.83645e+06	8.95411e+06	8.58059e+06	8.68897e+06	9.24895e+06	8.70828e+06	8.26141e+06	8.04773e+06	8.95742e+06
	396.354	502.291		1.20119e+07	8.00892e+06	6.99367e+06	6.26123e+06	7.97526e+06	6.98247e+06	8.08646e+06	9.27178e+06	9.27768e+06	1.02706e+07	9.16829e+06	9.71691e+06	8.18407e+06	8.79171e+06	8.64509e+06	8.25759e+06	8.6807e+06	9.3518e+06	8.34025e+06	7.6706e+06	1.01717e+07	7.09767e+06
	482.905	142.122		8.65295e+06	6.13814e+06	7.70083e+06	7.76787e+06	5.01872e+06	6.84136e+06	1.22824e+07	1.27184e+07	1.16405e+07	1.16807e+07	1.24139e+07	1.22836e+07	1.074e+07	1.00095e+07	4.56251e+06	1.03347e+07	8.1271e+06	5.77083e+06	5.62716e+06	6.30063e+06	5.85752e+06	6.26314e+06
	645.593	94.5453		1.32583e+07	6.59171e+06	5.86804e+06	7.59716e+06	5.71432e+06	9.90177e+06	6.73354e+06	9.77862e+06	1.09752e+07	7.03027e+06	5.96197e+06	1.08647e+07	5.5628e+06	9.51678e+06	1.14308e+07	1.21185e+07	6.77493e+06	9.42295e+06	8.0834e+06	4.81095e+06	6.61546e+06	1.29604e+07
	21.2592	176.013		6.55174e+06	5.86324e+06	8.94279e+06	1.15513e+07	6.28728e+06	8.12876e+06	6.0339e+06	9.7281e+06	1.12981e+07	7.37252e+06	7.16684e+06	1.01482e+07	8.45608e+06	9.49364e+06	8.53062e+06	8.44808e+06	9.25108e+06	7.91687e+06	8.67945e+06	9.45007e+06	8.69575e+06	9.53827e+06
Deoxyviolaceinic acid	412.781	358.367		1.05942e+07	1.06559e+07	7.73916e+06	6.83603e+06	8.39561e+06	7.96435e+06	8.29235e+06	8.62918e+06	8.43748e+06	8.47569e+06	8.2965e+06	8.51317e+06	8.97542e+06	8.57521e+06	9.34459e+06	9.08749e+06	1.04194e+07	6.32571e+06	6.96974e+06	7.28403e+06	7.472e+06	1.00621e+07
	194.943	245.185		9.65187e+06	5.79156e+06	9.27941e+06	8.15827e+06	8.39316e+06	6.17242e+06	8.48341e+06	7.82422e+06	9.00819e+06	8.15582e+06	8.33767e+06	8.69551e+06	8.03791e+06	8.92238e+06	8.27487e+06	8.54242e+06	1.10461e+07	1.34028e+07	7.62918e+06	7.89874e+06	7.98256e+06	7.43054e+06
	390.763	226.012		1.05833e+07	1.90747e+06	9.92495e+06	9.30029e+06	9.21884e+06	9.00236e+06	8.64146e+06	8.87239e+06	8.70592e+06	9.17765e+06	8.96011e+06	8.78655e+06	8.49375e+06	8.08849e+06	8.72441e+06	7.48819e+06	6.22159e+06	9.08304e+06	8.76775e+06	8.83881e+06	8.98857e+06	9.20753e+06
	582.229	181.014		9.25744e+06	7.19729e+06	698077	1.28093e+07	3.02061e+07	8.4562e+06	1.04695e+07	8.98454e+06	7.44804e+06	1.02415e+07	4.33457e+06	7.42747e+06	6.53635e+06	7.08687e+06	5.82444e+06	6.65343e+06	7.34946e+06	1.04709e+07	725214	7.59282e+06	1.5363e+07	1.51445e+06
	593.298	283.282		887561	1.7538e+06	7.31144e+06	6.40684e+06	8.30045e+06	6.47629e+06	1.05098e+07	1.05884e+07	9.96234e+06	1.53255e+07	9.29899e+06	1.33551e+07	9.71198e+06	1.11457e+07	1.06109e+07	1.0108e+07	5.671e+06	1.02449e+07	1.42729e+07	6.85266e+06	3.82693e+06	3.73546e+06
	36.2361	175.107		6.95822e+06	6.805e+06	5.34434e+06	4.42635e+06	7.19825e+06	6.79223e+06	8.3538e+06	8.26422e+06	8.16716e+06	8.40835e+06	7.97289e+06	8.97464e+06	8.60325e+06	9.14169e+06	7.73426e+06	8.37733e+06	1.09988e+07	1.22521e+07	1.52099e+07	1.19719e+07	8.04495e+06	6.00924e+06
	167.324	171.034		9.67902e+06	8.82242e+06	8.99763e+06	9.62632e+06	9.05619e+06	6.19408e+06	9.68991e+06	9.82269e+06	9.99079e+06	9.70574e+06	5.46698e+06	6.09987e+06	8.88357e+06	7.35007e+06	8.54705e+06	8.35721e+06	9.13433e+06	7.13824e+06	6.97879e+06	8.84711e+06	8.3951e+06	8.87449e+06
	27.9467	374.807		9.07062e+06	9.28991e+06	8.47381e+06	9.3997e+06	6.84606e+06	8.77939e+06	7.94652e+06	8.7957e+06	8.3709e+06	8.42903e+06	8.19482e+06	8.86025e+06	8.80743e+06	7.76247e+06	8.39722e+06	8.16995e+06	6.70479e+06	6.99114e+06	7.50299e+06	7.37273e+06	1.06544e+07	1.08049e+07
	531.265	380.208		8.06468e+06	5.70914e+06	7.33545e+06	7.7395e+06	7.7896e+06	4.33542e+06	9.33473e+06	9.70529e+06	7.58974e+06	8.26577e+06	8.94722e+06	6.6932e+06	7.67989e+06	8.43667e+06	8.3624e+06	7.52874e+06	1.05315e+07	7.39428e+06	1.09771e+07	1.22937e+07	1.06611e+07	9.92648e+06
cis-(Homo)3-aconitate	225.372	217.191		8.12242e+06	5.75165e+06	5.47565e+06	5578256	5.52058e+06	5.80547e+06	1.03376e+07	1.02955e+07	1.12039e+07	9.97862e+06	9.89547e+06	1.04039e+07	1.21182e+07	1.03356e+07	1.23871e+07	1.28216e+07	6.00009e+06	5.90059e+06	6.83136e+06	6.28582e+06	6.95418e+06	6.79863e+06
	523.525	158.096		8.18136e+06	1.23109e+07	8.43984e+06	8.61399e+06	8.46236e+06	8.40592e+06	8.31834e+06	5.70767e+06	1.13603e+07	7.88602e+06	6.66327e+06	7.47715e+06	7.94094e+06	7.99337e+06	7.85221e+06	8.2387e+06	8.48187e+06	8.57579e+06	8.56205e+06	8.40121e+06	7.91295e+06	8.92223e+06
	37.0369	480.123		1.01561e+07	8.4688e+06	8.23525e+06	8.46328e+06	9.17376e+06	9.95032e+06	7.86616e+06	8.22486e+06	8.19612e+06	8.72516e+06	7.84761e+06	7.77136e+06	9.01861e+06	8.04895e+06	8.69593e+06	7.7208e+06	7.2772e+06	7.61768e+06	8.25936e+06	7.36475e+06	8.34502e+06	9.07562e+06
	25.4577	219.984		8.97263e+06	1.05457e+07	6.87313e+06	8.70767e+06	9.6946e+06	1.04768e+07	8.41098e+06	9.25979e+06	9.10797e+06	8.35241e+06	7.23768e+06	4.01486e+06	7.45935e+06	8.46439e+06	9.3027e+06	8.55796e+06	1.00698e+07	1.02185e+07	6.24449e+06	7.55444e+06	6.45125e+06	8.38211e+06
	31.1517	298.035		168822	208891	171779	123454	255365	822175	9.54601e+06	9.60078e+06	9.70358e+06	9.87887e+06	9.63789e+06	1.02093e+07	9.664e+06	8.23219e+06	9.20718e+06	8.89671e+06	9.90404e+06	1.0983e+07	6.62408e+06	7.1571e+06	3.074e+07	2.14996e+07
	636.282	117.102		6.74637e+06	3.60398e+06	5.65131e+06	4.34463e+06	1.08156e+07	4.98194e+06	1.14048e+07	4.5582e+06	7.26592e+06	9.1983e+06	9.55133e+06	5.38918e+06	1.24832e+07	1.01327e+07	1.03803e+07	1.00139e+07	1.08107e+07	7.20363e+06	1.16666e+07	5.05745e+06	1.13219e+07	9.92565e+06
Bis(chloromethyl) ether	48.7942	115.964		1.03061e+07	7.60285e+06	7.65979e+06	6.49922e+06	8.55413e+06	6.77861e+06	10016583	6.96186e+06	7.97067e+06	8.45704e+06	8.87354e+06	7.29121e+06	4.18732e+06	8.90606e+06	8.16373e+06	3.90825e+06	6.9261e+06	1.86075e+07	8.09468e+06	8.01374e+06	1.02959e+07	8.1142e+06
	28.4803	388.984		8.57109e+06	8.94232e+06	9.5057e+06	9.77205e+06	7.76357e+06	8.81509e+06	8.73958e+06	7.75505e+06	8.27307e+06	7.946e+06	8.33641e+06	8.42941e+06	8.36743e+06	8.17721e+06	8.6052e+06	7.74862e+06	6.22712e+06	7.05558e+06	6.63111e+06	7.79227e+06	8.9316e+06	8.85535e+06
	51.9853	218.138		1.2046e+06	1.36249e+06	2.71493e+06	2.53509e+06	1.60393e+06	1.39518e+06	9.11153e+06	8.58375e+06	8.56921e+06	8.53235e+06	8.416e+06	7.62582e+06	8.38702e+06	8.07526e+06	8.38703e+06	7.58958e+06	1.18934e+07	1.4594e+07	1.51155e+07	1.34677e+07	1.82667e+07	1.35359e+07
	500.495	116.107		1.39608e+06	7.72546e+06	1.12082e+07	1.09213e+07	9.94466e+06	5.67777e+06	9.23536e+06	1.06825e+07	7.88989e+06	9.91737e+06	9.90126e+06	8.84785e+06	7.42308e+06	8.27162e+06	6.5913e+06	8.04089e+06	7.83896e+06	7.57573e+06	6.92921e+06	8.47889e+06	8.20625e+06	8.06235e+06
	647.996	247.943		6.66346e+06	8.62849e+06	9.09558e+06	7.72709e+06	9.41915e+06	7.67862e+06	8.99024e+06	8.80519e+06	9.20605e+06	8.00338e+06	8.70964e+06	9.11622e+06	8.67894e+06	7.42478e+06	8.2506e+06	7.73177e+06	7.51091e+06	8.00221e+06	8.75686e+06	6.92497e+06	7.93182e+06	7.2442e+06
2-methyl-3-(sulfooxy)propanoic acid	514.447	185.165		9.21156e+06	7.58371e+06	1.07361e+07	7.70505e+06	6.45859e+06	8.97032e+06	8.45438e+06	1.06712e+07	1.04318e+07	1.03093e+07	9.62948e+06	7.93162e+06	7.71091e+06	4.96407e+06	5.057e+06	7.35148e+06	7.79562e+06	7.8957e+06	7.36568e+06	6.54738e+06	8.28547e+06	9.08433e+06
	648.265	111.968		7.66927e+06	8.11591e+06	8.85051e+06	6.96074e+06	8.43938e+06	7.77941e+06	8.43973e+06	7.94596e+06	8.59756e+06	7.93311e+06	7.78528e+06	8.08794e+06	7.61578e+06	7.83503e+06	7.66817e+06	7.79904e+06	9.51581e+06	8.45363e+06	8.43852e+06	8.729e+06	8.18708e+06	8.29328e+06
	4.80493	224.062		7.93809e+06	5.55334e+06	9.30341e+06	8.36254e+06	4.91051e+06	6.11749e+06	9.58043e+06	4.99194e+06	9.63574e+06	1.34386e+07	6.20659e+06	8.04459e+06	9.11181e+06	9.58952e+06	1.04391e+07	6.83501e+06	9.14088e+06	1.02192e+07	8.16253e+06	4.69164e+06	9.05386e+06	7.6348e+06
	12.1391	181.95		5.8033e+06	10488617	9.58216e+06	8.29036e+06	790630	1.02217e+07	8.94012e+06	1.38823e+07	7.89212e+06	6.74999e+06	7.63248e+06	1.03089e+07	3.55087e+06	8.14118e+06	9.90588e+06	8.7723e+06	3.36331e+06	4.03476e+06	5.09706e+06	8.12477e+06	9.13672e+06	1.80113e+07
	37.8682	387.009		8.83877e+06	9.28232e+06	7.43047e+06	8.5442e+06	7.80626e+06	8.09121e+06	7.75187e+06	7.95839e+06	8.11693e+06	7.86815e+06	7.65285e+06	9.04361e+06	8.39627e+06	8.34662e+06	7.92846e+06	8.16207e+06	6.52611e+06	7.87041e+06	7.93223e+06	7.79503e+06	8.86814e+06	8.24803e+06
	291.413	132.531		7.22041e+06	7.37097e+06	7.78424e+06	7.46111e+06	7.02347e+06	1.58955e+07	6.86567e+06	6.9553e+06	7.27703e+06	7.57576e+06	7.29731e+06	7.37016e+06	7.25909e+06	6.99247e+06	7.52972e+06	7.24577e+06	7.13439e+06	2.00801e+06	8.6602e+06	7.15427e+06	2.0992e+07	7.11582e+06
	109.499	307.082		6.122e+06	4.00551e+06	4.27119e+06	4.3107e+06	4.65733e+06	4.67994e+06	7.8903e+06	8.35645e+06	8.31612e+06	8.01117e+06	8.42524e+06	8.40554e+06	8.49189e+06	1.01375e+07	8.89208e+06	1.03461e+07	1.40744e+07	1.8255e+07	7.90478e+06	6.65187e+06	1.0111e+07	5.40075e+06
	30.7038	101.071		4.22386e+07	3.20537e+06	2.84775e+06	2.52784e+06	4.59117e+07	3.80656e+06	4.5507e+06	4.56909e+06	3.95028e+06	4.66054e+06	4.73832e+06	4.08752e+06	3.85685e+06	4.5872e+06	4.70196e+06	4.16538e+06	6.31956e+06	5.82215e+06	6.15549e+06	5.89391e+06	5.25614e+06	3.64992e+06
	29.8102	124.087		1.03193e+07	1.14022e+07	8.01551e+06	7.42924e+06	8.29307e+06	7.03333e+06	7.76618e+06	8.56621e+06	7.22366e+06	7.27128e+06	7.82377e+06	8.73041e+06	7.92897e+06	7.37729e+06	8.52092e+06	8.90387e+06	8.60783e+06	8.64191e+06	6.66969e+06	7.14526e+06	7.15727e+06	6.40764e+06
	654.726	214.003		4.55255e+06	6.81397e+06	7.73603e+06	8.55797e+06	1.73272e+07	8.30626e+06	6.63689e+06	8.04238e+06	7.55706e+06	6.89036e+06	9.10295e+06	8.87706e+06	6.7802e+06	9.13299e+06	3.29751e+06	8.67741e+06	5.44266e+06	7.75276e+06	1.12832e+07	8.63752e+06	1.05579e+07	4.85875e+06
4-Bromocatechol	642.641	190.02		9.16788e+06	8.41142e+06	8.29345e+06	8.47126e+06	8.04946e+06	8.19194e+06	7.02332e+06	7.97845e+06	1.07094e+07	8.30112e+06	8.86467e+06	8.64745e+06	7.24784e+06	5.54395e+06	7.54234e+06	6.02688e+06	9.78272e+06	6.59807e+06	9.01139e+06	7.56755e+06	7.55369e+06	7.56034e+06
Velloquercetin	514.709	369.351		1.17266e+07	9.42405e+06	1.41802e+07	1.04974e+07	1.29e+07	1.08156e+07			5.20589e+06	7.09095e+06	8.02928e+06	7.19305e+06	6.50671e+06	5.51485e+06	4.72458e+06	6.42554e+06	8.18912e+06	7.7123e+06	1.03857e+07	8.99617e+06	9.35411e+06	1.12848e+07
	29.5471	209.103		1.02461e+07	9.22976e+06	8.29765e+06	8.99874e+06	9.38487e+06	9.58362e+06	8.28919e+06	8.25382e+06	8.41949e+06	8.42382e+06	7.12611e+06	8.82938e+06	8.05565e+06	8.38349e+06	7.87456e+06	8.36145e+06	6.53157e+06	5.90064e+06	6.05871e+06	6.63379e+06	6.25177e+06	6.91439e+06
	166.254	234.159		1.94097e+06	1.84545e+06	2.12858e+06	1.70087e+06	902683	1.31725e+06	8.31901e+06	8.64969e+06	8.29349e+06	8.8717e+06	8.55993e+06	8.50637e+06	8.85697e+06	8.27827e+06	8.07564e+06	9.21552e+06	1.64816e+07	1.83389e+07	1.1601e+07	1.16919e+07	1.11896e+07	1.05705e+07
	394.368	478.291		6.92142e+06	4.90347e+06	3.97632e+06	3.19356e+06	5.07788e+06	4.46315e+06	7.52039e+06	9.00767e+06	9.31776e+06	8.28434e+06	8.81988e+06	8.53893e+06	7.81105e+06	8.08611e+06	1.04879e+07	8.45593e+06	9.45213e+06	1.08409e+07	1.19761e+07	9.71434e+06	1.0728e+07	7.70252e+06
	47.7204	139.018		8.62413e+06	8.88347e+06	8.80654e+06	7.42691e+06	9.36146e+06	8.8368e+06	9.18224e+06	7.28588e+06	7.42799e+06	9.42458e+06	8.97358e+06	8.41105e+06	3.32008e+06	9.21134e+06	7.16053e+06	5.95131e+06	8.47441e+06	7.38652e+06	6.69708e+06	7.68705e+06	8.85094e+06	7.60398e+06
	647.728	305.899		8.08207e+06	7.59343e+06	8.0608e+06	7.43826e+06	7.86552e+06	8.397e+06	8.57563e+06	8.46304e+06	8.51123e+06	8.08843e+06	8.19153e+06	7.57084e+06	7.7758e+06	7.6903e+06	7.75873e+06	7.51469e+06	8.37493e+06	7.28014e+06	7.8636e+06	7.52819e+06	7.98663e+06	7.53028e+06
	45.3054	351.058		8.31611e+06	8.00601e+06	7.8953e+06	7.72441e+06	7.99995e+06	8.36136e+06	7.49289e+06	8.41559e+06	7.81384e+06	7.8109e+06	8.64316e+06	8.0571e+06	8.1221e+06	7.99754e+06	7.84732e+06	8.24173e+06	6.82168e+06	7.20118e+06	8.27643e+06	6.53567e+06	8.37043e+06	8.11635e+06
	378.86	119.085		7.44963e+06	8.44664e+06	5.116e+06	4.89949e+06	5.22634e+06	7.35723e+06	8.9788e+06	9.13895e+06	9.00965e+06	9.0989e+06	8.96621e+06	9.03976e+06	1.03304e+07	8.30498e+06	8.76848e+06	8.16542e+06	7.86902e+06	4.64485e+06	1.03671e+07	6.31469e+06	1.02553e+07	6.22523e+06
	40.9058	190.987		7.62803e+06	8.77114e+06	8.17585e+06	8.14454e+06	8.25456e+06	8.16093e+06	7.99813e+06	8.27811e+06	8.14419e+06	7.82053e+06	7.68045e+06	4.75176e+06	8.53437e+06	9.17296e+06	8.58418e+06	3.8524e+06	8.82335e+06	8.65397e+06	9.15094e+06	9.60748e+06	5.54089e+06	8.0872e+06
	205.299	280.154		2.2379e+07	2.40971e+07	8.50438e+06	8.84888e+06	4.9176e+06	3.98794e+06	8.03587e+06	8.36695e+06	8.26424e+06	8.02961e+06	7.74258e+06	7.93932e+06	7.81958e+06	7.49781e+06	7.87379e+06	7.5166e+06	3.14594e+06	3.8667e+06	4.27239e+06	3.36179e+06	3.8904e+06	3.24145e+06
	32.4892	324.22		1.28056e+07	1.30939e+07	1.52251e+07	1.54525e+07	1.61784e+07	1.62537e+07	7.55325e+06	6.70832e+06	7.72919e+06	7.90934e+06	7.32577e+06	7.78574e+06	7.17778e+06	6.55411e+06	6.6218e+06	6.79574e+06	1.20844e+06	1.66562e+06	2.2052e+06	1.70942e+06	3.40968e+06	2.12661e+06
Atheroline	528.753	338.341		6.94378e+06	1.34674e+07	5.08669e+06	5.19599e+06	5.98555e+06	6.56299e+06	7.29421e+06	7.53518e+06	1.08183e+07	6.70958e+06	6.95627e+06	6.37055e+06	7.00864e+06	7.08697e+06	6.99776e+06	7.11399e+06	1.02222e+07	7.43112e+06	8.76206e+06	1.34705e+07	8.38069e+06	7.47735e+06
	179.358	128.951		7.11752e+06	7.35052e+06	6.23656e+06	8.10611e+06	7.56255e+06	1.81272e+06	4.64378e+06	8.43495e+06	9.08866e+06	9.35803e+06	7.07862e+06	8.54994e+06	8.14474e+06	8.7858e+06	1.04063e+07	9.21954e+06	1.02246e+07	1.17662e+07	7.94392e+06	1.06869e+07	5.28018e+06	5.03604e+06
	25.5353	192.061		8.45332e+06	8.69768e+06	7.52011e+06	6.41617e+06	7.6924e+06	8.41509e+06	7.541e+06	7.30378e+06	8.24894e+06	7.11019e+06	7.34458e+06	7.60606e+06	8.11969e+06	8.42959e+06	8.33404e+06	7.91439e+06	9.56291e+06	7.53629e+06	6.65775e+06	8.06966e+06	7.12864e+06	8.71199e+06
	463.097	279.25		5.61266e+06	3.49428e+06	3.18954e+06	3.08362e+06	3.18716e+06	3.31394e+06	1.36231e+07	1.33859e+07	1.47896e+07	1.51091e+07	1.3087e+07	1.33738e+07	1.14981e+07	1.18379e+07	1.13865e+07	1.3711e+07	4.36305e+06	2.71907e+06	2.67227e+06	2.91969e+06	3.13625e+06	3.0415e+06
	25.4577	130.023		7.65548e+06	8.88383e+06	7.21688e+06	7.75831e+06	8.63038e+06	8.57855e+06	7.97616e+06	7.89312e+06	7.90604e+06	7.98913e+06	7.54963e+06	7.59562e+06	7.39864e+06	7.72398e+06	7.86226e+06	7.39446e+06	9.37384e+06	8.63426e+06	6.71748e+06	7.00995e+06	6.50939e+06	7.90801e+06
	32.225	159.076		1.00658e+07	1.06709e+07	9624683	9.52302e+06	6.65604e+06	7.24668e+06	8.32861e+06	8.03653e+06	7.96131e+06	7.98961e+06	7.96529e+06	7.97301e+06	7.87381e+06	7.51335e+06	8.5141e+06	7.25294e+06	6.69306e+06	5.99227e+06	6.48468e+06	6.77611e+06	5.77835e+06	7.23312e+06
	51.2285	246.144		4.35666e+06	2.91035e+06	5.00063e+06	3.82145e+06	3.91842e+06	3.72429e+06	7.70434e+06	7.78342e+06	7.78206e+06	7.95131e+06	7.92284e+06	7.33663e+06	7.82309e+06	7.63847e+06	8.06764e+06	7.66965e+06	8.53943e+06	1.97599e+07	7.47771e+06	9.46372e+06	1.43065e+07	1.08748e+07
	26.8293	133.097		8.85557e+06	9.89254e+06	1.43941e+07	1.10595e+07	8.30099e+06	7.15899e+06	7.48702e+06	7.35567e+06	8.49792e+06	7.76669e+06	7.64691e+06	8.09079e+06	7.91291e+06	8.01293e+06	7.52816e+06	7.7707e+06	4.29397e+06	4.25187e+06	6.20234e+06	6.47028e+06	5.95852e+06	6.18338e+06
	59.2721	273.084		3.12703e+06	2.39422e+06	2.49329e+06	1.4688e+06	3.84499e+06	3.06815e+06	7.04037e+06	7.01853e+06	7.15649e+06	7.5843e+06	7.53141e+06	7.29937e+06	7.76054e+06	7.81483e+06	8.38117e+06	7.93682e+06	14824878	1.4961e+07	1.72487e+07	1.58868e+07	8.1975e+06	7.57469e+06
	26.9993	130.086		5.10237e+06	4.96581e+06	5.93511e+06	4.50587e+06	5.12068e+06	3.79962e+06	7.94442e+06	7.88317e+06	8.08968e+06	7.43467e+06	7.73371e+06	7.50999e+06	7.6578e+06	7.53375e+06	7.78541e+06	7.59679e+06	7.91116e+06	8.26276e+06	9.74018e+06	1.03955e+07	1.36969e+07	1.35655e+07
	27.9426	426.821		7.77006e+06	6.70357e+06	6.76151e+06	6.82809e+06	8.12752e+06	6.98212e+06	7.42716e+06	8.23127e+06	7.65026e+06	8.16243e+06	7.87964e+06	8.04279e+06	7.42919e+06	6.93003e+06	7.80276e+06	7.70803e+06	8.87692e+06	1.01211e+07	9.5398e+06	9.62815e+06	5.82787e+06	5.512e+06
	247.578	296.045		5.47029e+06	2.26436e+07	1.03389e+07	7.08422e+06	7.16107e+06	3.77716e+06	7.15961e+06	8.33375e+06	7.76447e+06	7.67197e+06	6.74768e+06	7.18975e+06	9.94979e+06	6.14607e+06	4.9947e+06	5.62564e+06	7.17803e+06	6.91844e+06	8.34771e+06	8.94783e+06	7.23003e+06	2.8744e+06
	579	269.034		7.91844e+06	6.89089e+06	9.12933e+06	7.16061e+06	8.79113e+06	7.84223e+06	7.19838e+06	1.21286e+07	1.15401e+07	9.13986e+06	1.15389e+07	7.37135e+06	1.09478e+07	4.99387e+06	5.56409e+06	6.99005e+06	5.8373e+06	5.69097e+06	6.02789e+06	1.88952e+06	7.09598e+06	7.75417e+06
	368.164	226.012		8.9845e+06	5.00736e+06	9.18759e+06	7.46853e+06	7.79217e+06	7.46114e+06	7.29834e+06	7.89637e+06	7.80533e+06	7.13573e+06	7.18795e+06	8.04485e+06	7.0439e+06	8.26609e+06	8.09517e+06	7.83379e+06	7.59484e+06	8.21367e+06	7.56301e+06	7.47556e+06	7.73198e+06	7.60704e+06
	43.7092	158.117		5.17008e+06	5.55166e+06	1.85926e+07	2.10388e+07	6.291e+06	6.45313e+06	8.26149e+06	6.76284e+06	6.51894e+06	6.94899e+06	8.47419e+06	7.77891e+06	6.85718e+06	7.2135e+06	6.87836e+06	1.62335e+06	7.00248e+06	8.25696e+06	6.3802e+06	6.30904e+06	5.58319e+06	4.5892e+06
	647.729	197		7.8249e+06	7.56651e+06	7.74884e+06	7.69547e+06	8.17261e+06	8.14486e+06	7.98094e+06	7.38915e+06	7.35152e+06	7.57584e+06	7.84015e+06	7.61137e+06	6.93047e+06	7.09269e+06	7.5394e+06	8.43362e+06	7.61279e+06	8.00606e+06	8.27654e+06	7.03588e+06	7.55938e+06	7.13567e+06
	57.385	85.0279		7.87739e+06	8.50303e+06	8.1024e+06	7.22668e+06	6.88531e+06	6.65179e+06	7.68289e+06	7.89347e+06	7.52441e+06	7.64358e+06	7.79553e+06	7.48895e+06	7.1902e+06	7.81828e+06	8.02264e+06	7.79555e+06	7.55688e+06	8.16161e+06	6.31003e+06	6.56325e+06	9.2611e+06	8.11246e+06
	649.869	199.484		7.63368e+06	7.29961e+06	6.95168e+06	8.43581e+06	7.22593e+06	6.48598e+06	7.26556e+06	6.40023e+06	7.66503e+06	6.6201e+06	6.82847e+06	8.61359e+06	8.74335e+06	8.08438e+06	6.27687e+06	8.65321e+06	8.45046e+06	7.92879e+06	8.30346e+06	7.31954e+06	7.73137e+06	8.34463e+06
	51.7545	186.956		7.63265e+06	8.31791e+06	8.08511e+06	8.37154e+06	6.97498e+06	7.9557e+06	7.68462e+06	7.69693e+06	8.02438e+06	8.39067e+06	7.04501e+06	6.82574e+06	8.13559e+06	2.53861e+06	7.2306e+06	7.96327e+06	8.31639e+06	8.05172e+06	7.72994e+06	8.44955e+06	8.08422e+06	7.50687e+06
	646.66	163.99		7.9661e+06	7.16487e+06	8.1005e+06	7.46737e+06	6.9057e+06	7.3233e+06	8.71458e+06	7.25844e+06	8.63979e+06	8.47531e+06	7.37661e+06	8.5917e+06	7.78266e+06	7.00257e+06	6.57926e+06	7.39734e+06	6.98163e+06	6.82063e+06	7.43128e+06	7.9222e+06	7.19065e+06	7.40743e+06
	593.513	153.091		7.69912e+06	7.60553e+06	8.14278e+06	7.82721e+06	7.07173e+06	7.78616e+06	8.0145e+06	7.50869e+06	7.29747e+06	8.23584e+06	7.18081e+06	1.03949e+07	5.77811e+06	7.29931e+06	2.61405e+06	6.65658e+06	7.68341e+06	7.18157e+06	1.13838e+07	5.93283e+06	7.66704e+06	8.10059e+06
	319.624	132.531		5.37367e+06	5.55249e+06	5.65321e+06	2.87401e+06	5.45157e+06	1.75653e+07	5.23487e+06	5.50689e+06	5.63767e+06	5.13245e+06	5.29267e+06	5.73094e+06	5.27859e+06	5.44633e+06	5.78045e+06	5.79096e+06	5.58088e+06	2.27676e+07	1.42045e+06	5.12191e+06	2.72924e+07	5.43761e+06
Erythro-4-hydroxy-L-glutamate(1-)	247.15	163.133		7.40559e+06	6.77516e+06	8.25774e+06	7.78609e+06	7.70675e+06	7.71803e+06	7.39903e+06	7.68329e+06	7.50683e+06	8.08094e+06	7.38562e+06	8.43123e+06	7.07468e+06	7.21293e+06	7.88414e+06	7.55762e+06	6.78716e+06	6.13372e+06	7.45265e+06	7.39961e+06	6.74989e+06	7.9684e+06
	644.79	203.998		7.68408e+06	7.62902e+06	7.68545e+06	7.94132e+06	7.30766e+06	6.52057e+06	7.12096e+06	7.36076e+06	7.50473e+06	8.06187e+06	7.43899e+06	7.47548e+06	7.40303e+06	8.54506e+06	7.3362e+06	6.5216e+06	8.16506e+06	6.72297e+06	7.72324e+06	6.72942e+06	6.75904e+06	8.69092e+06
	538.772	124.087		9.41476e+06	9.56803e+06	282136	9.49609e+06	1.05069e+07	9.8252e+06	3.11867e+06	8.70931e+06	8.72392e+06	8.13885e+06	8.11754e+06	7.45196e+06	8.31723e+06	9.05544e+06	8.71829e+06	9.726e+06	6.0954e+06	2.64922e+06	2.40817e+06	1.03101e+07	2.95533e+06	1.04313e+07
	651.337	204.476		7.70778e+06	6.37358e+06	6.92429e+06	8.75023e+06	6.9408e+06	8.34371e+06	6.22721e+06	8.198e+06	7.51566e+06	6.22573e+06	7.25786e+06	7.24616e+06	9.34734e+06	8.73318e+06	5.06139e+06	7.07731e+06	8.21048e+06	7.18978e+06	7.17866e+06	7.14647e+06	6.62571e+06	9.40567e+06
	6.25491	138.991		8.29325e+06	8.82763e+06	8.29272e+06	9.40147e+06	3.48866e+06	8.40515e+06	8.57316e+06	8.62888e+06	5.07886e+06	8.36442e+06	8.03935e+06	2.37198e+06	7.67432e+06	7.89891e+06	9.19668e+06	6.60173e+06	8.06335e+06	8.57183e+06	8.00948e+06	5.84993e+06	6.58444e+06	7.31075e+06
Albendazole-beta-hydroxysulphone	584.906	314.332		5.38456e+06	4.14859e+06	3.85424e+06	3.33693e+06	4.03662e+06	3.58156e+06	1.27496e+07	1.26812e+07	1.14974e+07	1.19645e+07	1.08322e+07	1.11987e+07	1.15629e+07	1.1351e+07	1.08409e+07	1.14915e+07	4.11773e+06	3.31351e+06	3.86994e+06	3.38186e+06	4.52972e+06	3.64768e+06
	217.868	132.077		9.14508e+06	5.69948e+06	7.96758e+06	7.50266e+06	8.18343e+06	7.8921e+06	6.93276e+06	7.77375e+06	7.75295e+06	8.35207e+06	8.8515e+06	5.08065e+06	4.63453e+06	8.86356e+06	7.30427e+06	1.04736e+07	6.56412e+06	7.02016e+06	6.62584e+06	6.74615e+06	5.92243e+06	7.27618e+06
	21.4549	204.966		8.21837e+06	5.81494e+06	6.036e+06	7.90983e+06	6.36699e+06	8.68443e+06	7.41753e+06	8.09116e+06	7.73657e+06	6.75096e+06	5.82922e+06	6.01294e+06	8.15739e+06	9.22874e+06	8.30096e+06	7.88144e+06	5.89463e+06	7.21826e+06	5.57572e+06	6.17933e+06	8.50549e+06	1.07355e+07
	549.919	71.0602		8.0986e+06	6.86015e+06	7.74176e+06	7.03173e+06	9.25313e+06	6.86226e+06	5.52627e+06	7.22389e+06	6.35373e+06	6.66674e+06	1.17376e+07	8.98598e+06	6.51773e+06	4.55777e+06	6.75815e+06	8.90282e+06	7.1007e+06	1.07308e+07	6.85465e+06	8.23739e+06	6.90562e+06	3.46302e+06
Stearyltrimethylammonium chloride	126.967	349.053		6.71151e+06	7.02924e+06	7.56528e+06	8.54269e+06	7.73563e+06	7.30513e+06	7.15737e+06	7.42032e+06	7.68617e+06	7.31362e+06	7.54653e+06	7.41793e+06	8.01317e+06	8.23867e+06	6.52899e+06	6.34478e+06	6.79361e+06	6.09467e+06	6.9466e+06	7.71263e+06	7.37141e+06	8.88126e+06
	452.133	279.158		7.05305e+06	6.71158e+06	6.94129e+06	6.75134e+06	6.80846e+06	6.50722e+06	7.29574e+06	7.45051e+06	7.35227e+06	7.01348e+06	7.19237e+06	7.1855e+06	7.081e+06	7.50192e+06	7.26032e+06	7.1005e+06	6.99393e+06	1.48919e+07	6.95636e+06	6.75059e+06	6.74251e+06	6.67163e+06
	642.708	122.096		1.12325e+07	6.203e+06	5.59731e+06	6.39725e+06	7.34646e+06	6.29356e+06	7.86639e+06	9.29842e+06	6.54256e+06	8.11684e+06	7.07485e+06	6.0228e+06	7.49721e+06	5.11115e+06	7.88923e+06	7.30638e+06	8.56819e+06	7.23293e+06	9.33975e+06	5.37706e+06	8.69355e+06	6.94171e+06
	592.289	153.077		7.68969e+06	7.14185e+06	8.18711e+06	1.55542e+07	1.02554e+07	6.56423e+06	8.25851e+06	7.71706e+06	5.88037e+06	8.26397e+06	7.32617e+06	1.056e+07	7.03184e+06	5.6051e+06	4.47063e+06	6.45316e+06	6.85058e+06	6.66095e+06	1.01366e+06	5.81405e+06	6.28672e+06	8.26705e+06
	24.9843	118.942		6.67091e+06	6.69734e+06	8.88976e+06	7.47187e+06	6.63276e+06	5.99287e+06	8.49997e+06	9.80957e+06	8.79214e+06	9.21635e+06	8.37056e+06	7.32244e+06	5.30251e+06	5.59018e+06	6.46929e+06	6.40495e+06	6.11292e+06	9.40249e+06	6.67155e+06	8.69348e+06	5.29892e+06	7.145e+06
	196.742	266.138		1.4694e+07	1.57689e+07	1.3562e+07	1.30314e+07	1.29628e+07	1.07786e+07	7.19218e+06	7.24876e+06	7.19374e+06	7.04163e+06	6.95536e+06	6.69597e+06	7.48737e+06	6.638e+06	7.22707e+06	7.16156e+06	1.50399e+06	1.51129e+06	1.41946e+06	1.23555e+06	2.3176e+06	1.70469e+06
	231.238	127.075		7.10321e+06	6.59474e+06	6.74402e+06	7.40615e+06	7.4927e+06	7.34365e+06	7.41746e+06	7.40369e+06	7.35081e+06	7.98239e+06	7.40795e+06	8.36214e+06	7.30764e+06	7.56356e+06	6.3768e+06	7.2087e+06	8.6822e+06	6.4536e+06	6.89317e+06	7.13627e+06	7.23888e+06	7.62673e+06
Shikimate 3-phosphate	30.2769	255.145		9.88523e+06	9.73758e+06	9.8696e+06	9.33779e+06	1.00654e+07	7.81733e+06	6.74881e+06	7.58095e+06	6.66262e+06	6.91555e+06	7.45405e+06	7.16788e+06	7.69217e+06	7.85246e+06	7.63013e+06	7.2168e+06	5.30386e+06	4.61384e+06	5.08761e+06	5.44788e+06	4.54182e+06	5.44605e+06
	178.823	231.17		9.21455e+06	5.19267e+06	7.27503e+06	7.76172e+06	7.05984e+06	5.67211e+06	7.16516e+06	7.49748e+06	7.23038e+06	7.30584e+06	7.30062e+06	7.43839e+06	7.69198e+06	7.24694e+06	7.42571e+06	7.27284e+06	6.76371e+06	7.85266e+06	6.69981e+06	6.60412e+06	8.71785e+06	7.65859e+06
	27.9432	342.86		7.47718e+06	6.18955e+06	6.47721e+06	6.17665e+06	7.55195e+06	6.64798e+06	7.0807e+06	7.24942e+06	7.32767e+06	7.35818e+06	7.22791e+06	7.79005e+06	7.36181e+06	7.14223e+06	7.3836e+06	7.19722e+06	8.85243e+06	9.33628e+06	9.16325e+06	8.59981e+06	5.22851e+06	5.09095e+06
	27.9421	510.782		7.42175e+06	6.7717e+06	6.27642e+06	7.07049e+06	7.22505e+06	6.50586e+06	7.18189e+06	7.52823e+06	7.25892e+06	7.54539e+06	7.57183e+06	7.72262e+06	7.23723e+06	6.65292e+06	7.45159e+06	7.25848e+06	8.08858e+06	8.76207e+06	8.35825e+06	8.0806e+06	5.79697e+06	5.53406e+06
	21.683	202.951		6.82355e+06	7.44398e+06	7.23858e+06	7.47303e+06	8.68219e+06	8.08001e+06	6.99265e+06	4.76161e+06	6.88565e+06	7.54499e+06	6.55436e+06	6.17571e+06	9.51778e+06	6.00441e+06	6.8244e+06	6.56254e+06	6.45012e+06	6.22612e+06	7.48991e+06	6.75536e+06	8.95796e+06	9.82652e+06
	48.003	94.0448		7.57887e+06	7.21671e+06	7.54836e+06	7.15479e+06	7.78295e+06	8.12266e+06	7.75988e+06	6.88907e+06	7.43236e+06	7.17254e+06	7.50745e+06	6.41113e+06	7.67717e+06	6.8214e+06	7.68542e+06	6.48302e+06	6.39814e+06	7.1067e+06	7.33286e+06	6.36032e+06	7.36717e+06	7.43687e+06
	36.5237	80.0492		1.18898e+07	6.35865e+06	1.06227e+07	5.66271e+06	8.3673e+06	4.68302e+06	6.26217e+06	6.7636e+06	8.88614e+06	6.40963e+06	6.51571e+06	9.77836e+06	5.98733e+06	5.91678e+06	6.78763e+06	7.71146e+06	1.25113e+07	3.99011e+06	1.76159e+06	8.56492e+06	6.3259e+06	7.17624e+06
	580.341	280.263		5.55984e+06	6.19069e+06	5.12753e+06	6.30605e+06	4.43045e+06	4.55445e+06	8.78073e+06	6.17747e+06	7.7451e+06	1.09209e+07	1.04567e+07	7.85284e+06	7.84085e+06	1.17093e+07	1.00539e+07	7.30903e+06	6.77315e+06	5.54561e+06	6.78377e+06	6.09393e+06	6.65819e+06	5.99013e+06
Dichloroarcyriaflavin A	526.52	395.219		8.31623e+06	5.46233e+06	6.50632e+06	6.06224e+06	7.94928e+06	4.58964e+06	8.22343e+06	8.88258e+06	6.10059e+06	8.57259e+06	7.88394e+06	7.5661e+06	8.63527e+06	8.01214e+06	7.73176e+06	6.91193e+06	8.39675e+06	7061508	6.63484e+06	6.8611e+06	5.98641e+06	6.00089e+06
	54.9516	102.97		6.54659e+06	6.97394e+06	7.11439e+06	7.27484e+06	8.08972e+06	7.53287e+06	7.56478e+06	6.97101e+06	6.73738e+06	7.82769e+06	6.4524e+06	7.47756e+06	7.4283e+06	6.93507e+06	7.06843e+06	7.58556e+06	7.69554e+06	6.78273e+06	7.0573e+06	7.25415e+06	6.75733e+06	7.02667e+06
	48.25	82.5369		6.72884e+06	7.25351e+06	7.39367e+06	6.44319e+06	8.31346e+06	8.76007e+06	7.94635e+06	5.73407e+06	7.95622e+06	7.3116e+06	7.10104e+06	6.76914e+06	7.58398e+06	7.82031e+06	6.93989e+06	6.01694e+06	6.84679e+06	5.94811e+06	7.78731e+06	7.44719e+06	7.40809e+06	6.35711e+06
	39.7127	151.035		7.59387e+06	3.60491e+06	6.6771e+06	7.27624e+06	7.30691e+06	8.35811e+06	7.37159e+06	7.80226e+06	4.46284e+06	7.42004e+06	8.02011e+06	7.56333e+06	7.6549e+06	6.9978e+06	7.73663e+06	7.00963e+06	8.28049e+06	7.00846e+06	6.85615e+06	7.87156e+06	7.27945e+06	7.15291e+06
	305.314	163.039		7.07633e+06	7.44724e+06	7.37642e+06	7.30111e+06	6.71433e+06	7.66226e+06	8.0979e+06	7.60067e+06	7.32149e+06	7.44713e+06	7.49918e+06	7.51268e+06	6.94109e+06	6.53022e+06	6.61252e+06	7.03082e+06	7.42604e+06	6.56182e+06	7.4438e+06	6.51582e+06	6.47004e+06	6.44142e+06
	582.232	136.021		8.00545e+06	7.37697e+06	8.43954e+06	7.81187e+06	7.78897e+06	8.14549e+06	9.02807e+06	7.38857e+06	7.32327e+06	6.94414e+06	7.10864e+06	6.83393e+06	7.13782e+06	7.30904e+06	5.91466e+06	8.23865e+06	7.78214e+06	7.82425e+06	3.58305e+06	806730	7.04303e+06	8.48248e+06
	5.97825	166.986		7.26502e+06	7.63213e+06	6.95222e+06	8.54961e+06	7.55399e+06	7.60332e+06	8.20325e+06	8.22469e+06	6.58737e+06	7.50899e+06	7.11762e+06	6.85253e+06	7.0392e+06	5.94267e+06	7.7873e+06	5.8634e+06	6.32305e+06	7.69279e+06	7.52012e+06	5.54401e+06	5.5637e+06	6.50122e+06
	392.765	250.987		1.232e+07	6.65675e+06	7.77505e+06	5.54244e+06	1.44473e+06	6.57621e+06	6.34685e+06	1.13879e+07	8.56416e+06	6.99733e+06	7.82938e+06	8.88321e+06	6.45955e+06	6.40116e+06	6.20674e+06	6.46294e+06	6.95084e+06	8.53426e+06	6.26866e+06	6.36785e+06	5.23408e+06	6.4443e+06
	564.703	125.096		8.59675e+06	7.45244e+06	7.8872e+06	7.19614e+06	7.85005e+06	7.73313e+06	8.37341e+06	8.54228e+06	7.83497e+06	7.54236e+06	7.79722e+06	6.76344e+06	7.08693e+06	6.67378e+06	6.4783e+06	7.4028e+06	8.32395e+06	3.78199e+06	7.15836e+06	3.17228e+06	4.72834e+06	6856411
	54.8273	120.981		6.89883e+06	7.392e+06	7.21307e+06	6.65876e+06	6.95768e+06	6.25793e+06	7.01501e+06	7.79826e+06	7.03792e+06	7.26928e+06	6.97691e+06	6.73148e+06	7.18642e+06	6.44429e+06	7.70016e+06	5.79777e+06	7.17551e+06	6.46393e+06	7.64541e+06	8.42595e+06	6.04305e+06	6.83279e+06
	647.2	137		6.89481e+06	6.60702e+06	7.8112e+06	6.88245e+06	6.38702e+06	7.23349e+06	7.84334e+06	7.37142e+06	6.92812e+06	7.02196e+06	7.00194e+06	6.75864e+06	7.33592e+06	7.55332e+06	6.52698e+06	6.68934e+06	6.36768e+06	7.15298e+06	7.74763e+06	7.14115e+06	6.77562e+06	5.80739e+06
	231.105	132.531		6.82126e+06	7.16768e+06	6.92163e+06	2.81437e+06	7.56898e+06	8.51235e+06	6.48676e+06	6.96943e+06	7.10453e+06	6.57e+06	6.99955e+06	7.0124e+06	7.64931e+06	7.46088e+06	7.82112e+06	7.75351e+06	7.30659e+06	8.28593e+06	5.29412e+06	7.38825e+06	5.9963e+06	7.32373e+06
	25.5361	94.5459		1.01001e+07	8.2507e+06	5.2399e+06	4.53663e+06	9.50919e+06	5.64049e+06	7.8088e+06	4.86265e+06	6.61069e+06	5.2642e+06	6.07786e+06	8.45109e+06	7.13337e+06	7.21276e+06	6.01033e+06	6.66069e+06	6.71716e+06	8.41429e+06	5.31813e+06	6.11099e+06	5.51504e+06	1.09522e+07
	428.064	107.967		9.52351e+06	4.88332e+06	8.23799e+06	1.5101e+07	8.69044e+06	6.37888e+06	5.14441e+06	8.31569e+06	8.64393e+06	8.08743e+06	8.14885e+06	8.26919e+06	8.1367e+06	4.77151e+06	4.1937e+06	4.32383e+06	5.32615e+06	3.60212e+06	4.89203e+06	7.12098e+06	4.80806e+06	4.88091e+06
	143.258	253.118		1.2994e+07	5.91602e+06	7.51559e+06	5.99153e+06	8.39027e+06	5.57761e+06	6.526e+06	6.89725e+06	6.93731e+06	6.84619e+06	6.98895e+06	6.94824e+06	6.96101e+06	6.79506e+06	7.01922e+06	6.8524e+06	6.23216e+06	6.51103e+06	6.09375e+06	5.98022e+06	4.9167e+06	6.33219e+06
	648.543	196.993		7.17254e+06	8.06921e+06	5.1224e+06	6.0872e+06	6.64077e+06	5.47023e+06	8.05223e+06	6.98548e+06	7.34228e+06	6.12789e+06	6.87044e+06	6.83204e+06	8.39131e+06	7.00158e+06	5.91365e+06	7.1003e+06	6.00963e+06	7.28601e+06	7.02231e+06	6.28977e+06	7.82555e+06	7.2192e+06
	685.882	172.977		7.14769e+06	4.70869e+06	3.05378e+06	7.27967e+06	4.34436e+06	2.16702e+06	7.50702e+06	5.37533e+06	3.8717e+06	5.40659e+06	5.62798e+06	3.889e+06	6.65835e+06	6.21096e+06	5.44011e+06	4.15888e+06	7.04637e+06	1.24261e+07	1.22874e+07	8.03437e+06	1.16586e+07	1.63184e+07
	470.24	167.154		9.3868e+06	5.99956e+06	3.38512e+06	8.40973e+06	7.07185e+06	7.00847e+06	7.77543e+06	8.20834e+06	6.27996e+06	6.42801e+06	7.91088e+06	7.44906e+06	7.23797e+06	5.61132e+06	4.18283e+06	6.93477e+06	6.06746e+06	3.88375e+06	5.56556e+06	1.01093e+07	8.35233e+06	7.05495e+06
	31.689	102.055		4.71107e+06	4.2072e+06	6.64755e+06	6.56436e+06	6.43872e+06	5.1381e+06	6.68126e+06	6.40092e+06	7.16306e+06	7.14601e+06	5.53019e+06	5.96732e+06	6.41812e+06	6.88425e+06	6.23836e+06	8.45476e+06	7.8938e+06	6.843e+06	9.32568e+06	8.32262e+06	8.51067e+06	8.11018e+06
	57.3911	332.561		715505	1.75488e+06	4.15351e+06	4.81871e+06	796038	2.15079e+06	6.77831e+06	6.93208e+06	6.6608e+06	6.1908e+06	6.86543e+06	7.14195e+06	6.31484e+06	8.82385e+06	6.45912e+06	6.68353e+06	1.57457e+06	1.88051e+06	1.9111e+06	3.21201e+06	2.87648e+07	2.8879e+07
	647.729	118.521		8.28447e+06	6.94406e+06	6.8109e+06	6.57501e+06	6.97481e+06	6.43093e+06	6.47912e+06	7.01962e+06	6.62054e+06	6.73021e+06	6.54786e+06	7.61107e+06	7.22653e+06	7.69157e+06	7.39433e+06	4.98591e+06	5.92482e+06	6.07192e+06	6.48827e+06	7.02454e+06	6.72231e+06	6.72514e+06
	253.167	186.149		2.62213e+06	2.42319e+06	2.04838e+06	2.96097e+06	2.4272e+06	2.50091e+06	1.00148e+07	1.04212e+07	1.01474e+07	1.05144e+07	1.10776e+07	1.6442e+07	1.706e+07	1.05344e+07	1.08682e+07	1.07003e+07	2.4749e+06	2.53878e+06	2.96895e+06	2.53008e+06	2.69222e+06	2.60364e+06
	298.896	152.995		4.84245e+06	9.46963e+06	919445	853846	4.70535e+06	8.54444e+06	6.20766e+06	7.80129e+06	7.03757e+06	6.06257e+06	8.97062e+06	6.39077e+06	9.93684e+06	8.28717e+06	5.50695e+06	1.15841e+07	7.61212e+06	5.46962e+06	9.86367e+06	6.37729e+06	8.53093e+06	3.32394e+06
	24.1931	99.512		6.44824e+06	7.83417e+06	8.19078e+06	4.98384e+06	6.45428e+06	7.68666e+06	5.04154e+06	5.36982e+06	6.13379e+06	5.34507e+06	5.72577e+06	6.94617e+06	7.96706e+06	6.45489e+06	6.96932e+06	6.7169e+06	6.9101e+06	6.45001e+06	6.8418e+06	7.12951e+06	9.05786e+06	7.59049e+06
	482.614	198.185		5.34973e+06	3.06967e+06	2.92035e+06	2.98833e+06	3.47589e+06	2.08373e+06	1.23355e+07	1.22268e+07	1.19172e+07	1.24031e+07	1.16804e+07	1.13448e+07	1.11225e+07	1.06256e+07	1.06867e+07	6.9419e+06	3.64559e+06	2.23474e+06	2.62282e+06	2.94076e+06	2.84383e+06	2.74391e+06
	47.9918	111.541		6.96282e+06	6.58565e+06	6.78531e+06	5.69348e+06	6.28013e+06	5.87893e+06	6.54094e+06	6.46611e+06	6.56037e+06	6.95749e+06	7.33458e+06	6.93836e+06	7.79066e+06	6.84527e+06	6.7979e+06	6.263e+06	7.19671e+06	5.54833e+06	7.05955e+06	7.1631e+06	7.07433e+06	7.14624e+06
	612.547	166.086		1.39765e+06	6.19846e+06	8.96417e+06	8.89505e+06	9.01097e+06	6.6994e+06	7.28186e+06	1.0011e+07	7.56871e+06	7.10412e+06	6.65538e+06	6.96715e+06	5.97038e+06	6.42784e+06	6.78495e+06	6.88073e+06	6.75679e+06	6.10515e+06	992958	7.60044e+06	6.82818e+06	6.64552e+06
D-Glycerate	716.724	107.085		7.03797e+06	6.88164e+06	7.05987e+06	6.63198e+06	6.52212e+06	7.12453e+06	6.92786e+06	6.64209e+06	4.74582e+06	6.66254e+06	7.17598e+06	4.84444e+06	6.96851e+06	6.9838e+06	7.02971e+06	6.8794e+06	7.13295e+06	3.64345e+06	6.74641e+06	6.94789e+06	9.14997e+06	7.338e+06
	36.4997	188.128		7.42438e+06	8.45851e+06	6.32585e+06	5.10316e+06	7.12845e+06	5.37905e+06	6.20251e+06	7.01074e+06	5.45041e+06	7.34292e+06	6.33343e+06	6.93566e+06	6.66933e+06	5.95478e+06	5.868e+06	6.09907e+06	4.46864e+06	5.26312e+06	3.11498e+06	3.9482e+06	14447884	1.15393e+07
	351.046	434.243		4.30174e+06	4.96557e+06	4.3705e+06	4.24783e+06	4.45077e+06	4.20065e+06	9.10984e+06	9.65727e+06	9.12325e+06	9.35377e+06	8.87389e+06	8.64305e+06	9.15093e+06	9.27222e+06	8.98671e+06	8.37784e+06	5.77676e+06	4.18985e+06	4.65255e+06	5.06409e+06	4.13415e+06	5.3638e+06
	144.599	231.141		1.10943e+07	1.28669e+07	1.56599e+07	1.53817e+07	9.13524e+06	8.14787e+06	5.97673e+06	6.17102e+06	6.60088e+06	6.25764e+06	6.37665e+06	6.01474e+06	6.22229e+06	6.16709e+06	5.94326e+06	6.09573e+06	2.61716e+06	1.73862e+06	411799	1.40089e+06	2.10885e+06	3.42307e+06
	31.4128	433.049		7.02752e+06	9.08711e+06	6.62649e+06	6.29375e+06	4.08276e+06	7.34069e+06	6.39558e+06	6.7474e+06	6.69549e+06	6.89393e+06	6.02241e+06	7.27248e+06	6.07656e+06	6.76864e+06	6.57461e+06	6.96965e+06	8.15955e+06	7.47862e+06	1.7661e+06	3.82603e+06	8.27229e+06	9.4007e+06
	41.3895	149.023		6.1689e+06	6.71136e+06	5.10478e+06	3.92515e+06	4.98408e+06	7.64929e+06	6.58968e+06	5.35527e+06	5.07301e+06	5.98977e+06	5.67879e+06	5.85533e+06	6.52355e+06	5.98241e+06	4.04814e+06	6.18745e+06	6.39298e+06	6.989e+06	7.09799e+06	2.00699e+07	6.74458e+06	6.62979e+06
2,5-Dichloro-2,5-cyclohexadiene-1,4-diol	645.857	182.022		1.36303e+06	8.19034e+06	1.33839e+06	8.03875e+06	7.24073e+06	1.44533e+06	8.00559e+06	7.71584e+06	7.46754e+06	7.9381e+06	1.96352e+06	8.69422e+06	8.28043e+06	7.71384e+06	7.65335e+06	7.80308e+06	6.98039e+06	8.12355e+06	7.85567e+06	7.07756e+06	8.05438e+06	6.79881e+06
	135.761	314.145		4.40811e+06	3.61542e+06	2.0349e+06	1.24822e+06	4.46065e+06	4.20546e+06	6.77309e+06	7.05766e+06	6.46251e+06	6.48535e+06	6.90872e+06	6.943e+06	6.74715e+06	7.20927e+06	7.1766e+06	6.44209e+06	1.08731e+07	1.02287e+07	8.86615e+06	1.09968e+07	7.40083e+06	8.28561e+06
	664.85	159.969		6.38711e+06	6.1478e+06	6.44635e+06	6.63865e+06	6.26785e+06	6.48755e+06	6.53204e+06	6.37937e+06	6.35011e+06	6.50209e+06	6.32448e+06	6.20426e+06	6.23507e+06	6.64698e+06	6.40963e+06	6.64322e+06	7.03833e+06	8.54646e+06	6.25582e+06	6.96311e+06	6.46647e+06	6.29875e+06
	150.472	167.083		2.04713e+07	461382	1.91932e+07	456292	499343	1.5012e+07	861536	838776	850465	730011	700879	785598	722517	830234	857251	810682	887221	1.06901e+06	1.04699e+06	1.08346e+06	3.92617e+07	3.65487e+07
	548.194	280.263		1.18977e+07	6.57949e+06	6.22807e+06	4.39745e+06	596262	4.23438e+06	8.76813e+06	6.29397e+06	7.00532e+06	4.42679e+06	9.05701e+06	7.68816e+06	4.43246e+06	4.84434e+06	6.12491e+06	8.39976e+06	4.84985e+06	4.31016e+06	6.37229e+06	1.00023e+07	9.79695e+06	7.34528e+06
	581.667	286.985		7.52155e+06	6.06182e+06	7.38178e+06	8.58928e+06	6.07403e+06	9.13363e+06	5.91521e+06	6.80695e+06	6.76527e+06	7.158e+06	6.60612e+06	6.77305e+06	5.76029e+06	5.00373e+06	4.94314e+06	5.45083e+06	6.82086e+06	5.4007e+06	6.65991e+06	5.54079e+06	6.14053e+06	7.07346e+06
	634.306	280.263		3.4412e+06	7.31193e+06	247896	8.06223e+06	7.8909e+06	6.65684e+06	8.3242e+06	5.30711e+06	8.58308e+06	9.04493e+06	9.03675e+06	7.88076e+06	9.38548e+06	8.24146e+06	3.10273e+06	9.43707e+06	428390	8.95039e+06	8.17018e+06	7.3173e+06	3.56081e+06	2.73105e+06
	30.619	127.025		1.30846e+07	1.87186e+07	1.37798e+07	1.48588e+07	1.08162e+07	1.31789e+07	4.32481e+06	3.35518e+06	2.97e+06	3.15267e+06	3.51399e+06	3.70329e+06	3.47415e+06	1.07163e+06	3.93981e+06	2.92584e+06	1.33543e+06	1.90945e+06	6.6268e+06	1.92355e+06	8.51164e+06	5.26306e+06
	29.283	485.343		5.91259e+06	6.97626e+06	7.34397e+06	7.79084e+06	7.7476e+06	6.22779e+06	6.9464e+06	6.83482e+06	7.6008e+06	6.32201e+06	6.76855e+06	5.85621e+06	6.49907e+06	6.45713e+06	6.3762e+06	6.25261e+06	5.7683e+06	4.91856e+06	4.42945e+06	4.66983e+06	6.88445e+06	7.60047e+06
	265.199	99.0802		6.8751e+06	5.99815e+06	6.60921e+06	5.98132e+06	5.95257e+06	7.14409e+06	5.97343e+06	7.80297e+06	6.58506e+06	5.94677e+06	6.71766e+06	6.15442e+06	5.87264e+06	6.0936e+06	6.51195e+06	6.94776e+06	5.76804e+06	5.85273e+06	7.85812e+06	6.63513e+06	6.81182e+06	5.88882e+06
3,4-dihydroxy-5-(sulfooxy)cyclohex-1-ene-1-carboxylic acid	644.275	255.219		6.39035e+06	6.25007e+06	6.60668e+06	6.29059e+06	7.18094e+06	6.73511e+06	5.36267e+06	5.83942e+06	7.00265e+06	5.47253e+06	6.30611e+06	5.97541e+06	6.7302e+06	7.13921e+06	5.90363e+06	6.25272e+06	6.27093e+06	6.34722e+06	6.56927e+06	6.75201e+06	6.56302e+06	7.88793e+06
	0.61251	131.974		5.72966e+06	7.03982e+06	6.28228e+06	6.11488e+06	6.28044e+06	6.68553e+06	5.79644e+06	6.03649e+06	7.0902e+06	6.82397e+06	6.22488e+06	6.91098e+06	7.1739e+06	6.25226e+06	6.58847e+06	5.93171e+06	6.1423e+06	5.7373e+06	6.24637e+06	6.32247e+06	7.05612e+06	7.11419e+06
	171.059	144.982		6.50962e+06	5.92765e+06	6.56671e+06	6.43833e+06	6.41628e+06	7.78602e+06	6.30223e+06	6.85376e+06	6.29351e+06	6.47808e+06	7.56227e+06	6.84496e+06	5.64563e+06	5.76802e+06	7.37158e+06	6.04253e+06	6.39203e+06	5.50379e+06	6.70256e+06	6.12739e+06	5.82523e+06	6.08968e+06
	98.6037	113.059		5.79318e+06	5.62859e+06	6.40684e+06	7.59464e+06	6.17716e+06	9.86041e+06	4.68931e+06	8.4231e+06	6.00554e+06	6.02356e+06	5.9678e+06	5.59748e+06	8.25376e+06	5.97103e+06	6.07973e+06	6.08149e+06	5.98382e+06	8.03604e+06	6.30665e+06	5.43142e+06	5.7131e+06	5.42039e+06
Arbutin	330.455	273.253		4.84079e+06	5.36232e+06	4.61364e+06	4.97726e+06	5.4205e+06	4.93849e+06	7.56831e+06	7.72917e+06	7.51553e+06	7.5591e+06	7.53075e+06	8.18129e+06	7.58179e+06	8.28474e+06	8.63344e+06	8.52677e+06	5.56616e+06	4.75639e+06	4.78342e+06	6.24663e+06	5.19548e+06	5.3509e+06
	649.477	189.481		5.94425e+06	6.35219e+06	6.98146e+06	6.60772e+06	7.19415e+06	5.85429e+06	6.37885e+06	5.75711e+06	7.32314e+06	6.76784e+06	7.34841e+06	6.32323e+06	6.6265e+06	6.72212e+06	6.11592e+06	6.38292e+06	5.95243e+06	6.92355e+06	5.22453e+06	6.73813e+06	6.43027e+06	5.1729e+06
	632.166	130.086		6.88673e+06	7.05585e+06	7.17751e+06	7.69499e+06	7.19499e+06	7.10249e+06	7.34061e+06	7.47318e+06	7.63226e+06	7.2963e+06	7.14418e+06	6.94136e+06	7.07978e+06	7.16729e+06	7.32272e+06	2.76828e+06	3.47895e+06	6.02515e+06	7.30041e+06	4.30822e+06	7.59156e+06	505536
	30.6238	185.032		4.80752e+06	5.4356e+06	5.55348e+06	4.9228e+06	6.52312e+06	5.85306e+06	6.71826e+06	6.6315e+06	6.27374e+06	6.66791e+06	6.74747e+06	7.4218e+06	6.59064e+06	5.77504e+06	6.7622e+06	6.39453e+06	5.73153e+06	6.72016e+06	9.05135e+06	8.26063e+06	6.13638e+06	5.49943e+06
2-Bromo-1H-indole-3-carboxaldehyde	4.44177	225.06		5.82715e+06	3.49183e+06	6.35122e+06	3.73197e+06	1.02747e+07	4.86754e+06	7.27461e+06	4.9647e+06	5.61108e+06	7.5328e+06	6.58736e+06	6.69701e+06	4.83889e+06	7.50331e+06	1.01006e+07	6.93737e+06	6.60835e+06	4.3452e+06	6.23096e+06	7.61771e+06	6.72127e+06	5.75978e+06
	25.5374	71.0289		6.21581e+06	7.42846e+06	5.35581e+06	5.48233e+06	6.65841e+06	6.09201e+06	5.11864e+06	6.28969e+06	6.44606e+06	6.12002e+06	6.57813e+06	6.23532e+06	6.76475e+06	7.47142e+06	6.58497e+06	7.4083e+06	6.61651e+06	6.59394e+06	5.3812e+06	6.01156e+06	6.23511e+06	6.57253e+06
	351.045	410.164		2.96567e+06	3.34661e+06	3.06463e+06	2.68633e+06	2.74603e+06	3.42242e+06	1.00971e+07	1.01003e+07	1.01498e+07	1.02669e+07	9.74486e+06	9.92648e+06	1.04185e+07	9.50582e+06	10145088	9.84922e+06	3.89792e+06	2.9507e+06	3.40878e+06	3.8326e+06	2.79775e+06	4.29753e+06
	57.3859	656.136		4.96017e+06	4.35161e+06	5.54106e+06	5.18147e+06	4.82579e+06	5.45743e+06	6.27843e+06	6.48485e+06	7.02258e+06	7.29086e+06	5.84381e+06	6.10467e+06	6.46517e+06	6.15484e+06	5.87658e+06	6.07389e+06	7.87902e+06	7.32894e+06	8.0436e+06	7.08255e+06	7.46365e+06	7.71447e+06
	88.9674	138.991		6.12957e+06	6.47672e+06	5.7844e+06	6.07438e+06	6.35441e+06	6.66735e+06	6.51178e+06	5.21104e+06	4.30277e+06	6.834e+06	6.64216e+06	6.46731e+06	6.57511e+06	8.0684e+06	6.39521e+06	7.88218e+06	6.40462e+06	5.22547e+06	7.05643e+06	6.84527e+06	5.74695e+06	5.6243e+06
	121.056	107.95		6.47761e+06	4.47663e+06	6.26562e+06	6.68845e+06	7.70779e+06	6.18766e+06	6.74869e+06	2.39791e+06	6.75168e+06	6.08779e+06	6.21925e+06	6.12973e+06	7.31785e+06	7.39221e+06	8.27542e+06	7.77919e+06	3.13804e+06	7.83123e+06	7.34251e+06	4.84109e+06	8.06309e+06	5.10404e+06
	35.1638	187.627		1.60694e+06	2.14318e+06	5.31072e+06	3.05464e+06	1.31023e+07	8.24955e+06	6.9333e+06	6.8399e+06	5.88845e+06	5.61386e+06	5.55621e+06	7.86167e+06	6.1003e+06	7.14846e+06	6.21102e+06	6.31674e+06	1.57568e+07	1.58206e+07	2.6465e+06	3.84667e+06	1.27221e+06	1.7051e+06
4-Pyridoxate	482.616	184.169		4.76437e+06	2.88036e+06	2.88829e+06	2.71652e+06	3.12274e+06	2.78328e+06	1.15575e+07	1.17418e+07	1.06503e+07	1.10531e+07	1.13797e+07	1.07398e+07	1.04047e+07	7.11852e+06	9.80492e+06	9.55329e+06	3.51834e+06	2.09198e+06	2.19789e+06	2.66416e+06	2.676e+06	2.4503e+06
5-Nitrofurfural	564.793	142.086		5.96511e+06	3.28913e+06	7.71801e+06	1.12428e+06	7.71834e+06	7.88087e+06	5.19771e+06	8454114	7.88583e+06	7.5731e+06	6.32309e+06	6.64267e+06	5.30646e+06	7.56523e+06	6.98205e+06	7.99518e+06	7.88768e+06	4.5862e+06	7.23613e+06	6.10363e+06	4.55797e+06	4.66103e+06
	579.797	122.096		7.45849e+06	6.17388e+06	8.21777e+06	6.53235e+06	6.50392e+06	6.61482e+06	6.57563e+06	6.05833e+06	6.05614e+06	5.78102e+06	5.5159e+06	6.18385e+06	6.00026e+06	4.64984e+06	5.82333e+06	6.05328e+06	6.94841e+06	5.10233e+06	6.84052e+06	4.10605e+06	8.21043e+06	6.79686e+06
	165.984	197.992		6.15725e+06	6.59752e+06	4.25857e+06	6.34202e+06	6.08501e+06	6.46049e+06	5.66209e+06	3.25756e+06	5.74652e+06	5.8222e+06	5.9262e+06	5.64142e+06	8.33535e+06	6.76106e+06	7.09829e+06	7.10546e+06	6.19459e+06	4.28105e+06	1.00751e+07	6.6371e+06	6.85687e+06	6.80738e+06
	179.889	111.522		1.06553e+07	2.13957e+06	315725	5.45981e+06	2.65583e+06	2.46719e+06	1.00502e+07	1.06598e+07	9.82616e+06	9.72948e+06	1.0734e+07	1.02058e+07	1.08796e+07	4.44924e+06	4.43511e+06	1.10007e+07	3.92105e+06	2.72863e+06	4.0957e+06	4.35016e+06	5.23177e+06	1.94173e+06
	175.347	206.1		5.46091e+06	4.90438e+06	4.69358e+06	3.92598e+06	4.09949e+06	3.71011e+06	6.20798e+06	5.97575e+06	6.37697e+06	6.33492e+06	6.36228e+06	6.23908e+06	6.287e+06	6.28406e+06	6.19634e+06	6.27906e+06	7.66769e+06	7.06605e+06	7.6022e+06	7.84591e+06	9.4194e+06	8.86682e+06
Diethylphosphoric acid	564.484	155.106		5.25349e+06	6.03034e+06	878691	9.49844e+06	8.382e+06	6.21858e+06	6.48569e+06	6.28146e+06	9.2093e+06	6.10894e+06	5.4618e+06	4.90889e+06	5.2597e+06	4.971e+06	4.72804e+06	5.55377e+06	5.71685e+06	5.22326e+06	9.46306e+06	4.9149e+06	1.20199e+07	5.19168e+06
	378.861	462.274		3.49243e+06	4.01084e+06	3.26961e+06	2.76087e+06	3.09566e+06	3.82141e+06	9.46266e+06	8.78254e+06	8.30681e+06	8.90238e+06	8.44474e+06	8.49483e+06	9.29466e+06	9.44401e+06	9.12281e+06	9.27328e+06	4.79101e+06	3.54672e+06	4.20653e+06	5.49048e+06	3.82004e+06	5.8495e+06
	57.1195	145.049		7.18838e+06	7.6459e+06	7.59708e+06	6.33594e+06	5.93444e+06	5.59951e+06	6.30821e+06	6.44364e+06	5.99878e+06	5.27758e+06	6.3999e+06	6.40744e+06	6.18098e+06	6.43625e+06	6.07698e+06	5.88034e+06	5.69827e+06	5.57513e+06	5.98877e+06	5.60253e+06	6.39789e+06	6.53877e+06
	170.264	199.029		5.10941e+06	9.31605e+06	638469	6.18474e+06	3.06657e+06	7.6967e+06	6.80641e+06	1.00409e+07	6.47337e+06	9.37749e+06	7.60934e+06	5.93042e+06	5.68965e+06	4.46894e+06	3.74278e+06	5.26582e+06	6.37566e+06	8.51733e+06	4.92462e+06	8.00358e+06	6.44232e+06	5.76293e+06
	375.119	422.325		3.31981e+06	2.38344e+06	1.36989e+07	8.82497e+06	9.23826e+06	5.5469e+06	5.80221e+06	6.34586e+06	5.75468e+06	6.17045e+06	5.79733e+06	5.98556e+06	6.41113e+06	7.21301e+06	7.21142e+06	6.86349e+06	1.3605e+06	2.66712e+06	3.36835e+06	2.50044e+06	1.13481e+07	9.60883e+06
	645.859	115.015		6.77189e+06	5.80271e+06	5.40026e+06	6.32013e+06	7.10609e+06	6.76556e+06	6.59552e+06	6.33292e+06	5.96215e+06	5.62623e+06	6.33995e+06	6.43434e+06	6.20254e+06	6.70594e+06	6.1077e+06	6.07502e+06	5.51648e+06	6.09215e+06	5.69481e+06	6.4726e+06	6.9922e+06	5.95604e+06
	586.175	111.066		6.5414e+06	6.50631e+06	4.63525e+06	5.88645e+06	6.92921e+06	6.89205e+06	5.42331e+06	4.87579e+06	5.10377e+06	5.69044e+06	5.38396e+06	5.57367e+06	6.42768e+06	5.95881e+06	5.85404e+06	6.09191e+06	7.90369e+06	3.96832e+06	1.0989e+07	6.91249e+06	6.54711e+06	7.00613e+06
	239.266	171.034		6.60776e+06	5.69994e+06	6.35427e+06	6.25145e+06	6.5043e+06	6.03618e+06	6.82785e+06	6.87184e+06	6.43337e+06	6.27683e+06	6.15534e+06	7.93364e+06	5.9488e+06	5.79107e+06	3.72449e+06	5.7135e+06	6.10087e+06	7.7386e+06	5.88803e+06	5.46635e+06	6.4919e+06	5.98998e+06
	385.917	330.336		6.0696e+06	6.22376e+06	4.95821e+06	5.33822e+06	4.76695e+06	4.71909e+06	6.80469e+06	7.25908e+06	7.18434e+06	7.32115e+06	6.88521e+06	7.01808e+06	7.52272e+06	7.29753e+06	7.86971e+06	7.42919e+06	5.68431e+06	4.22633e+06	5.22946e+06	4.98251e+06	5.79086e+06	5.89481e+06
	647.465	195.019		6.94289e+06	6.28589e+06	6.83659e+06	7.55756e+06	6.40428e+06	5.50841e+06	5.67593e+06	6.09009e+06	7.06476e+06	6.93765e+06	5.7139e+06	5.70869e+06	6.15042e+06	7.81529e+06	5.60801e+06	6.14231e+06	5.56212e+06	6.94602e+06	5.67327e+06	5.64292e+06	6.48087e+06	3.57928e+06
Bis(chloromethyl) ether	648.267	115.964		4.93959e+06	7.47091e+06	6.71981e+06	5.07032e+06	6.13231e+06	5.33228e+06	3.69357e+06	8.39413e+06	6.12372e+06	9.26078e+06	3.81026e+06	6.22017e+06	6.6103e+06	7.18208e+06	7.2816e+06	5.75171e+06	6.54494e+06	7.18763e+06	6.56696e+06	3.6277e+06	5.83039e+06	6.51935e+06
	29.2793	111.074		7.13262e+06	8.47906e+06	7.10495e+06	7.93091e+06	8.40148e+06	1.82071e+06	6.01565e+06	6.30028e+06	6.44811e+06	6.4013e+06	6.33348e+06	6.63226e+06	6.57144e+06	6.37435e+06	6.03933e+06	7.12e+06	4.87008e+06	4.57501e+06	5.73177e+06	5.71569e+06	4.30618e+06	5.91565e+06
	422.529	523.357		8.47291e+06	7.14657e+06	5.0385e+06	5.127e+06	6.66982e+06	5.89364e+06	5.55491e+06	6.66516e+06	5.99777e+06	5.98354e+06	6.28573e+06	5.96788e+06	6.64013e+06	7.73738e+06	6.49442e+06	6.75758e+06	7.3729e+06	7.33008e+06	6.33977e+06	6.35519e+06	3.59379e+06	2.7465e+06
Methylphosphote	57.6519	97.028		6.32595e+06	6.25883e+06	5.60228e+06	6.17237e+06	6.49085e+06	6.81687e+06	5.86178e+06	6.03876e+06	6.30023e+06	6.05433e+06	5.95518e+06	5.97605e+06	6.37698e+06	6.07842e+06	6.62675e+06	6.9587e+06	6.25167e+06	5.03766e+06	6.61565e+06	5.71096e+06	5.82694e+06	6.72823e+06
	648.265	313.928		6.1742e+06	5.96064e+06	7.00791e+06	6.02594e+06	7.02508e+06	6.72113e+06	6.31254e+06	7.13753e+06	5.47935e+06	6.78176e+06	6.35106e+06	6.66445e+06	5.61962e+06	6.47056e+06	5.81529e+06	5.81399e+06	5.55132e+06	6.09368e+06	6.55451e+06	5.66487e+06	5.75363e+06	5.05216e+06
	646.656	330.915		6.44473e+06	6.35334e+06	6.0035e+06	6.90751e+06	5.23337e+06	6.07475e+06	8.03812e+06	6.77743e+06	6.85311e+06	5.46528e+06	6.20757e+06	6.66168e+06	7.66162e+06	5.78238e+06	5.8578e+06	6.67421e+06	5.98314e+06	6.21198e+06	5.45916e+06	5.33296e+06	5.21378e+06	4.61875e+06
5,12-Dihydroxanthommatin	418.975	426.356		1.81102e+06	1.15346e+06	9.49397e+06	1.07832e+07	7.9012e+06	4.03198e+06	6.43709e+06	6.01468e+06	6.47521e+06	6.01891e+06	5.92465e+06	5.90605e+06	6.2418e+06	6.75145e+06	6.70087e+06	6.39268e+06	1.06995e+06	1.18672e+06	1.47827e+06	1.61515e+06	1.50822e+07	1.64888e+07
	50.741	205.028		6.32335e+06	5.94262e+06	6.11987e+06	5.65257e+06	6.64861e+06	6.53698e+06	6.71171e+06	6.35833e+06	6.29955e+06	6.41605e+06	6.59047e+06	6.17038e+06	6.38424e+06	5.36861e+06	5.98806e+06	7.02365e+06	5.34406e+06	6.02274e+06	5.50607e+06	5.68879e+06	5.53261e+06	6.30822e+06
	50.8726	275.008		6.22921e+06	6.99151e+06	5.45673e+06	5.84978e+06	6.92643e+06	6.40807e+06	5.25592e+06	5.59413e+06	5.82776e+06	6.33475e+06	5.4493e+06	5.50088e+06	6.21239e+06	6.25631e+06	6.59108e+06	7.35133e+06	5.97991e+06	6.95396e+06	5.63748e+06	5.6967e+06	5.78302e+06	6.48972e+06
	647.468	112.966		3.15829e+06	1.45279e+06	2.26639e+06	4.06704e+06	3.45746e+06	4.55149e+06	5.07591e+06	4.92838e+06	3.92447e+06	3.22338e+06	3.89852e+06	4.68785e+06	3.82906e+06	3.87094e+06	3.85366e+06	3.49671e+06	4.90697e+06	4.47812e+06	3.83377e+06	3.31027e+06	5.43149e+07	4.08797e+06
	186.254	152.995		6.37593e+06	6.57255e+06	5.68686e+06	4.42272e+06	6.46883e+06	7.40762e+06	6.86944e+06	6.65147e+06	6.07341e+06	6.64103e+06	5.41209e+06	6.31681e+06	4.16018e+06	6.32154e+06	6.44643e+06	6.31999e+06	6.22955e+06	6.64027e+06	7.0137e+06	3.8169e+06	6.42026e+06	6.38347e+06
	645.589	143.06		5.88348e+06	6.10312e+06	6.60198e+06	5.66773e+06	6.31058e+06	7.09894e+06	4.49052e+06	6.1126e+06	5.92601e+06	6.72159e+06	6.21576e+06	7.64078e+06	6.7852e+06	6.13171e+06	5.98965e+06	5.81947e+06	3.74399e+06	6.24248e+06	6.39134e+06	6.60075e+06	5.92624e+06	5.1333e+06
	29.2844	105.547		7.97627e+06	6.86416e+06	6.36242e+06	6.30064e+06	6.82672e+06	9.52197e+06	5.95799e+06	7.17193e+06	6.89254e+06	6.26176e+06	5.84947e+06	5.75101e+06	4.28483e+06	6.79327e+06	6.33671e+06	6.23159e+06	4.42841e+06	4.42664e+06	4.41187e+06	4.98682e+06	3.80588e+06	6.03456e+06
	310.671	324.237		7.19971e+06	6.03214e+06	4.27098e+06	4.58322e+06	6.04856e+06	5.71287e+06	7.54956e+06	6.36276e+06	6.63793e+06	7.23324e+06	6.67129e+06	6.08904e+06	5.21555e+06	6.06338e+06	5.41475e+06	4.78863e+06	7.72065e+06	6.05291e+06	6.63267e+06	5.59915e+06	6.01028e+06	5.50404e+06
	30.3523	178.107		6.74361e+06	8.00206e+06	1.25926e+07	1.2371e+07	7.69723e+06	8.26118e+06	5.80705e+06	6.24981e+06	6.09539e+06	6.13842e+06	5.56141e+06	6.40556e+06	6.05959e+06	6.24906e+06	6.68198e+06	6.31234e+06	2.56725e+06	2.54159e+06	2.87355e+06	2.22386e+06	3.2725e+06	2.45312e+06
	30.6214	148.004				121747	186591		53451.5	6.37946e+06	6.1711e+06	7.04205e+06	5.83974e+06	5.53499e+06	5.3394e+06	6.07803e+06	6.16977e+06	6.25151e+06	5.98406e+06	1.19884e+07	1.2363e+07	1.51859e+07	1.28644e+07	1.10979e+07	8.20098e+06
	645.856	111.537		6.09512e+06	6.49131e+06	5.76826e+06	5.64901e+06	5.1225e+06	5.56925e+06	7.01354e+06	5.58504e+06	6.51285e+06	5.25093e+06	6.36042e+06	5.80387e+06	6.89557e+06	5.93738e+06	5.82793e+06	5.54542e+06	7.45143e+06	5.08532e+06	5.7242e+06	6.10838e+06	6.42676e+06	6.60224e+06
	379.795	121.023		8.81801e+06	5.78386e+06	5.14336e+06	5.37477e+06	4.92794e+06	3.45673e+06	5.33627e+06	8.78319e+06	4.89476e+06	7.11908e+06	5.50182e+06	5.87092e+06	5.32381e+06	4.70254e+06	5.23423e+06	9.06843e+06	5.36875e+06	5.67785e+06	8.28045e+06	5.71536e+06	6.13288e+06	5.8779e+06
	300.236	369.134		6.34504e+06	795238	2.65469e+06	5.44091e+06	6.57998e+06	614360	7.86884e+06	7.01348e+06	8.02061e+06	5.28867e+06	7.11192e+06	5.87515e+06	5.78822e+06	6.18695e+06	5.92943e+06	4.96001e+06	8.18158e+06	4.98713e+06	1.67126e+07	4.71107e+06	4.97748e+06	6.23487e+06
Ethiprole	418.173	398.214		5.72068e+06	6.64698e+06	4.91987e+06	5.27714e+06	5.60043e+06	7.08865e+06	5.65694e+06	5.36005e+06	4.76478e+06	5.17693e+06	5.04402e+06	5.70117e+06	6.88623e+06	5.92048e+06	6.06416e+06	5.98351e+06	6.82654e+06	6.81342e+06	7.28426e+06	7.13978e+06	5.98274e+06	6.33629e+06
Barbiturate	4.10918	129.091		2.64514e+06	2.16501e+07	2.68789e+06	1.27388e+06	1.85354e+06	2.78044e+06	2.57254e+06	2.13442e+06	2.61396e+06	2.89706e+06	3.03134e+06	2.64723e+06	1.68973e+06	3.29666e+06	2.67431e+06	2.25178e+06	2.20621e+07	2.14849e+07	2.60803e+06	1.53204e+06	2.25024e+07	2.82583e+06
Atheroline	549.384	338.341		2.78081e+07	4.32757e+06	5.73691e+06	578407	5.40421e+06	883971	4.70023e+06	4.25539e+06	3.47848e+06	3.81512e+06	4.11301e+06	3.45442e+06	3.92399e+06	3.41057e+06	3.9374e+06	4.00536e+06	1.16863e+06	3.73283e+06	4.34895e+06	4.15374e+06	2.5945e+07	8.52355e+06
	21.773	156.966		6.24692e+06	4.41541e+06	5.59978e+06	5.9088e+06	6.25697e+06	5.89579e+06	6.3231e+06	4.88038e+06	4.55686e+06	5.37101e+06	7.8921e+06	4.78644e+06	6.80346e+06	6.84896e+06	5.06859e+06	6.77497e+06	5.29182e+06	5.27335e+06	5.64795e+06	7.24451e+06	7.90497e+06	6.63827e+06
	128.679	202.987		3.91241e+06	5.31995e+06	6.33554e+06	1.00456e+07	4.86278e+06	4.04083e+06	6.22083e+06	6.21802e+06	6.3843e+06	6.14177e+06	4.04303e+06	6.24699e+06	6.68553e+06	5.62597e+06	7.22122e+06	5.47619e+06	6.7288e+06	7.79082e+06	4.32212e+06	6.69668e+06	6.0831e+06	4.91896e+06
	482.611	170.154		4.75068e+06	2.94712e+06	2.99408e+06	2.82655e+06	3.32567e+06	3.19462e+06	1.00971e+07	1.01446e+07	9.97739e+06	9.64507e+06	1.0109e+07	9.91461e+06	9.05765e+06	9.05323e+06	8.39435e+06	8.33072e+06	3.32608e+06	2.21684e+06	2.49452e+06	2.70136e+06	2.71903e+06	2.50051e+06
	41.3142	229.974		5.45863e+06	3.97515e+06	6.82795e+06	6.34218e+06	7.19303e+06	5.88889e+06	5.8454e+06	6.07164e+06	6.27847e+06	6.44124e+06	6.08371e+06	6.10383e+06	5.9993e+06	5.54925e+06	5.61771e+06	5.56214e+06	6.10926e+06	7.73109e+06	5.4258e+06	5.28352e+06	5.68591e+06	5.21453e+06
2-Chloroethanol	49.5962	81.5202		5.6818e+06	4.0977e+06	6.08563e+06	6.81948e+06	6.73854e+06	6.65531e+06	6.72819e+06	5.82617e+06	5.94309e+06	7.10679e+06	6.3627e+06	5.44047e+06	6.77092e+06	5.7603e+06	5.24545e+06	5.68477e+06	4.49996e+06	5.57868e+06	4.88124e+06	7.48445e+06	5.32927e+06	5.85293e+06
Violacene	618.727	355.933		4.35736e+06	5.30135e+06	5.71536e+06	5.67296e+06	5.07565e+06	1.21068e+07	6.16944e+06	6.34975e+06	6.06391e+06	5.75187e+06	5.9493e+06	8.43962e+06	4.95385e+06	4.71639e+06	5.2423e+06	4.69567e+06	5.6794e+06	9.01522e+06	5.24418e+06	2.75615e+06	5.8899e+06	5.22845e+06
	642.246	116.107		7.3297e+06	8.16311e+06	5.38737e+06	5.92046e+06	5.55812e+06	5.89751e+06	5.30448e+06	5.18263e+06	5.66069e+06	5.41178e+06	9.31252e+06	5.0508e+06	5.29099e+06	4.87462e+06	6.87278e+06	5.70869e+06	7.05302e+06	5.40214e+06	4.40963e+06	3.89503e+06	7.11529e+06	5.41459e+06
	34.8971	358.252		1.17422e+07	6.02124e+06	9.9429e+06	1.21088e+07	4.16471e+06	4.32028e+06	4.40002e+06	5.07649e+06	5.02361e+06	6.14605e+06	6.07867e+06	6.71057e+06	6.42857e+06	5.64703e+06	5.22805e+06	5.56008e+06	9.21614e+06	6.32465e+06	3.0932e+06	2.95685e+06	1.2731e+06	2.53571e+06
	428.715	454.388		218907	237622	1.35033e+06	1.27891e+06	840441	602195	4.47557e+06	4.56374e+06	4.42632e+06	4.47253e+06	4.38024e+06	4.57305e+06	6.45389e+06	6.47969e+06	7.26637e+06	7.22569e+06	4.69252e+06	5.7099e+06	1.04327e+07	1.11809e+07	2.00494e+07	1.89548e+07
	45.8537	246.152		2.33342e+06	3.30652e+06	2.47338e+06	1.80883e+06	5.42997e+06	4.77109e+06	5.91747e+06	5.70339e+06	5.66365e+06	6.07788e+06	5.99034e+06	5.65484e+06	5.67156e+06	5.89242e+06	5.86198e+06	5.90497e+06	8.41601e+06	1.02426e+07	9.71267e+06	7.89914e+06	8.55061e+06	6.55815e+06
	586.836	561.31		4.49779e+06	4.56737e+06	3.90328e+06	5.03143e+06	6.01573e+06	5.2709e+06	9.14975e+06	8.3916e+06	8.41576e+06	9.20647e+06	8.14177e+06	7.01309e+06	7.11611e+06	6.98159e+06	6.31799e+06	7.64066e+06	5.15999e+06	3.11858e+06	3.16076e+06	3.43677e+06	3.64442e+06	3.4987e+06
	192.864	167.998		6.01263e+06	5.75416e+06	6.03304e+06	6.08226e+06	6.14957e+06	6.19155e+06	6.52994e+06	6.31044e+06	6.21208e+06	7.48586e+06	6.3183e+06	6.82337e+06	6.2224e+06	6.23553e+06	3.72812e+06	5.03965e+06	6.25185e+06	6.132e+06	3.85354e+06	6.16511e+06	3.67507e+06	6.31327e+06
	183.371	171.034		6.22289e+06	5.84694e+06	5.91004e+06	6.20042e+06	5.75614e+06	5.94138e+06	6.13236e+06	7.22506e+06	4.43755e+06	6.33375e+06	6.05814e+06	6.27209e+06	5.41661e+06	6.34662e+06	5.67097e+06	5.47874e+06	5.03541e+06	5.9036e+06	5.77174e+06	6.02359e+06	5.70447e+06	5.80701e+06
	648.266	189.98		5.85287e+06	5.47495e+06	6.44951e+06	2.99956e+06	5.0743e+06	6.51727e+06	6.64746e+06	6.91419e+06	5.37265e+06	5.55481e+06	6.1713e+06	5.57625e+06	5.66277e+06	5.88215e+06	6.44676e+06	7.3441e+06	6.64473e+06	6.89608e+06	4.55495e+06	6.27591e+06	5.50873e+06	5.61379e+06
	590.811	171.121		6.72176e+06	6.95126e+06	6.54515e+06	6.38485e+06	7.01956e+06	3.46544e+06	6.8638e+06	6.54457e+06	6.46731e+06	6.48131e+06	6.06981e+06	6.12894e+06	6.56981e+06	7.29334e+06	6.73657e+06	7.19867e+06	7.1904e+06	6.37047e+06	3.0167e+06	2.89877e+06	4.21646e+06	2.20832e+06
	516.217	103.955		7.3566e+06	5.84357e+06	7.13577e+06	1.07365e+07	3.65236e+06	6.65527e+06	6.07442e+06	5.98473e+06	4.73701e+06	5.05729e+06	6.20635e+06	3.86799e+06	5.60901e+06	5.23917e+06	5.26309e+06	5.3789e+06	5.9759e+06	6.10674e+06	5.43106e+06	6.48733e+06	4.11394e+06	6.38687e+06
	446.788	280.263		4.57767e+06	4.10333e+06	3.93841e+06	3.71472e+06	4.28787e+06	4.38466e+06	7.96989e+06	7.94173e+06	8.18417e+06	7.89402e+06	8.03861e+06	8.02981e+06	7.49254e+06	7.58116e+06	7.52286e+06	8.02806e+06	4.4314e+06	4.04177e+06	4.26071e+06	4.47684e+06	4.08334e+06	4.24572e+06
	133.627	333.569		596967	625883	1.50209e+06	1.11498e+06	729961	800286	6.77908e+06	5.31461e+06	5.56026e+06	7.00794e+06	5.13449e+06	7.71739e+06	5.30306e+06	6.99858e+06	6.53855e+06	7.07952e+06	1.50913e+07	1.81471e+07	12181629	7.53444e+06	3.73155e+06	3.72032e+06
Phosphonoacetaldehyde	25.2731	125.038		5.77555e+06	5.92975e+06	5.15124e+06	4.26352e+06	6.07962e+06	5.95941e+06	5.14521e+06	5.03784e+06	6.70814e+06	5.58213e+06	5.7289e+06	5.64734e+06	7.34693e+06	7.17835e+06	5.89122e+06	6.33897e+06	6.82653e+06	5.47257e+06	5.15247e+06	4.93062e+06	5.58378e+06	7.30309e+06
	645.86	134.53		6.50025e+06	5.44667e+06	6.4754e+06	7.52252e+06	5.37663e+06	5.99508e+06	4.99589e+06	6.57721e+06	5.76185e+06	5.80146e+06	5.34689e+06	6.12792e+06	6.30497e+06	5.42173e+06	4.60129e+06	5.8087e+06	5.77678e+06	6.07862e+06	6.23696e+06	5.68629e+06	5.35561e+06	5.57775e+06
	372.175	421.316		5.20892e+06	4.8457e+06	5.10519e+06	5.79845e+06	6.56058e+06	4.89494e+06	7.34342e+06	7.16969e+06	7.10289e+06	6.50957e+06	6.55525e+06	7.27124e+06	6.67632e+06	7.15842e+06	6.72538e+06	6.28326e+06	4.84745e+06	5.57815e+06	4.95858e+06	3.87849e+06	4.16608e+06	4.01474e+06
	642.915	123.091		6.92789e+06	5.74769e+06	4.91745e+06	6.23786e+06	4.78242e+06	5.42397e+06	5.074e+06	8.27941e+06	6.08864e+06	7.03013e+06	5.91608e+06	5.02326e+06	4.33829e+06	4.71657e+06	6.52573e+06	6.59058e+06	4.08248e+06	7.15183e+06	7.80461e+06	5.01742e+06	4.84376e+06	5.74534e+06
	124.515	114.971		8.62865e+06	5.96771e+06	1.12483e+07	5.65097e+06	345260	5.78379e+06	5.34602e+06	5.21795e+06	5.11755e+06	5.77766e+06	5.25114e+06	5.00767e+06	5.91256e+06	6.55954e+06	6.23076e+06	6.17966e+06	5.75233e+06	8.44655e+06	5.75861e+06	5.79238e+06	2.20356e+06	6.03541e+06
	237.793	123.117		1.0309e+07	1.12951e+07	8.49095e+06	8.64264e+06	1.06623e+07	1.04057e+07	1.09172e+06	563704	680358	768247	799561	737225	997370	839705	815314	798730	9.62301e+06	1.0731e+07	9.39993e+06	9.9281e+06	1.07027e+07	9.89785e+06
	29.5478	122.071		7.15986e+06	7.50592e+06	5.88531e+06	5.85538e+06	5.59304e+06	5.41748e+06	5.14278e+06	5.07324e+06	5.71803e+06	4.88912e+06	4.86653e+06	6.73529e+06	6.44823e+06	6.48481e+06	6.77223e+06	6.35154e+06	6.00567e+06	6.15136e+06	5.01268e+06	4.86634e+06	4.57755e+06	5.45518e+06
	564.623	126.055		8.95033e+06	6.96562e+06	6.31739e+06	5.84345e+06	4.60434e+06	6.36329e+06	6.08896e+06	6.10197e+06	6.0565e+06	5.78693e+06	6.00715e+06	5.56785e+06	6.03638e+06	3.01027e+06	5.85694e+06	5.73766e+06	6.67059e+06	4.5552e+06	5.97314e+06	6.34772e+06	3.80868e+06	5.08734e+06
	383.707	133.53		5.11939e+06	8.51923e+06	7.91681e+06	5.69473e+06	5.23874e+06	6.94528e+06	5.15392e+06	5.4398e+06	5.6247e+06	5.34722e+06	5.44743e+06	4.27211e+06	8.19389e+06	7.19287e+06	5.54498e+06	5.09189e+06	5.27055e+06	5.36047e+06	737322	5.51897e+06	8.67107e+06	5.32402e+06
	564.525	171.121		5.27251e+06	8.14352e+06	835726	7.45818e+06	4.45973e+06	3.11483e+06	8.21476e+06	8.05376e+06	7.53463e+06	7.36913e+06	7.34517e+06	6.57105e+06	7.29896e+06	3.85822e+06	7.48662e+06	7.96328e+06	8.17934e+06	3.72563e+06	3.97391e+06	3.71121e+06	2.03163e+06	4.83291e+06
	30.0781	128.076		7.17715e+06	8.08062e+06	7.27107e+06	6.42103e+06	6.88987e+06	6.57589e+06	6.10533e+06	5.60102e+06	6.08144e+06	4.22616e+06	6.01014e+06	6.13723e+06	5.61306e+06	5.77317e+06	6.56636e+06	6.40871e+06	3.83471e+06	4.60666e+06	4.16752e+06	4.94387e+06	3.95611e+06	4.95321e+06
	25.4577	153.039		6.16081e+06	6.02905e+06	5.12721e+06	5.22443e+06	6.2347e+06	5.99444e+06	5.66329e+06	5.73407e+06	5.85504e+06	6.00249e+06	5.2026e+06	5.97578e+06	5.83415e+06	5.90917e+06	5.74951e+06	5.67424e+06	6.82655e+06	6.19743e+06	5.07419e+06	5.58599e+06	5.16072e+06	6.03e+06
	121.653	152.997		5.22586e+06	5.27337e+06	6.32306e+06	6.38754e+06	6.00137e+06	5.3836e+06	5.38187e+06	6.48964e+06	6.4544e+06	5.55998e+06	5.63503e+06	5.94042e+06	6.37174e+06	5.94387e+06	5.28573e+06	5.81164e+06	6.03371e+06	4.86133e+06	5.19286e+06	6.21489e+06	5.08173e+06	6.37926e+06
	64.3265	218.138		1.05263e+06	1.08529e+06	2.05027e+06	2.27204e+06	1.2157e+06	1.09356e+06	6.15279e+06	6.03e+06	6.23332e+06	6.03434e+06	5.92474e+06	6.02029e+06	6.11394e+06	5.74001e+06	5.81959e+06	5.37447e+06	8.18056e+06	9.52242e+06	1.03862e+07	8.97909e+06	1.26199e+07	9.16724e+06
Diethylphosphoric acid	224.412	155.106		5.73196e+06	3.79765e+06	5.3992e+06	3.89736e+06	3.74419e+06	3.79614e+06	6.63811e+06	7.57288e+06	6.61275e+06	7.83995e+06	6.90921e+06	9.00687e+06	6.7424e+06	8.31972e+06	8.3695e+06	6.636e+06	3.33452e+06	3.43197e+06	5.00667e+06	5.26231e+06	4.95298e+06	3.93038e+06
	311.067	120.044		6.32667e+06	6.53169e+06	6.04525e+06	3.69613e+06	6.12566e+06	3.74462e+06	5.17929e+06	5.41965e+06	5.50039e+06	5.43101e+06	5.74332e+06	5.86689e+06	6.23963e+06	6.76304e+06	6.74702e+06	6.7405e+06	6.39869e+06	6.46178e+06	6.45497e+06	6.15096e+06	3.26569e+06	6.06202e+06
	42.9195	135.08		5.62433e+06	4.56646e+06	6.07636e+06	6.33238e+06	1.16486e+07	1.13922e+07	4.05713e+06	7.03217e+06	4.98913e+06	5.85915e+06	3.13573e+06	4.04154e+06	7.19739e+06	6.72437e+06	5.50737e+06	6.38648e+06	3.09895e+06	4.96846e+06	3.09278e+06	5.55726e+06	3.43409e+06	5.96018e+06
	51.3394	140.987		9.19243e+06	6.37705e+06	5.87869e+06	5.86017e+06	5.8622e+06	5.93862e+06	5.0918e+06	5.55191e+06	5.46828e+06	5.90842e+06	5.69669e+06	2.6502e+06	6.36024e+06	6.49247e+06	6.14944e+06	5.94333e+06	5.71344e+06	3.05769e+06	5.91067e+06	5.63597e+06	5.54518e+06	6.36693e+06
	29.551	194.092		7.09731e+06	6.84334e+06	5.21309e+06	5.15595e+06	6.40682e+06	6.57605e+06	6.30972e+06	4.9871e+06	6042644	5.23008e+06	5.84425e+06	5.63486e+06	5.37444e+06	6.6444e+06	5.64255e+06	5.46961e+06	6.12554e+06	6.38514e+06	4.7597e+06	4.88573e+06	5.14553e+06	4.7186e+06
6-({1-carboxy-3,4,9,10-tetrahydroxy-6-oxo-6H-benzo[c]chromen-8-yl}oxy)-3,4,5-trihydroxyoxane-2-carboxylic acid	418.614	497.342		5.11831e+06	3.71189e+06	3.09535e+06	2.63255e+06	4.35205e+06	3.35154e+06	6.00147e+06	5.93293e+06	5.6968e+06	5.70164e+06	5.85946e+06	5.36356e+06	6.02589e+06	5.51679e+06	6.04859e+06	5.75548e+06	7.81053e+06	1.05124e+07	7.52792e+06	8.48277e+06	6.82626e+06	4.81894e+06
	646.658	254.915		6.14013e+06	5.51612e+06	5.12213e+06	5.9408e+06	5.44068e+06	6.43318e+06	5.56589e+06	6.38569e+06	5.58039e+06	5.68438e+06	6.36979e+06	5.80138e+06	5.25847e+06	5.38175e+06	5.26666e+06	5.95993e+06	5.58228e+06	5.47311e+06	6.41058e+06	5.45457e+06	5.32292e+06	5.69506e+06
	21.3806	158.117		6.23559e+06	4.83719e+06	3.21541e+06	4.12686e+06	6.32546e+06	3.71098e+06	5.37514e+06	2.78059e+06	6.77312e+06	6.10167e+06	4.62661e+06	6.66833e+06	6.03217e+06	5.80231e+06	6.86647e+06	7.57904e+06	6.20517e+06	7.17325e+06	4.69135e+06	6.55756e+06	6.91835e+06	6.83715e+06
	28.0742	95.0598		5.00688e+06	5.20649e+06	6.59067e+06	7.34623e+06	6.2891e+06	6.26072e+06	5.99842e+06	5.89445e+06	6.27826e+06	4.3879e+06	5.49535e+06	6.31759e+06	6.11662e+06	5.58195e+06	5.79442e+06	5.66026e+06	5.41586e+06	5.43888e+06	5.46349e+06	7.0381e+06	803339	7.00329e+06
	134.962	138.043		3.17953e+06	2.50367e+06	1.60387e+06	1.11302e+06	3.20553e+06	3.01643e+06	5.7094e+06	5.84373e+06	6.26445e+06	5.67004e+06	5.84815e+06	6.12255e+06	5.77771e+06	5.97521e+06	5.95745e+06	5.82604e+06	9.94498e+06	1.13749e+07	8.50907e+06	9.34735e+06	6.24972e+06	6.14732e+06
	31.4231	195.002		8.19745e+06	5.67172e+06	5.24134e+06	5.56953e+06	5.9065e+06	6.37888e+06	5.67645e+06	5.63814e+06	6.3653e+06	5.67988e+06	5.51528e+06	5.77602e+06	5.95828e+06	5.41086e+06	4.817e+06	5.48051e+06	4.78283e+06	4.16512e+06	2.49374e+06	3.96186e+06	7.57369e+06	8.91467e+06
	150.473	121.084		4.39909e+06	3.4928e+06	4.33689e+06	3.52933e+06	4.07399e+06	3.2458e+06	5.7117e+06	5.56749e+06	5.64948e+06	5.53528e+06	5.67606e+06	5.74113e+06	5.76956e+06	5.65022e+06	5.62643e+06	5.5409e+06	6.5796e+06	6.70311e+06	7.55178e+06	7.09894e+06	9.06552e+06	8.5209e+06
	32.4921	200.068		9.34654e+06	8.8198e+06	8.32275e+06	7.70857e+06	7.68223e+06	8.0962e+06	5.28083e+06	6.44722e+06	5.62836e+06	6.7453e+06	5.89938e+06	6.36092e+06	5.21949e+06	4.97774e+06	5.77443e+06	5.64053e+06	1.94731e+06	2.57235e+06	3.26086e+06	2.24011e+06	3.80905e+06	3.28578e+06
	28.7455	175.144		272281	460039	3.71935e+07	3.41673e+07	2.1331e+07	1.97558e+07	603337	683073	736073	404800	688848	325418	431853	644223	692532	429951	220487	496279	1.28388e+06	1.41185e+06	1.04412e+06	1.31487e+06
	652.04	148.977		5.41134e+06	5.60022e+06	4.03264e+06	5.25469e+06	4.84653e+06	7.15139e+06	4.58192e+06	5.93322e+06	5.56429e+06	4.89707e+06	4.65464e+06	5.89036e+06	6.68304e+06	7.26879e+06	7.44964e+06	7.30538e+06	5.7293e+06	4.70701e+06	4.3742e+06	5.86258e+06	6.89387e+06	4.21155e+06
Methylphosphote	45.0318	97.028		6.03e+06	5.3659e+06	5.55418e+06	5.53094e+06	5.72869e+06	5.58551e+06	6.19292e+06	5.84879e+06	5.90345e+06	5.74585e+06	5.38968e+06	5.54689e+06	6.04553e+06	5.51973e+06	5.83978e+06	5.99706e+06	4.87697e+06	5.13126e+06	5.24618e+06	5.67621e+06	5.96617e+06	5.50385e+06
	67.2182	303.883		5.52382e+06	5.99226e+06	5.12508e+06	5.97301e+06	5.4686e+06	6.09967e+06	6.23456e+06	5.29899e+06	5.66586e+06	5.39657e+06	5.40162e+06	5.59942e+06	5.72537e+06	6.12019e+06	1.99601e+06	6.19963e+06	5.79004e+06	6.39495e+06	5.81286e+06	5.94254e+06	5.87737e+06	6.08074e+06
Cuprous oxide	57.3948	144.102		5.58091e+06	5.38576e+06	1.55338e+07	5.87241e+06	4.12093e+06	4.74511e+06	5.26294e+06	5.15241e+06	5.42603e+06	5.38992e+06	5.27891e+06	5.41861e+06	5.45889e+06	5.72096e+06	5.89212e+06	4.03205e+06	4.91306e+06	4.99404e+06	5.09545e+06	4.63495e+06	4.15387e+06	5.18224e+06
Methyl 2-propenyl selenide	74.7058	136.076		5.75858e+06	4.89387e+06	4.91663e+06	4.4254e+06	4.54178e+06	4.48053e+06	6.03962e+06	5.46622e+06	5.70333e+06	5.77117e+06	5.60843e+06	5.53396e+06	5.38455e+06	5.61499e+06	5.51355e+06	5.52986e+06	6.05192e+06	6.12107e+06	5.87989e+06	5.60567e+06	7.19938e+06	7.09323e+06
	49.8372	172.956		4.21968e+06	4.97645e+06	7.03369e+06	4.25775e+06	4.53368e+06	5.09702e+06	4.86189e+06	4.72888e+06	5.92158e+06	5.02057e+06	5.14246e+06	6.43891e+06	4.46819e+06	4.893e+06	4.07316e+06	6.68531e+06	6.99654e+06	7.46919e+06	4.07049e+06	6.84986e+06	7.77156e+06	7.51261e+06
	45.5729	138.043		3.22804e+06	2.86313e+06	2.64729e+06	2.56981e+06	3.88608e+06	3.30754e+06	5.15179e+06	5.9423e+06	5.29734e+06	5.72982e+06	6.28185e+06	5.79397e+06	5.45677e+06	5.92766e+06	5.54655e+06	5.61725e+06	9.13244e+06	9.15717e+06	9.20091e+06	8.79844e+06	5.3587e+06	6101573
CI Acid Orange 20	540.742	351.336		5.13844e+06	4.69364e+06	4.53297e+06	3.78923e+06	3.67181e+06	4.27361e+06	7.73073e+06	7.08036e+06	5.64428e+06	7.2534e+06	7.54173e+06	6.36811e+06	7.1944e+06	8.35095e+06	7.76489e+06	7.03732e+06	4.89044e+06	3.2987e+06	3.96357e+06	4.12489e+06	4.50476e+06	4.03859e+06
	36.7497	156.102		2.19595e+07	2.10001e+07	1.59765e+06	1.43029e+06	1.29446e+06	2.24036e+07	3.51191e+06	3.0321e+06	3.15059e+06	2.35679e+06	2.70717e+06	2.99967e+06	2.44301e+06	2.70008e+06	2.90017e+06	2.61615e+06	2.43547e+06	3.21479e+06	5.28624e+06	4.35173e+06	4.84607e+06	4.64794e+06
	517.681	162.112		6.46245e+06	6.15484e+06	7.75598e+06	8.32107e+06	8.95602e+06	9.69025e+06	5.42841e+06	7.52513e+06	6.67179e+06	6.1669e+06	5.08663e+06	7.87479e+06	4.29214e+06	3.82344e+06	4.56401e+06	4.38131e+06	3.31331e+06	2.58488e+06	3.53738e+06	3.42483e+06	3.73654e+06	3.05654e+06
	29.7853	162.453		3.76513e+06	4.62206e+06	6.2504e+06	8.34118e+06	6.07752e+06	8.17578e+06	5.26377e+06	7.31966e+06	5.49775e+06	5.82904e+06	5.46661e+06	5.33355e+06	5.90011e+06	5.84714e+06	3.97253e+06	4.20815e+06	5.52381e+06	3.9426e+06	3.58277e+06	3.31717e+06	7.04244e+06	7.51938e+06
	40.1096	216.966		5.45868e+06	6.05462e+06	5.92124e+06	5.46305e+06	5.78504e+06	5.44951e+06	5.3053e+06	4.94565e+06	5.54049e+06	5.51804e+06	5.40729e+06	5.09014e+06	5.71121e+06	6.07268e+06	5.4668e+06	5.57634e+06	5.59024e+06	5.50386e+06	5.8431e+06	5.76921e+06	5.31849e+06	5.91603e+06
	351.042	617.178		1.16753e+07	7.72976e+06	9.07998e+06	7.68811e+06	9.41013e+06	6.86868e+06	4.93831e+06	4.89423e+06	4.7898e+06	4.77974e+06	4.59787e+06	4.68596e+06	4.3593e+06	4.39038e+06	4.56661e+06	4.29848e+06	4.41865e+06	4.5915e+06	3.838e+06	3.09313e+06	4.52088e+06	3.34432e+06
3-keto-2-Methylbutyrate	4.08901	116.115		6.06003e+06	5.61968e+06	4.13035e+06	5.80515e+06	6.07557e+06	4.98064e+06	3.67055e+06	6.5386e+06	6.02265e+06	4.98572e+06	5.00103e+06	6.19418e+06	4.45774e+06	7.30399e+06	6.74017e+06	7.32472e+06	6.49129e+06	5.78319e+06	5.7818e+06	3.56459e+06	5.92424e+06	4.0605e+06
a-Methyldopa mono-O-sulfate	561.868	324.325		3.72041e+06	3.24867e+06	1.97207e+06	2.04464e+06	2.84644e+06	2.68128e+06	1.0528e+07	1.01902e+07	8.32866e+06	9.45547e+06	9.96239e+06	8.07438e+06	9.24696e+06	9.18706e+06	8.3734e+06	9.19241e+06	2.94877e+06	1.86567e+06	1.76534e+06	2.15416e+06	2.49502e+06	2.10281e+06
	28.456	538.934		5.81225e+06	5.64885e+06	5.79456e+06	6.52446e+06	6.04291e+06	5.51219e+06	5.65982e+06	5.1507e+06	5.7329e+06	5.78489e+06	5.67926e+06	6.2216e+06	5.76794e+06	5.39613e+06	5.70443e+06	5.15012e+06	4.64641e+06	4.88983e+06	4.79307e+06	5.59618e+06	5.18149e+06	5.38319e+06
	330.714	229.199		3.98419e+06	4.21779e+06	3.98633e+06	4.16505e+06	4.66395e+06	4.23667e+06	6.99353e+06	7.1379e+06	6.79415e+06	7.00226e+06	6.94088e+06	6.92934e+06	6.89778e+06	6.76492e+06	7.57802e+06	7.2579e+06	4.229e+06	3.99675e+06	4.03122e+06	5.36565e+06	4.40584e+06	4.49344e+06
Dihydroxyfumarate	30.7773	149.08		4.25336e+06	4.50676e+06	4.14129e+06	5.0461e+06	4.78326e+06	4.6614e+06	5.46235e+06	5.59386e+06	5.50835e+06	6.08258e+06	5.61311e+06	6.3702e+06	5.44956e+06	5.00838e+06	5.83771e+06	5.83204e+06	7.66381e+06	7.14452e+06	9.02589e+06	874683	7.57671e+06	5.59291e+06
	645.86	152.047		5.73483e+06	5.82936e+06	6.80405e+06	5.62695e+06	5.5161e+06	4.59489e+06	4.60571e+06	4.46979e+06	5.93851e+06	6.12783e+06	6.7971e+06	5.68507e+06	5.80319e+06	5.39767e+06	6.58728e+06	6.1835e+06	5.15616e+06	6.0629e+06	4.35935e+06	5.45494e+06	4.81644e+06	4.17251e+06
	646.125	100.51		5.66662e+06	5.50449e+06	6.00394e+06	4.95359e+06	5.88226e+06	6.28834e+06	6.07921e+06	5.24489e+06	4.83958e+06	6.26732e+06	5.34521e+06	4.93248e+06	4.53569e+06	5.58029e+06	4.77293e+06	5.49832e+06	7.70616e+06	5.90696e+06	4.88256e+06	5.10296e+06	4.61289e+06	6.04709e+06
	378.861	438.196		2.00924e+06	2.31142e+06	2.00923e+06	1.71126e+06	1.99274e+06	2.39112e+06	9.17402e+06	8.77822e+06	9.12115e+06	8.93538e+06	8.19223e+06	9.36922e+06	9.10964e+06	9.29041e+06	9.31538e+06	9.20905e+06	2.70578e+06	2.0816e+06	2.45348e+06	4.31892e+06	2.18868e+06	4.77031e+06
	564.327	223.976		1.1501e+07	966272	7.7355e+06	666257	1.06351e+07	6.03334e+06	4.93115e+06	4.81396e+06	4.81925e+06	6.52435e+06	6.46635e+06	6.93822e+06	5.34891e+06	5.79274e+06	3.95623e+06	5.43738e+06	5.78881e+06	7.01325e+06	4.99874e+06	5.47951e+06	901485	4.40124e+06
	99.9488	165.054		5.45015e+06	5.09394e+06	4.32617e+06	4.35289e+06	4.18862e+06	3.82273e+06	6.22815e+06	5.62277e+06	5.69756e+06	5.49866e+06	5.88181e+06	5.7241e+06	5.41053e+06	5.19082e+06	6.03808e+06	5.27158e+06	5.57515e+06	6.08901e+06	5.56229e+06	5.90745e+06	7.36351e+06	6.81279e+06
	31.6869	408.089		4.44362e+06	5.90246e+06	4.32753e+06	2.82704e+06	3.20773e+06	3.29667e+06	5.31567e+06	5.40459e+06	5.29852e+06	5.8611e+06	4.66597e+06	5.39382e+06	5.92647e+06	5.50538e+06	5.03003e+06	5.33782e+06	1.0728e+07	1.04094e+07	1.02942e+07	7.41056e+06	2.03345e+06	2.35635e+06
Methyl 2-propenyl selenide	99.9778	136.076		5.46068e+06	5.5923e+06	4.74413e+06	4.26597e+06	4.21763e+06	3.9617e+06	5.67406e+06	5.39609e+06	5.64567e+06	5.48467e+06	5.38603e+06	5.47269e+06	6.25704e+06	5.18371e+06	5.2709e+06	6.33759e+06	5.86863e+06	5.74614e+06	5.67531e+06	5.56825e+06	6.93621e+06	6.78245e+06
	74.6612	165.054		5.57278e+06	4.66733e+06	4.61429e+06	4.091e+06	4.6388e+06	4.18069e+06	5.61715e+06	5.56123e+06	5.54775e+06	5.3866e+06	5.60602e+06	5.559e+06	5.39417e+06	5.32313e+06	5.36376e+06	5.54443e+06	5.70252e+06	6.47446e+06	5.90518e+06	5.62143e+06	7.16529e+06	7.37715e+06
	25.1803	162.007		7.53526e+06	1.39139e+07	6.40311e+06	9.37191e+06	6.85434e+06	5.6453e+06	3.34165e+06	3.31178e+06	3.28531e+06	3.29155e+06	3.38939e+06	3.02814e+06	3.40151e+06	3.22257e+06	3.10399e+06	5.59182e+06	5.16334e+06	1.29696e+07	6.45336e+06	3.85418e+06	4.61964e+06	2.87945e+06
	595.105	173.136		5.61451e+06	3.40316e+06	3.00371e+06	5.43613e+06	6.04376e+06	5.69757e+06	6.10228e+06	5.7788e+06	5.63031e+06	5.90396e+06	5.34618e+06	5.17355e+06	5.45881e+06	5.69404e+06	5.04479e+06	5.49365e+06	6.00201e+06	5.35703e+06	7.04599e+06	5.13405e+06	6.29038e+06	5.67867e+06
	45.6992	273.084		1.61055e+06	1.26025e+06	997994	167783	2.15453e+06	2.00912e+06	4.87579e+06	5.19467e+06	4.92708e+06	5.23335e+06	5.42309e+06	5.27192e+06	5.4446e+06	5.12959e+06	5.63682e+06	5.97675e+06	1.11722e+07	1.2862e+07	1.09899e+07	1.23813e+07	5.8949e+06	5.67351e+06
Bromacil	97.5341	262.128		7.51572e+06	6.11781e+06	2.78506e+06	2.87291e+06	8.41594e+06	7.53156e+06	5.29858e+06	5.63555e+06	5.24413e+06	6.25421e+06	5.50021e+06	5.89443e+06	6.22931e+06	5.52491e+06	5.43999e+06	6.11334e+06	2.42601e+06	2.35073e+06	3.81982e+06	2.63354e+06	9.70587e+06	6.8579e+06
	209.047	132.531		5.18854e+06	5.01301e+06	4.82258e+06	2.24944e+06	4.89062e+06	7.8033e+06	4.96675e+06	4.78327e+06	4.9174e+06	4.77613e+06	5.04575e+06	4.77101e+06	4.95709e+06	5.1508e+06	5.76671e+06	5.26266e+06	4.96654e+06	1.26131e+07	5.42734e+06	4.82005e+06	6.77672e+06	5.08262e+06
5-Nitrofurfural	531.603	142.086		5.6422e+06	4.24955e+06	7.46002e+06	5.4064e+06	7.89097e+06	3.81697e+06	5.76003e+06	6.51393e+06	3.88681e+06	7.40262e+06	5.08119e+06	2.53579e+06	7.22246e+06	6.10865e+06	6.23429e+06	7.11812e+06	5.45576e+06	3.31938e+06	7.58578e+06	5.59792e+06	289446	5.12575e+06
	597.365	126.091		4.84748e+06	5.15035e+06	5.02927e+06	4.96881e+06	5.27751e+06	5.12328e+06	4.95652e+06	9.1597e+06	4.42597e+06	8.41913e+06	3.96338e+06	4.50677e+06	6.1132e+06	4.96435e+06	5.70866e+06	4.97079e+06	5.26556e+06	5.03354e+06	5.51266e+06	5.31782e+06	5.26236e+06	5.27645e+06
	42.1108	97.1009		5.7461e+06	5.27098e+06	5.59674e+06	5.54594e+06	5.71729e+06	5.80763e+06	5.49334e+06	5.61052e+06	5.21854e+06	4.47133e+06	5.67872e+06	5.86497e+06	5.15678e+06	6.14005e+06	5.89701e+06	5.80983e+06	5.43209e+06	5.997e+06	5.41606e+06	5.27093e+06	5.98354e+06	2.0723e+06
	451.859	143.154		3.39672e+06	4.82589e+06	7.12243e+06	6.05766e+06	5.93015e+06	8.23444e+06	6.35547e+06	5.90904e+06	6.24851e+06	6.12819e+06	6.26869e+06	6.00208e+06	4.97057e+06	4.33354e+06	4.64361e+06	5.08077e+06	4.56735e+06	4.76281e+06	4.56169e+06	3.95668e+06	4.53724e+06	5.11797e+06
	172.674	162.112		6.82402e+06	8.68785e+06	8.27632e+06	7.18475e+06	7.42223e+06	7.94012e+06	5.15696e+06	6.29596e+06	5.63791e+06	6.5713e+06	6.2429e+06	4.15267e+06	5.20113e+06	4.33474e+06	6.28075e+06	4.89925e+06	2.55898e+06	2.48368e+06	3.09055e+06	2.78982e+06	3.94132e+06	2.97195e+06
	647.728	400.844		5.1375e+06	5.67197e+06	5.77656e+06	5.10291e+06	5.41907e+06	4.86163e+06	6.2047e+06	5.91976e+06	5.32163e+06	5.61219e+06	5.67221e+06	5.77043e+06	5.75573e+06	6.10522e+06	4.17488e+06	5.20467e+06	4.61889e+06	4.88443e+06	5.5667e+06	6.12139e+06	4.82628e+06	4.67224e+06
	532.266	171.121		6.8824e+06	6.85976e+06	6.20884e+06	7.09851e+06	6.83129e+06	4.39277e+06	6.96594e+06	6.65348e+06	5.91301e+06	5.76672e+06	4.50919e+06	5.25688e+06	6.50954e+06	6.86295e+06	6.32718e+06	6.37388e+06	3.5645e+06	1.95532e+06	2.5469e+06	4.12819e+06	2.72435e+06	3.91111e+06
	644.517	193.973		5.9933e+06	4.51402e+06	5.88416e+06	5.56689e+06	5.55743e+06	5.01258e+06	5.88472e+06	6.45269e+06	5.97069e+06	6.32318e+06	6.46077e+06	5.74675e+06	4.90016e+06	4.88709e+06	4.62079e+06	4.73232e+06	4.88326e+06	4.86404e+06	4.78413e+06	4.66886e+06	4.64987e+06	5.40826e+06
	551.695	352.071		6.91486e+06	6.50014e+06	6.38816e+06	6.37718e+06	6.67738e+06	7.10693e+06	4.56467e+06	2.65025e+06	5.12907e+06	5.17641e+06	5.51975e+06	5.16885e+06	2.73067e+06	5.6054e+06	3.17265e+06	5.42724e+06	6.35709e+06	6.02165e+06	6.54704e+06	1.21543e+06	6.38666e+06	6.12288e+06
	482.612	156.138		4.49649e+06	3.06328e+06	2.81936e+06	3.09207e+06	3.58994e+06	1833444	6.67214e+06	1.11642e+07	9.03347e+06	9.39892e+06	9.55361e+06	9.15825e+06	5.99592e+06	8.40138e+06	7.71972e+06	8.26819e+06	3.41445e+06	1.20642e+06	2.65098e+06	2.6524e+06	1.75894e+06	1.77978e+06
	564.541	173.136		6.78541e+06	5.24539e+06	4.18628e+06	5.67231e+06	4.5746e+06	5.45568e+06	7.30747e+06	5.94315e+06	5.33303e+06	4.55467e+06	4.96471e+06	2.47277e+06	4.2063e+06	6.51953e+06	4.51257e+06	5.03999e+06	5.80318e+06	5.37171e+06	7.44816e+06	5.9046e+06	5.605e+06	4.80053e+06
	121.36	125.002		2.10584e+06	1.93179e+06	4.33085e+06	5.56831e+06	5.3735e+06	6.36264e+06	6.62548e+06	6.79514e+06	7.2273e+06	3.5668e+06	6.05146e+06	6.08948e+06	6.00977e+06	5.55161e+06	5.38213e+06	5.68183e+06	5.54126e+06	4.6637e+06	5.12714e+06	5.75147e+06	5.61786e+06	6.19295e+06
	310.665	483.341		9.42688e+06	1.47314e+06	2.80775e+07	2.14489e+07	1.20859e+06	124596	5.71267e+06	5.3726e+06	5.99401e+06	5.60228e+06	5.69408e+06	5.83706e+06	5.08563e+06	5.22939e+06	5.68696e+06	5.50386e+06		8365.57			10235.5
	65.8332	250.153		1.82162e+06	3.47927e+06	1.05649e+06	1.26365e+06	1.15931e+06	1.35786e+06	5.49643e+06	5.53835e+06	5.89709e+06	5.67695e+06	5.55749e+06	5.49469e+06	5.47129e+06	5.31527e+06	5.56425e+06	5.37141e+06	1.06191e+07	10617330	3.74491e+06	6.36442e+06	9.886e+06	1.031e+07
	544.14	136.021		5.71815e+06	5.35147e+06	5.73586e+06	5.58635e+06	5.58621e+06	5.9915e+06	4.47116e+06	4.66767e+06	3.88263e+06	4.62584e+06	4.21588e+06	4.19889e+06	6.83883e+06	4.47182e+06	3.97538e+06	4.75432e+06	6.53111e+06	8.60646e+06	3.04858e+06	7.33565e+06	5.39253e+06	5.67964e+06
[7,8,8,12,13,21-hexahydroxy-19-(hydroxymethyl)-3,6,16-trioxo-2,17,20,23-tetraoxapentacyclo[16.3.1.1^{7,11}.0^{4,9}.0^{10,15}]tricosa-4,10,12,14-tetraen-22-yl]oxidanesulfonic acid	34.6295	579.418		6.19249e+06	4.20662e+06	4.89729e+06	6.12068e+06	5.73396e+06	4.88056e+06	7.55656e+06	8.01581e+06	6.35979e+06	5.64427e+06	6.07925e+06	6.21564e+06	5.25297e+06	5.06985e+06	4.87076e+06	4.43213e+06	4.5466e+06	4.09616e+06	3.43626e+06	4.48939e+06	4.14439e+06	4.25782e+06
	30.1055	119.563		6.85705e+06	6.75299e+06	7.43179e+06	6.11332e+06	8.03072e+06	5.53942e+06	5.00197e+06	5.80649e+06	3.46113e+06	5.09766e+06	5.91043e+06	5.14019e+06	5.84382e+06	4.81073e+06	5.74493e+06	5.11485e+06	3.91363e+06	3.10881e+06	4.30481e+06	4.13766e+06	4.57168e+06	3.64647e+06
	308.525	316.247		985883	883085	5.00738e+06	3.10275e+06	2.26428e+06	1.12985e+06	5.30226e+06	5.33583e+06	5.2486e+06	5.14977e+06	5.04591e+06	5.21839e+06	4.9247e+06	5.34066e+06	5.56016e+06	5.72893e+06	1.0964e+07	1.19379e+07	3.46559e+06	4.41857e+06	1.11918e+07	8.1151e+06
	454.791	229.235		3.47717e+06	2.46136e+06	2.2188e+06	2.24895e+06	2.46463e+06	2.24627e+06	9.1279e+06	9.52522e+06	9.11955e+06	9.18693e+06	8.99232e+06	8.83087e+06	8.37425e+06	8.4148e+06	8.28309e+06	8.14805e+06	2.32886e+06	1.92401e+06	1.98771e+06	2.24864e+06	2.39014e+06	1.96747e+06
	643.985	233.914		6.42602e+06	3.70795e+06	7.04504e+06	6.0207e+06	4.96788e+06	4.79937e+06	7.81388e+06	6.58743e+06	6.58594e+06	7.13977e+06	6.92632e+06	6.97019e+06	4.14744e+06	4.28742e+06	3.60705e+06	3.84567e+06	4.65447e+06	3.74582e+06	4.41378e+06	4.37716e+06	3.60173e+06	4.05337e+06
	29.8059	124.097		7.09747e+06	7.47651e+06	7.60037e+06	6.90671e+06	6.27765e+06	7.2966e+06	5.42455e+06	5.00084e+06	4.5679e+06	5.18982e+06	6.10349e+06	5.98243e+06	4.68733e+06	6.0797e+06	4.86822e+06	5.12092e+06	4.20418e+06	2.81478e+06	1.42286e+06	3.38278e+06	3.70074e+06	3.95391e+06
	31.6894	149.063		6.4465e+06	4.39288e+06	4.31892e+06	3.14048e+06	4.82936e+06	284919	4.85727e+06	5.04882e+06	4.71281e+06	4.75395e+06	4.8915e+06	4.94127e+06	4.99699e+06	4.84697e+06	6.3553e+06	5.23061e+06	6.38458e+06	6.18771e+06	1.14706e+07	7.66888e+06	4.7257e+06	4.49238e+06
	5.29867	97.0074		4.45704e+06	4.5033e+06	6.76315e+06	7.12132e+06	6.71496e+06	6.35755e+06	3.49149e+06	5.51229e+06	5.37147e+06	7.00547e+06	4.09587e+06	6.49517e+06	3.139e+06	4.77641e+06	5.15291e+06	4.64252e+06	4.70543e+06	6.98946e+06	3.26029e+06	5.23346e+06	6.11137e+06	2.61974e+06
	355.863	95.0436		4.59801e+06	2.81432e+06	8.19605e+06	4.69038e+06	795199	1.19376e+07	3.91445e+06	6.11287e+06	4.83377e+06	3.37473e+06	4.24065e+06	4.18978e+06	7.91913e+06	5.76079e+06	3.80003e+06	6.96366e+06	4.42515e+06	3.83846e+06	4.61796e+06	7.45637e+06	4.97668e+06	5.0371e+06
	300.5	244.19		4.02787e+06	4.48812e+06	4.0148e+06	3.83297e+06	4.04301e+06	3.94216e+06	6.41559e+06	6.04876e+06	6.45868e+06	6.18165e+06	6.44168e+06	6.68186e+06	6.44576e+06	6.72383e+06	6.99693e+06	6.60825e+06	3.63551e+06	3.95159e+06	3.64251e+06	4.97164e+06	4.38485e+06	4.35928e+06
	224.356	173.136		3.69197e+06	3.88687e+06	3.07312e+06	3.38148e+06	4.28292e+06	3.35703e+06	6.7601e+06	7.70799e+06	6.81583e+06	6.83391e+06	6.94298e+06	7.70532e+06	6.70315e+06	7.03922e+06	7.97363e+06	6.85708e+06	3.87474e+06	3.3371e+06	3.24244e+06	3.19908e+06	3.35165e+06	4.03756e+06
	578.459	266.006		6.9909e+06	5.04154e+06	644658	6.12879e+06	5.92942e+06	7.30968e+06	5.7578e+06	6.04704e+06	5.72218e+06	5.85858e+06	6.59445e+06	6.40833e+06	5.06421e+06	5.1116e+06	4.37788e+06	4.81423e+06	5.92767e+06	4.90618e+06	1.27422e+06	5.85007e+06	2.6066e+06	5.57519e+06
	57.1237	158.117		4.96672e+06	4.66834e+06	8.64189e+06	8.02087e+06	5.38254e+06	4.92537e+06	4.61873e+06	5.43702e+06	5.31605e+06	5.67199e+06	5.28224e+06	4.93918e+06	5.1017e+06	5.36958e+06	5.32354e+06	5.05657e+06	3.78462e+06	3.58374e+06	4.27016e+06	4.09392e+06	4.84303e+06	4.3426e+06
	645.867	185.989		5.64126e+06	4.71054e+06	4.96214e+06	5.15963e+06	5.31794e+06	5.56815e+06	5.42148e+06	6.06776e+06	4.85565e+06	5.7063e+06	5.3989e+06	5.30276e+06	5.7929e+06	5.49211e+06	4.97324e+06	4.57944e+06	4.51847e+06	5.00573e+06	4.66704e+06	4.69125e+06	4.78518e+06	4.89092e+06
	2.21872	163.965		5.02242e+06	4.54014e+06	5.9007e+06	5.66843e+06	4.46548e+06	4.8141e+06	4.92701e+06	4.89394e+06	6.39666e+06	6.72601e+06	5.11077e+06	4.85244e+06	5.64077e+06	4.76519e+06	5.00193e+06	4.97162e+06	4.98653e+06	5.15879e+06	4.90226e+06	4.83721e+06	5.26854e+06	4.63867e+06
sn-Glycerol 3-phosphate	237.922	173.085		4.58998e+06	4.35441e+06	4.42523e+06	4.78471e+06	4.38758e+06	4.42475e+06	6.66165e+06	6.7806e+06	6.21062e+06	6.06066e+06	5.63552e+06	5.93502e+06	5.44478e+06	5.43451e+06	4.93081e+06	5.15394e+06	4.65889e+06	4.6808e+06	5.18779e+06	4.61117e+06	4.14346e+06	4.92663e+06
	628.343	87.0551		5.52422e+06	3.21886e+06	6.08761e+06	5.13975e+06	5.5339e+06	5.52196e+06	4.13179e+06	5.55185e+06	5.42461e+06	5.43826e+06	3.40197e+06	5.20487e+06	3.97815e+06	5.41955e+06	3.8575e+06	5.46893e+06	5.61783e+06	2.93305e+06	8.24797e+06	5.76178e+06	5.85366e+06	5.74895e+06
	401.595	107.967		8.21147e+06	4.06238e+06	5.62201e+06	5.77602e+06	4.90778e+06	5.37195e+06	5.09446e+06	5.66575e+06	5.76569e+06	5.74857e+06	5.59855e+06	5.59815e+06	3.75973e+06	3.96281e+06	3.95735e+06	3.93469e+06	4.36374e+06	3.80285e+06	3.7086e+06	9.54536e+06	3.68077e+06	4.92277e+06
	291.143	180.044		4.53851e+06	5.33525e+06	5.2878e+06	5.29643e+06	8.75723e+06	5.38741e+06	2.59433e+06	5.19552e+06	5.96394e+06	3.91334e+06	6.59284e+06	5.30439e+06	5.80134e+06	4.96238e+06	3.45363e+06	6.34425e+06	5.55204e+06	4.16104e+06	2.58521e+06	5.3243e+06	5.15416e+06	5.44336e+06
	25.2732	83.5389		1.37393e+06	1.57231e+06	1.26357e+06	1.86302e+07	1.15322e+06	1.29795e+06	1.2272e+06	1.15704e+06	1.66669e+06	1.38094e+06	1.74618e+06	1.42944e+06	1.7095e+06	1.90181e+06	1.48672e+06	1.5785e+06	1.60796e+06	2.652e+07	2.05409e+07	1.15477e+06	2.11305e+07	1.3115e+06
	584.921	354.355		3.86175e+06	2.96334e+06	2.60456e+06	2.16825e+06	2.90817e+06	2.51143e+06	7.74173e+06	8.49822e+06	7.40061e+06	8.0557e+06	7.66309e+06	8.06183e+06	8.25018e+06	8.29979e+06	7.89213e+06	8.27413e+06	2.78804e+06	2.33524e+06	2.61321e+06	2.09136e+06	3.23688e+06	2.51894e+06
	190.719	132.531		4.58542e+06	4.87649e+06	4.17758e+06	9.80118e+06	4.47822e+06	4.10206e+06	4.16944e+06	4.40628e+06	4.33963e+06	4.17771e+06	4.62443e+06	4.35658e+06	4.66535e+06	5.16304e+06	5.49813e+06	4.94141e+06	4.83257e+06	1.05522e+07	6.08009e+06	4.21164e+06	4.10157e+06	4.51507e+06
	20.5976	143.959		6.51984e+06	6.59404e+06	5.93287e+06	7.08854e+06	6.26476e+06	6.67564e+06	3.04132e+06	3.8115e+06	3.61673e+06	3.56191e+06	4.19164e+06	3.38726e+06	3.11621e+06	5.88297e+06	3.92803e+06	3.59731e+06	5.56083e+06	7.32295e+06	5.49459e+06	4.56366e+06	6.16306e+06	6.21817e+06
	536.948	153.044		1.49132e+07	2.80704e+06	3.34164e+06	5.01686e+06	9.39364e+06	4.11798e+06	3.15854e+06	3.87679e+06	3.89688e+06	3.52793e+06	4.24087e+06	3.6957e+06	3.79472e+06	5.69742e+06	3.34854e+06	5.19177e+06	6.01614e+06	7.80958e+06	4.68515e+06	5.48504e+06	3.4924e+06	4.97214e+06
	645.883	188.978		4.44368e+06	5.73232e+06	5.53513e+06	4.84989e+06	5.34194e+06	4.66675e+06	5.73841e+06	5.85681e+06	5.70092e+06	5.87166e+06	5.55581e+06	4.99445e+06	5.91445e+06	4.546e+06	4.28964e+06	5.11935e+06	5.00435e+06	4.03591e+06	4.1076e+06	5.04291e+06	4.74325e+06	5.32119e+06
	600.018	226.012		8.22007e+06	5.06828e+06	5.42824e+06	5.34197e+06	4.95199e+06	4.76632e+06	5.35035e+06	5.0366e+06	5.11769e+06	4.96496e+06	4.62734e+06	4.85728e+06	4.32263e+06	4.3331e+06	7.71861e+06	4.38932e+06	4.83266e+06	4.41287e+06	4.91073e+06	4.58722e+06	4.42771e+06	4.57286e+06
	643.181	138.091		5.59658e+06	4.86566e+06	5.86264e+06	5.84536e+06	5.08713e+06	5.08805e+06	5.54337e+06	5.1345e+06	4.58602e+06	5.63813e+06	4.52292e+06	5.68756e+06	4.32108e+06	5.02549e+06	5.02189e+06	4.23197e+06	5.29573e+06	4.67963e+06	5.15175e+06	5.04835e+06	4.83665e+06	4.89472e+06
	647.736	359.818		5.71545e+06	5.36995e+06	4.92401e+06	4.66003e+06	5.62846e+06	4.91231e+06	6.01143e+06	5.17921e+06	5.01824e+06	5.51456e+06	4.84361e+06	5.8222e+06	5.23346e+06	4.48374e+06	5.1773e+06	4.77336e+06	4.85889e+06	4.06033e+06	4.59072e+06	4.89078e+06	5.35072e+06	4.89707e+06
	29.2835	153.085		6.90805e+06	5.19157e+06	5.57504e+06	6.92632e+06	5.43094e+06	6.79142e+06	4.88865e+06	4.68682e+06	4.92554e+06	5.1641e+06	4.98614e+06	5.7292e+06	4.64623e+06	5.09254e+06	5.3982e+06	5.02285e+06	4.22262e+06	3.59976e+06	3.9967e+06	4.18922e+06	4.02986e+06	4.35885e+06
	580.315	86.0598		5.26699e+06	5.42357e+06	5.26253e+06	6.74113e+06	5.00059e+06	4.60733e+06	4.87824e+06	5.09591e+06	5.1226e+06	4.62381e+06	4.79545e+06	4.52438e+06	4.51294e+06	4.94835e+06	4.83976e+06	5.11561e+06	5.11525e+06	3.56589e+06	6.39756e+06	5.05066e+06	5.43371e+06	5.36482e+06
	59.2931	193.068		4.74861e+06	4.01158e+06	5.26816e+06	4.80648e+06	4.26451e+06	4.11195e+06	4.53896e+06	4.90955e+06	5.47289e+06	5.02005e+06	4.95308e+06	5.00944e+06	5.00824e+06	5.14946e+06	5.32034e+06	5.34486e+06	6.16945e+06	6.60576e+06	6.54309e+06	5.84947e+06	4.16429e+06	4.24999e+06
	30.0866	488.145		4.78013e+06	7.87463e+06	5.44138e+06	5.87721e+06	5.40191e+06	5.16048e+06	5.01705e+06	4.78238e+06	5.15026e+06	4.75206e+06	5.1583e+06	5.77293e+06	5.11089e+06	4.93128e+06	5.07656e+06	4.52206e+06	6.15883e+06	5.31788e+06	3.57284e+06	4.68678e+06	2.27167e+06	4.56376e+06
	19.7385	97.0395		5.42883e+06	4.65267e+06	5.33409e+06	6.61541e+06	5.92884e+06	4.73326e+06	3.65755e+06	5.61629e+06	5.26221e+06	3.09795e+06	5.27849e+06	5.48809e+06	6.1166e+06	5.95823e+06	6.15084e+06	5.8958e+06	3.47937e+06	4.44342e+06	3.26859e+06	4.63498e+06	4.47976e+06	5.62771e+06
	646.126	223.014		4.50074e+06	5.54555e+06	5.33836e+06	4.90895e+06	5.76683e+06	5.72925e+06	5.16197e+06	5.38162e+06	5.2189e+06	4.39204e+06	5.18072e+06	5.11936e+06	5.16773e+06	5.16743e+06	6.08483e+06	3.51276e+06	4.46465e+06	4.96846e+06	5.26504e+06	5.23954e+06	5.07249e+06	3.93263e+06
	48.5939	116.002		3.88735e+06	6.88656e+06	5.22918e+06	1.90115e+06	6.26212e+06	7.14283e+06	6.8907e+06	5.10513e+06	6.46756e+06	5.1657e+06	6.35064e+06	4.86508e+06	6.49358e+06	5.46087e+06	4.231e+06	3.56201e+06	3.44504e+06	2.56187e+06	3.52754e+06	3.93721e+06	4.90952e+06	6.7286e+06
Fentin hydroxide	30.8864	368.04						51170.2	65825	5.20213e+06	5.54226e+06	4.78281e+06	4.45068e+06	4.66209e+06	5.74988e+06	5.81273e+06	4.97133e+06	4.37888e+06	4.65149e+06	1.47705e+07	1.43563e+07	8.64418e+06	8.83155e+06	7.99914e+06	6.07629e+06
	29.8155	247.184		6.67785e+06	6.03167e+06	6.45096e+06	6.26873e+06	6.41935e+06	5.86644e+06	5.79966e+06	4.45101e+06	5.22126e+06	5.28723e+06	4.67392e+06	4.32761e+06	4.83854e+06	4.89457e+06	5.69284e+06	5.35343e+06	3.9196e+06	3.96333e+06	2.75681e+06	3.2648e+06	4.35724e+06	4.2983e+06
	25.2721	124.041		5.08594e+06	5.47624e+06	4.57117e+06	3.76712e+06	5.01474e+06	5.0677e+06	4.5675e+06	4.22926e+06	5.41208e+06	4.72149e+06	4.78266e+06	5.35179e+06	6.43951e+06	5.84627e+06	5.13853e+06	5.25642e+06	5.7666e+06	4.40818e+06	4.09209e+06	4.2823e+06	5.37472e+06	6.15235e+06
	581.164	113.517		4.17116e+06	5.53272e+06	4.52855e+06	4.83387e+06	5.09702e+06	6.93228e+06	6.10612e+06	5.11501e+06	4.39267e+06	6.63421e+06	4.67871e+06	3.94916e+06	4.48498e+06	4.53687e+06	4.32079e+06	3.488e+06	5.37692e+06	4.27107e+06	5.6678e+06	5.24393e+06	5.91598e+06	5.45466e+06
	31.1565	521.065		2.82877e+06	7.73872e+06	3.52695e+06	3.55538e+06	2.55087e+06	3.55818e+06	4.51919e+06	4.67984e+06	4.68515e+06	4.17747e+06	4.67288e+06	4.73179e+06	4.69373e+06	4.17046e+06	4.99046e+06	4.51482e+06	1.44422e+07	1.16143e+07	3.35347e+06	5.04413e+06	2.54242e+06	4.03917e+06
	594.216	113.016		3.25717e+06	366453	6.14854e+06	7.33046e+06	1.31041e+06	5.77291e+06	5.16964e+06	8.23162e+06	6.96078e+06	5.17965e+06	5.96501e+06	7.10197e+06	8.4484e+06	4.09509e+06	5.98377e+06	5.57554e+06	788339	8.52592e+06	4.68272e+06	1.0594e+06	2.7392e+06	5.90604e+06
	356.383	370.294		1.54413e+06	662238	8.38485e+06	8.13838e+06	6.06046e+06	3.02117e+06	4.48624e+06	4.83002e+06	5.30923e+06	4.78324e+06	5.37977e+06	4.92613e+06	4.73442e+06	4.754e+06	5.81859e+06	5.11782e+06	508783	265117	941992	1.13286e+06	1.69989e+07	1.26042e+07
	89.0972	179.971		4.12929e+06	4.87507e+06	2.53915e+06	3.5e+06	2.25604e+06	6.51765e+06	5.38753e+06	5.38848e+06	2.94536e+06	5.41923e+06	5.58982e+06	5.43757e+06	6.34878e+06	2.7933e+06	2.97359e+06	4.98868e+06	6.44887e+06	6.27566e+06	6.81836e+06	6.20214e+06	6.71443e+06	6.58141e+06
	586.565	395.362		2.27956e+06	3.23503e+06	1.61843e+06	2.14777e+06	3.45679e+06	2.7777e+06	9.14251e+06	8.20828e+06	7.82812e+06	8.52208e+06	7.30548e+06	7.00506e+06	7.20392e+06	8.9077e+06	7.80965e+06	9.28855e+06	3.18435e+06	1.84889e+06	2.04559e+06	1.9067e+06	2.35951e+06	2.01248e+06
	24.3507	140.996		7.37525e+06	7.38023e+06	4.37344e+06	3.16186e+06	5.54702e+06	3.39588e+06	3.41213e+06	4.33572e+06	3.98338e+06	3.70549e+06	3.48816e+06	3.47061e+06	5.0442e+06	4.869e+06	5.14952e+06	5.19473e+06	5.78757e+06	1.17418e+07	4.09343e+06	6.06976e+06	5.25181e+06	3.20814e+06
	712.183	169.977		5.15873e+06	3.7712e+06	4.6057e+06	4.68337e+06	5.02273e+06	4.73778e+06	4.3593e+06	4.60736e+06	4.48587e+06	4.65716e+06	4.39511e+06	4.73613e+06	4.67075e+06	5.20932e+06	5.63645e+06	5.79985e+06	6.09293e+06	7.20043e+06	5.48992e+06	3.86137e+06	5.3476e+06	5.40898e+06
5-Nitrofurfural	612.089	142.086		3.57196e+06	4.5834e+06	5.39422e+06	5.5778e+06	5.15533e+06	2.99802e+06	5.65237e+06	5.53693e+06	5.08004e+06	5.96475e+06	4.89335e+06	5.254e+06	5.01187e+06	5.5089e+06	5.53867e+06	5.53997e+06	5.58712e+06	5.21206e+06	3.19197e+06	3.18787e+06	5.4272e+06	5.9597e+06
	63.4097	246.144		2.7947e+06	1.83604e+06	3.27253e+06	2.42863e+06	2.80449e+06	2.46934e+06	4.91495e+06	5.01227e+06	4.96591e+06	4.94445e+06	4.3381e+06	4.98436e+06	4.98914e+06	5.23193e+06	4.98618e+06	5.17177e+06	5.68407e+06	1.2162e+07	5.14928e+06	5.59535e+06	9.14589e+06	6.80519e+06
	80.7261	131.07		4.52053e+06	4.1172e+06	5.15157e+06	4.80694e+06	5.75614e+06	7.12064e+06	3.84025e+06	4.6632e+06	4.4639e+06	4.5845e+06	5.45563e+06	5.52581e+06	4.97886e+06	6.16376e+06	4.25158e+06	5.38766e+06	4.54501e+06	6.1925e+06	5.61633e+06	4.25483e+06	4.23998e+06	4.02562e+06
	40.4623	214.002		3.98657e+06	4.45262e+06	5.226e+06	3.00326e+06	4.92389e+06	4.93628e+06	5.34391e+06	4.86575e+06	5.37403e+06	4.34897e+06	5.2214e+06	4.77994e+06	4.77123e+06	5.89293e+06	5.91698e+06	4.97531e+06	6.1786e+06	5.47529e+06	4.81007e+06	5.22994e+06	4.70718e+06	4.96763e+06
	654.408	275.888		4.93337e+06	3.29477e+06	4.76676e+06	4.83143e+06	3.9114e+06	5.39503e+06	4.43271e+06	5.26706e+06	5.63574e+06	4.01539e+06	4.2832e+06	5.40881e+06	4.58551e+06	5.189e+06	4.45998e+06	7.819e+06	6.41825e+06	3.91338e+06	3.32674e+06	6.09392e+06	6.22046e+06	5.17152e+06
	532.253	125.096		5.41658e+06	5.1898e+06	5.71033e+06	5.83645e+06	5.36228e+06	5.48196e+06	5.80321e+06	5.99568e+06	5.24041e+06	5.25296e+06	5.5165e+06	4.68515e+06	4.87204e+06	5.06237e+06	2.35564e+06	4.86137e+06	3.2831e+06	5.01721e+06	5.08287e+06	4.1078e+06	5.19374e+06	3.94337e+06
	532.925	117.102		5.3261e+06	4.8657e+06	5.45894e+06	5.47194e+06	4.95038e+06	5.28787e+06	4.42193e+06	4.52741e+06	4.68276e+06	4.18166e+06	5.4511e+06	3.80633e+06	4.01976e+06	6.04208e+06	4.224e+06	3.64201e+06	6.41007e+06	5.1929e+06	5.36063e+06	5.13615e+06	4.76421e+06	5.78023e+06
	651.989	242.426		4.43802e+06	4.33077e+06	5.15717e+06	4.91587e+06	5.0565e+06	5.20528e+06	4.7966e+06	3.98245e+06	6.13689e+06	5.18663e+06	4.18436e+06	4.61e+06	4.96832e+06	5.53589e+06	5.13269e+06	4.33192e+06	5.6688e+06	5.13367e+06	4.43298e+06	5.8402e+06	5.15387e+06	4.65203e+06
	693.227	163.039		4.69724e+06	4.33003e+06	4.67846e+06	6.68132e+06	8.66505e+06	4.93315e+06	5.29832e+06	5.04014e+06	6.21792e+06	4.32579e+06	4.6186e+06	4.4553e+06	4.53715e+06	5.70827e+06	3.92208e+06	4.2821e+06	4.84001e+06	4.25419e+06	4.49674e+06	3.87649e+06	4.07261e+06	4.67373e+06
trans-2-[(Dimethylamino)methylimino]-5-[2-(5-nitro-2- furyl)-vinyl]-1,3,4-oxadiazole	387.955	278.247		1.70391e+06	2.0346e+06	2.27706e+06	2.22105e+06	2.69121e+06	3.01757e+06	6.68369e+06	6.35331e+06	7.34491e+06	6.51609e+06	7.23711e+06	6.01505e+06	1.09172e+07	1.06436e+07	1.15085e+07	6.37291e+06	2.11113e+06	2.28861e+06	3.01262e+06	1.56416e+06	3.66838e+06	2.41021e+06
	36.2563	274.091		5.64989e+06	5.03455e+06	2.15457e+06	1.79052e+06	2.05279e+06	1.83735e+06	4.83617e+06	5.31313e+06	4.64712e+06	4.65819e+06	4.77428e+06	4.68017e+06	5.33007e+06	5.18053e+06	4.83111e+06	5.03605e+06	5.67965e+06	6.93278e+06	7.15966e+06	6.98101e+06	7.52158e+06	6.42523e+06
	501.341	89.0788		5.04744e+06	4.81028e+06	5.30231e+06	6.33438e+06	5.29266e+06	4.0451e+06	4.59078e+06	4.31705e+06	4.07562e+06	4.61588e+06	4.46484e+06	3.81968e+06	3.99135e+06	4.10087e+06	3.87399e+06	3.90174e+06	7.80165e+06	5.01507e+06	4.98412e+06	5.50973e+06	7.67641e+06	4.92966e+06
	61.1814	290.134		7.56575e+06	6.06312e+06	7.14893e+06	5.61075e+06	1.02306e+07	8.89827e+06	5.14731e+06	4.98452e+06	5.08834e+06	4.84466e+06	4.91119e+06	4.93036e+06	4.80045e+06	4.92232e+06	4.72265e+06	4.92213e+06	995713	1.70828e+06	2.70087e+06	2.13413e+06	3.31865e+06	2.74745e+06
	564.526	228.195		6.06394e+06	4.10415e+06	4.14473e+06	4.61241e+06	5.12497e+06	504963	8.09983e+06	4.59292e+06	7.92791e+06	4.86448e+06	5.74769e+06	7.31616e+06	4.99373e+06	4.54537e+06	5.1878e+06	4.85089e+06	4.03733e+06	4.54565e+06	3.959e+06	4.05334e+06	4.21362e+06	4.74798e+06
Propyzamide	309.33	257.135		4.70911e+06	5.30787e+06	4.50048e+06	4.38021e+06	4.99781e+06	5.53277e+06	5.14903e+06	5.30174e+06	5.40192e+06	4.96277e+06	5.05155e+06	5.2018e+06	4.71448e+06	4.3565e+06	4.88342e+06	4.81745e+06	4.66635e+06	4.63064e+06	4.27475e+06	5.14231e+06	4.90671e+06	5.17617e+06
2,3,6-Trihydroxypyridine	482.886	128.107		4.39304e+06	3.05974e+06	3.65505e+06	3.7874e+06	3.68277e+06	3.42845e+06	7.54996e+06	6.99133e+06	6.70183e+06	7.98579e+06	6.68105e+06	7.15433e+06	7.25912e+06	6.07119e+06	3.66695e+06	5.90493e+06	3.64037e+06	2.8723e+06	3.79665e+06	4.12587e+06	2.76268e+06	2.83127e+06
	89.1165	166.986		5.93777e+06	5.29171e+06	5.54155e+06	5.94303e+06	6.04517e+06	5.13919e+06	4.83857e+06	5.83081e+06	5.32132e+06	4.12323e+06	5.46611e+06	4.49721e+06	3.89974e+06	4.61216e+06	4.87225e+06	4.60601e+06	4.61289e+06	4.20718e+06	3.77838e+06	4.63092e+06	3.95544e+06	4.69068e+06
	643.717	152.948		5.14853e+06	4.57774e+06	5.57361e+06	4.45977e+06	4.65002e+06	4.7239e+06	6.20586e+06	5.26141e+06	5.57682e+06	5.44118e+06	5.67324e+06	5.57436e+06	4.33066e+06	4.28545e+06	4.37786e+06	4.40318e+06	4.41737e+06	4.43446e+06	4.80628e+06	4.72379e+06	4.20458e+06	4.88867e+06
	65.2962	226.975		5.93745e+06	3.54159e+06	5.43707e+06	6.07532e+06	2.67847e+06	5.96745e+06	5.41033e+06	5.29586e+06	5.70041e+06	5.8462e+06	5.74564e+06	5.78677e+06	4.03039e+06	5.35361e+06	1.91241e+06	5.02299e+06	5.66504e+06	5.55384e+06	4.10064e+06	5.80882e+06	2.93969e+06	3.66052e+06
	324.568	120.044		5.54159e+06	5.91003e+06	5.18394e+06	3.77093e+06	6.08506e+06	2.50218e+06	5.09528e+06	5.1158e+06	2.77701e+06	5.39349e+06	5.54295e+06	3.19239e+06	3.76444e+06	3.11241e+06	5.26882e+06	6.23682e+06	5.77677e+06	2.82412e+06	6.03561e+06	6.01044e+06	6.26236e+06	5.87774e+06
	68.4633	241.154		6.59398e+06	5.1811e+06	5.56213e+06	7.20095e+06	8.05847e+06	7.73111e+06	5.0467e+06	5.29977e+06	4.99534e+06	5.30226e+06	5.07518e+06	4.96677e+06	4.4894e+06	4.6755e+06	4.17834e+06	4.62529e+06	3.4736e+06	3.08177e+06	3.14814e+06	3.24833e+06	1.9975e+06	2.87716e+06
	644.286	288.921		5.41721e+06	4.19932e+06	5.99311e+06	5.32321e+06	4.87009e+06	4.34967e+06	5.5042e+06	5.57999e+06	5.76642e+06	5.58646e+06	5.52937e+06	6.252e+06	4.23715e+06	3.93161e+06	4.3706e+06	4.49052e+06	4.54995e+06	4.28489e+06	3.85382e+06	4.36112e+06	3.93668e+06	4.31603e+06
	564.455	152.07		6.56772e+06	3.89007e+06	5.43457e+06	5.14793e+06	5.65612e+06	2.25427e+06	5.65587e+06	5.67039e+06	5.26482e+06	5.24757e+06	5.25678e+06	4.0829e+06	3.82243e+06	5.19843e+06	4.99604e+06	5.27247e+06	5.64882e+06	4.43897e+06	5.09851e+06	3.77361e+06	3.08411e+06	5.20062e+06
	655.582	146.961		5.63088e+06	2.9698e+06	4.65639e+06	4.2203e+06	6.18553e+06	6.57653e+06	5.87145e+06	2.63624e+06	6.06438e+06	4.55631e+06	5.72658e+06	6.47669e+06	3.7826e+06	4.1692e+06	4.58118e+06	7.2143e+06	6.41535e+06	6.72464e+06	420388	5.53514e+06	283351	5.88736e+06
	566.105	140.107		4.9025e+06	2.40097e+06	3.72699e+06	7.36892e+06	5.94294e+06	5.34023e+06	5.04391e+06	5.11423e+06	5.02902e+06	4.97226e+06	4.50714e+06	4.73731e+06	4.94004e+06	4.75372e+06	4.8942e+06	5.39156e+06	5.18113e+06	3.72291e+06	4.30167e+06	3.94554e+06	5.0976e+06	5.17988e+06
	591.189	152.07		3.49961e+06	6.82436e+06	530541	5.37152e+06	5.98008e+06	2.79798e+06	5.57809e+06	5.43454e+06	5.29544e+06	5.38062e+06	5.02077e+06	5.06051e+06	5.22207e+06	4.99647e+06	5.3826e+06	5.4501e+06	4.63749e+06	6.72253e+06	2.4972e+06	5.29558e+06	3.72259e+06	5.69761e+06
	521.088	140.107		5.08635e+06	4.24274e+06	5.1938e+06	4.58033e+06	2.34872e+06	4.42599e+06	5.11557e+06	5.59451e+06	4.70725e+06	5.15605e+06	5.30033e+06	4.66257e+06	9.14947e+06	4.36322e+06	4.1669e+06	3.48954e+06	1.36311e+06	5.864e+06	2.30417e+06	1.0133e+07	4.17183e+06	4.70858e+06
	693.452	108.536		536795	6.47235e+06	4.35812e+06	4.62433e+06	4.15906e+06	4.80729e+06	5.67236e+06	4.08845e+06	4.37667e+06	4.13267e+06	4.41092e+06	4.38001e+06	4.84163e+06	5.12758e+06	5.2107e+06	5.0627e+06	7.56943e+06	5.48562e+06	4.97688e+06	4.72955e+06	5.92784e+06	4.91749e+06
	249.154	274.201		3.11861e+06	927349	1.5939e+06	955888	335624	155173	4.39298e+06	4.58808e+06	4.40707e+06	4.37168e+06	4.52584e+06	4.69263e+06	5.14639e+06	4.59165e+06	4.58388e+06	4.62618e+06	9.06398e+06	1.12393e+07	1.32178e+07	1.00517e+07	4.8058e+06	4.41661e+06
2,5-Dichloro-4-oxohex-2-enedioate	560.026	228.007		3.49189e+06	4.62625e+06	5.39006e+06	5.28154e+06	3.51599e+06	3.60171e+06	6.42443e+06	6.10972e+06	5.66505e+06	3.63227e+06	5.98425e+06	3.26974e+06	4.83886e+06	4.95344e+06	4.98627e+06	5.70958e+06	5.07031e+06	4.39782e+06	4.43965e+06	4.68935e+06	4.59842e+06	4.89678e+06
Dimefox	4.07514	155.129		4.08877e+06	5.41966e+06	5.3862e+06	6.28578e+06	3.34901e+06	4.84674e+06	5.88556e+06	5.98219e+06	4.07622e+06	6.09841e+06	4.5955e+06	5.17208e+06	3.70731e+06	3.82752e+06	5.18319e+06	4.00001e+06	4.17207e+06	5.84715e+06	5.20864e+06	4.43042e+06	3.98665e+06	3.99403e+06
	459.887	483.326		4.17806e+06	2.50705e+06	3.85938e+06	3.11281e+06	4.31501e+06	2.67952e+06	6.56969e+06	5.90903e+06	5.82888e+06	5.94018e+06	6.02049e+06	5.66954e+06	4.35598e+06	4.08529e+06	4.00793e+06	3.91337e+06	5.05431e+06	5.96221e+06	6.0904e+06	5.11339e+06	5.7769e+06	4.52127e+06
	3.67258	324.216		5.11887e+06	4.19509e+06	5.33226e+06	3.40261e+06	4.21811e+06	5.23353e+06	6.13904e+06	5.15984e+06	4.60707e+06	5.16083e+06	5.05554e+06	5.01371e+06	4.77637e+06	4.03925e+06	5.05065e+06	4.92954e+06	3.89392e+06	4.69117e+06	4.42915e+06	4.72428e+06	5.1753e+06	5.10901e+06
	165.727	211.002		4.96773e+06	3.39679e+06	4.92299e+06	4.89737e+06	4.57283e+06	4.73739e+06	5.03141e+06	5.14488e+06	5.00474e+06	5.00637e+06	5.06008e+06	4.94722e+06	8.79277e+06	4.76285e+06	2.81531e+06	4.53422e+06	2.68058e+06	6.25096e+06	4.76907e+06	3.29159e+06	4.7648e+06	5.08585e+06
	47.0564	100.51		4.98373e+06	4.7327e+06	4.94937e+06	3.03981e+06	4.9705e+06	5.13069e+06	4.92418e+06	4.76135e+06	4.86046e+06	4.53432e+06	4.50188e+06	4.10122e+06	5.06171e+06	4.85347e+06	4.87977e+06	5.17991e+06	1.00986e+07	4.34645e+06	4.72999e+06	2.8011e+06	4.88321e+06	3.02651e+06
2-Amino-4-oxo-6-(1',2'-dioxoprolyl)-7,8-dihydroxypteridine	264.133	268.211		4.54388e+06	4.87087e+06	4.83071e+06	4.91982e+06	4.61958e+06	5.01118e+06	4.82033e+06	4.59867e+06	5.00464e+06	4.69763e+06	4.51816e+06	4.47718e+06	5.01901e+06	4.50883e+06	5.42255e+06	5.05668e+06	4.63927e+06	4.82206e+06	4.62249e+06	4.72149e+06	4.92781e+06	4.62008e+06
Ochratoxin A	649.607	404.815		4.04306e+06	4.61393e+06	5.53295e+06	4.55981e+06	5.76784e+06	4.66469e+06	4.8107e+06	4.00697e+06	4.88758e+06	3.99467e+06	5.07776e+06	4.67832e+06	4.70221e+06	5.15544e+06	5.42002e+06	4.59621e+06	4.75039e+06	5.53548e+06	4.02944e+06	5.03214e+06	4.90397e+06	4.44454e+06
	650.135	318.886		3.65533e+06	4.02398e+06	4.86767e+06	5.16371e+06	4.73609e+06	4.78729e+06	5.54526e+06	3.9858e+06	4.80138e+06	4.58021e+06	4.93926e+06	4.77851e+06	4.92311e+06	5.18554e+06	5.41869e+06	4.74061e+06	5.04714e+06	4.76806e+06	5.07051e+06	4.9411e+06	4.9289e+06	4.14495e+06
Mometasone	406.12	428.363		1.13941e+06	640902	9.71697e+06	1.03437e+07	8.04844e+06	3.43817e+06	4.29524e+06	4.28689e+06	4.40936e+06	4.14992e+06	4.2696e+06	4.41216e+06	5.08804e+06	5.10918e+06	5.60313e+06	5.71365e+06	155383	250893	372262	487307	1.02795e+07	1.27781e+07
	355.86	451.323		7.07249e+06	1.20323e+06	2.83586e+07	1.99024e+07	792788	29170.7	4.8765e+06	4.56943e+06	4.94887e+06	4.69484e+06	4.92592e+06	4.83897e+06	4.53557e+06	4.51335e+06	4.80493e+06	4.81859e+06
	583.568	139.123		4.01874e+06	4.74696e+06	3.741e+06	5.29962e+06	5.06907e+06	5.28647e+06	6.51236e+06	6.59341e+06	1.53055e+06	6.13891e+06	5.61423e+06	5.48271e+06	4.9822e+06	4.10306e+06	4.68224e+06	4.72788e+06	4.57563e+06	4.47705e+06	6.25625e+06	532351	4.95524e+06	5.49118e+06
4-Amino-2-methyl-5-(phosphooxymethyl)pyrimidine	132.024	220.143		3.96355e+06	3.83806e+06	5.66236e+06	5.46502e+06	4.14244e+06	3.66447e+06	4.43308e+06	6.04611e+06	5.64254e+06	5.8307e+06	5.98426e+06	5.69545e+06	4.11584e+06	4.16802e+06	5.93737e+06	4.08184e+06	4.20823e+06	3.57333e+06	5.98392e+06	3.49664e+06	4.06221e+06	4.7318e+06
	197.487	149.117		5.06558e+06	4.69224e+06	4.64948e+06	4.85101e+06	4.47694e+06	4.1871e+06	4.87037e+06	4.9135e+06	4.83653e+06	4.80095e+06	4.81478e+06	5.30701e+06	5.14283e+06	5.11782e+06	4.78803e+06	4.37135e+06	4.99016e+06	4.46455e+06	4.93634e+06	4.47379e+06	4.24634e+06	4.46071e+06
	514.444	157.133		4.48742e+06	4.37065e+06	5.86299e+06	6.58259e+06	5.72274e+06	4.76658e+06	5.08631e+06	6.30481e+06	4.17595e+06	5.79233e+06	5.62665e+06	4.96634e+06	3.92578e+06	2.9919e+06	3.16296e+06	3.53347e+06	4.51362e+06	4.51376e+06	4.00594e+06	4.9214e+06	4.34491e+06	4.77708e+06
(+)-Medicarpin	517.449	271.282		3.12454e+06	1.93664e+06	2.20394e+06	1.96586e+06	2.2987e+06	1.78434e+06	8.62418e+06	8.85967e+06	7.97849e+06	7.98545e+06	9.04484e+06	7.01964e+06	7.81937e+06	7.20561e+06	7.48766e+06	8.13351e+06	2.14646e+06	1.63152e+06	1.59965e+06	1.9388e+06	1.81418e+06	1.7771e+06
	39.1701	173.984		4.71543e+06	4.44132e+06	4.5229e+06	4.7475e+06	4.89868e+06	5.09015e+06	4.8202e+06	4.93471e+06	4.85278e+06	5.10022e+06	5.41353e+06	5.12167e+06	4.53016e+06	4.42263e+06	4.29643e+06	4.55459e+06	4.52199e+06	4.38552e+06	4.55644e+06	5.02222e+06	4.57602e+06	4.74754e+06
	19.3577	127.075		4.21779e+06	7.10949e+06	5.50427e+06	5.05385e+06	3.4134e+06	4.08419e+06	4.9968e+06	3.96123e+06	4.22899e+06	4.46456e+06	5.09903e+06	5.27993e+06	4.29683e+06	4.97168e+06	7.57056e+06	4.65808e+06	2.51492e+06	5.13993e+06	4.99933e+06	4.14631e+06	4.97843e+06	3.48596e+06
	531.858	279.159		5.40636e+06	4.80906e+06	4.65057e+06	4.94516e+06	5.00947e+06	4.16806e+06	4.7874e+06	4.64819e+06	2.73998e+06	3.93333e+06	4.25142e+06	3.87171e+06	4.75155e+06	4.73966e+06	5.19672e+06	4.94955e+06	5.43392e+06	5.21777e+06	5.17198e+06	5.05528e+06	4.75813e+06	5.53083e+06
	128.539	303.883		4.13505e+06	9.94279e+06	4.45016e+06	4.67424e+06	4.95674e+06	3.01773e+06	3.84824e+06	3.93911e+06	3.93343e+06	4.90796e+06	3.83027e+06	3.72228e+06	4.56679e+06	3.56962e+06	4.82463e+06	5.99259e+06	4.26625e+06	6.39645e+06	4.50785e+06	4.80731e+06	5.09004e+06	4.52842e+06
	345.968	98.0134		3.50859e+06	5.35898e+06	4.08109e+06	3.11254e+06	5.37281e+06	5.28499e+06	5.71373e+06	5.44784e+06	5.28417e+06	5.23122e+06	5.58327e+06	2.61392e+06	3.09805e+06	3.10368e+06	5.60962e+06	3.06818e+06	5.22648e+06	5.37408e+06	5.34198e+06	5.50431e+06	5.55672e+06	5.42998e+06
	648.799	242.93		5.05218e+06	4.07172e+06	3.88875e+06	4.87169e+06	5.51424e+06	4.70764e+06	5.10594e+06	4.23439e+06	4.94375e+06	3.38035e+06	4.47734e+06	5.00475e+06	3.77397e+06	4.45391e+06	5.51059e+06	4.4367e+06	5.05484e+06	5.46204e+06	5.18626e+06	5.06622e+06	4.7184e+06	4.71823e+06
	602.632	139.123		3.22541e+06	4.63472e+06	5.04445e+06	436560	4.88648e+06	5.11923e+06	6.14748e+06	3.34789e+06	3.89735e+06	3.60149e+06	7.58682e+06	5.73367e+06	4.99413e+06	4.4614e+06	4.63246e+06	4.28109e+06	4.24201e+06	4.32151e+06	6.8013e+06	4.8785e+06	6.07242e+06	5.22021e+06
	636.2	173.136		5.13076e+06	3.04167e+06	6.3303e+06	6.18996e+06	5.4995e+06	5.49254e+06	5.48733e+06	5.92951e+06	4.14613e+06	6.17988e+06	5.46435e+06	5.42022e+06	5.17174e+06	4.0715e+06	1.78991e+06	5.66587e+06	1.80139e+06	7.83874e+06	6.03344e+06	2.45745e+06	2.36144e+06	1.99009e+06
	289.006	120.025		3.86259e+06	7.49837e+06	3.68904e+06	4.65688e+06	4.83174e+06	4.59285e+06	4.01871e+06	4.29449e+06	4.19765e+06	4.22915e+06	4.59195e+06	4.60222e+06	4.62852e+06	4.13703e+06	5.53176e+06	4.87502e+06	5.04988e+06	5.11964e+06	4.18021e+06	5.19144e+06	5.00881e+06	4.69055e+06
	48.5716	156.99		4.59445e+06	5.04838e+06	4.58721e+06	4.63753e+06	5.24066e+06	4.76295e+06	4.34925e+06	4.26409e+06	4.78159e+06	4.53838e+06	4.37651e+06	4.29101e+06	5.10548e+06	5.08861e+06	4.85863e+06	4.36501e+06	4.64526e+06	4.83922e+06	4.51595e+06	4.83604e+06	4.71362e+06	4.79166e+06
	2.21562	143.959		4.76495e+06	4.01374e+06	5.94059e+06	4.49911e+06	4.35797e+06	5.52714e+06	4.49346e+06	4.51522e+06	5.15313e+06	6.49329e+06	4.09743e+06	4.26295e+06	4.40159e+06	4.75435e+06	4.35392e+06	4.58962e+06	5.18384e+06	4.00501e+06	4.72329e+06	4.44238e+06	4.33423e+06	4.31516e+06
Pyrophosphate	650.158	174.953		4.16836e+06	4.92731e+06	4.84112e+06	3.8729e+06	5.23171e+06	4.4925e+06	4.83512e+06	4.87836e+06	4.95789e+06	4.75e+06	5.08933e+06	4.55807e+06	5.11212e+06	4.7859e+06	4.29141e+06	3.94358e+06	4.55048e+06	5.44479e+06	5.01072e+06	4.3816e+06	5.05044e+06	4.04183e+06
	530.847	244.005		5.20678e+06	4.75518e+06	5.31795e+06	7.37712e+06	2.72415e+06	1.13966e+07	5.10484e+06	5.10408e+06	4.55917e+06	4.86687e+06	5.10516e+06	4.45721e+06	4.25577e+06	4.03986e+06	3.98103e+06	3.61949e+06	3.27836e+06	4.3622e+06	4.37253e+06	511599	4.11396e+06	4.66589e+06
Gossypetin	423.252	319.243		1.98098e+06	1.41628e+06	1.38385e+06	1.31605e+06	1.75754e+06	1.64499e+06	8.63091e+06	8.72046e+06	8.89999e+06	8.57698e+06	8.72186e+06	8.88875e+06	8.7338e+06	8.26133e+06	7.81213e+06	7.9436e+06	1.4564e+06	1.14708e+06	1.84211e+06	1.40919e+06	1.3793e+06	1.20634e+06
	32.4922	156.042		5.99095e+06	5.54387e+06	4.26537e+06	3.6266e+06	3.42111e+06	3.55211e+06	5.9838e+06	4.4971e+06	4.7477e+06	4.7257e+06	5.10951e+06	5.15012e+06	5.04583e+06	4.20799e+06	4.48309e+06	2.88037e+06	3.15764e+06	3.36713e+06	5.54257e+06	5.55603e+06	6.19881e+06	6.04607e+06
Uracil	3.28361	113.096		5.39513e+06	5.38799e+06	5.0454e+06	5.31578e+06	4.7626e+06	2.86411e+06	6.28546e+06	5.15656e+06	5.26579e+06	3.39746e+06	5.11382e+06	5.49485e+06	2.92862e+06	5.46055e+06	5.57091e+06	3.14882e+06	5.54288e+06	209245	5.46667e+06	5.43082e+06	5.34369e+06	4.46972e+06
	547.398	244.005		5.16651e+06	2.59585e+06	5.6974e+06	5.04653e+06	3.59985e+06	5.08742e+06	5.2412e+06	5.11182e+06	4.5069e+06	5.09735e+06	4.99985e+06	4.8288e+06	3.91666e+06	3.90433e+06	3.91427e+06	5.93426e+06	5.12076e+06	4.55862e+06	4.18191e+06	4.60758e+06	4.09731e+06	5.7521e+06
	581.912	306.029		5.20968e+06	4.59171e+06	5.15081e+06	4.99573e+06	5.45087e+06	3.35249e+06	4.40308e+06	4.57348e+06	4.7093e+06	4.70494e+06	6.29034e+06	4.13644e+06	4.00074e+06	3.92163e+06	3.55049e+06	4.09244e+06	6.79452e+06	4.19681e+06	4.56707e+06	4.562e+06	4.43223e+06	5.12971e+06
Daphniphylline	27.9435	528.754		4.78361e+06	4.60478e+06	4.57635e+06	4.83514e+06	4.15823e+06	4.54835e+06	4.52873e+06	4.95525e+06	4.7831e+06	4.79555e+06	4.79667e+06	5.13634e+06	4.44295e+06	4.34742e+06	4.69934e+06	4.53981e+06	4.21905e+06	4.56997e+06	4.72797e+06	4.77174e+06	5.12427e+06	4.82354e+06
Bis(chloromethyl) ether	22.9142	115.964		3.85263e+06	5.37059e+06	5.18268e+06	2.78444e+06	5.2276e+06	4.43117e+06	5.31752e+06	3.25637e+06	3.40848e+06	4.39354e+06	5.81865e+06	4.3162e+06	6.35287e+06	6.10055e+06	4.02883e+06	6.13444e+06	4.09445e+06	3.90704e+06	3.95399e+06	3.96331e+06	4.21301e+06	6.10094e+06
	98.5768	131.07		4.07338e+06	4.04774e+06	6.19043e+06	4.18243e+06	5.61887e+06	6.44779e+06	6.12173e+06	4.04899e+06	4.21777e+06	3.71533e+06	4916515	4.77321e+06	5.70938e+06	3.7216e+06	5.37076e+06	4.64365e+06	4.29756e+06	4.07279e+06	4.50182e+06	3.89661e+06	3.89355e+06	3.606e+06
	564.538	266.006		5.64199e+06	976896	5.61386e+06	1.20501e+06	8.05999e+06	6.56573e+06	4.95144e+06	5.52381e+06	4.77506e+06	5.20008e+06	5.76791e+06	6.57e+06	5.24323e+06	4.42755e+06	3.6489e+06	4.39149e+06	5.04185e+06	4.56995e+06	3.7084e+06	5.13073e+06	529338	4.3663e+06
	59.5399	159.027		2.84912e+06	2.30908e+06	2.65056e+06	1.97481e+06	3.44599e+06	2.44162e+06	4.12117e+06	4.17941e+06	4.83871e+06	4.63193e+06	4.48595e+06	4.40687e+06	4.84071e+06	4.6428e+06	5.54644e+06	4.54574e+06	7.29776e+06	6.68577e+06	7.70482e+06	8.16434e+06	4.98385e+06	4.88453e+06
3,5-dihydroxy-4-(sulfooxy)benzoic acid	264.133	251.185		4.40919e+06	4.55075e+06	4.42031e+06	4.45451e+06	4.73343e+06	4.40844e+06	4.75519e+06	4.56078e+06	4.95388e+06	4.45519e+06	4.48696e+06	4.46749e+06	4.92566e+06	4.59504e+06	5.02706e+06	4.91602e+06	4.42801e+06	4.87901e+06	4.55123e+06	4.41612e+06	4.80385e+06	4.40939e+06
	642.373	416.943		3.24687e+06	1.02878e+07	3.62533e+06	3.09714e+06	5.22223e+06	3.50473e+06	3.76748e+06	3.95146e+06	3.699e+06	3.66654e+06	4.11829e+06	3.43334e+06	3.85709e+06	2.75502e+06	3.9947e+06	4.92096e+06	3.75879e+06	8.92863e+06	4.15018e+06	5.61578e+06	4.72398e+06	7.16646e+06
	601.006	167.154		7.05502e+06	2.88525e+06	4.1099e+06	4.58982e+06	4.26784e+06	4.31578e+06	4.83032e+06	4.9833e+06	5.79172e+06	3.59058e+06	3.86917e+06	3.73098e+06	3.19149e+06	5.69926e+06	5.42841e+06	4.09243e+06	4.58039e+06	3.76271e+06	6.25801e+06	632198	4.32478e+06	9.47762e+06
	405.469	320.255		2.13096e+06	2.50026e+06	1.52191e+06	1.38515e+06	1.84784e+06	1.87155e+06	6.57793e+06	6.27917e+06	6.20445e+06	7.90643e+06	6.3846e+06	6.63778e+06	8.93933e+06	8.16134e+06	8.4545e+06	8.43741e+06	2.59597e+06	2.16953e+06	3.15644e+06	2.67024e+06	2.70356e+06	2.69674e+06
	305.045	125.529		4.39038e+06	4.59059e+06	4.50272e+06	4.33854e+06	4.67384e+06	8.03999e+06	4.33548e+06	4.16214e+06	3.64066e+06	4.18101e+06	4.24365e+06	4.22404e+06	4.61846e+06	4.33293e+06	4.58514e+06	5.77764e+06	4.13653e+06	4.39411e+06	4.27275e+06	4.33004e+06	4.95536e+06	4.32416e+06
	629.009	175.954		4.54783e+06	2.51431e+06	1.92918e+06	6.47355e+06	5.9912e+06	469683	4.98175e+06	4.14078e+06	5.59374e+06	5.11393e+06	5.59852e+06	5.53341e+06	4.8789e+06	4.00251e+06	4.03115e+06	3.76564e+06	6.0641e+06	4.3286e+06	4.99921e+06	5.68896e+06	4.51216e+06	5.86389e+06
	21.2541	303.883		3.94753e+06	3.16794e+06	3.39925e+06	3.63847e+06	5.59081e+06	6.09958e+06	5.79545e+06	3.40068e+06	6.18129e+06	6.25424e+06	3.55324e+06	5.37661e+06	6.25115e+06	3.41179e+06	5.64902e+06	2.89238e+06	3.56176e+06	3.90639e+06	5.22091e+06	4.20018e+06	3.15653e+06	6.31816e+06
	45.1643	133.032		3.19793e+06	2.25941e+06	3.45852e+06	2.36273e+06	2.37462e+06	2.02038e+06	4.40186e+06	4.46948e+06	4.39151e+06	4.36447e+06	4.38946e+06	4.77964e+06	1.85517e+06	4.54874e+06	4.43541e+06	4.64016e+06	6.04036e+06	6.28234e+06	5.81606e+06	5.4581e+06	8.27487e+06	1.11283e+07
	560.141	130.086		4.93068e+06	4.42751e+06	4.57191e+06	4.51582e+06	4.80125e+06	4.52948e+06	4.73059e+06	4.70748e+06	4.54155e+06	4.46124e+06	4.50188e+06	3.97654e+06	4.10739e+06	4.08449e+06	4.13572e+06	4.51544e+06	5.55701e+06	6.09896e+06	4.27876e+06	4.33997e+06	4.39078e+06	4.23868e+06
	31.2486	399.143		3.44545e+06	3.03083e+06	3.73799e+06	3.58167e+06	3.99401e+06	3.40907e+06	5.17999e+06	4.63658e+06	5.13836e+06	4.5199e+06	4.46799e+06	4.2262e+06	4.48723e+06	4.08281e+06	4.42822e+06	4.33822e+06	4.25441e+06	4.56785e+06	4.43116e+06	4.95288e+06	7.55813e+06	7.97393e+06
	383.139	129.127		4.03494e+06	5.01988e+06	4.46967e+06	4.57882e+06	4.26063e+06	4.24068e+06	4.59065e+06	4.53841e+06	4.5014e+06	4.3386e+06	4.47752e+06	6.62923e+06	4.34379e+06	4.80179e+06	4.50775e+06	4.49714e+06	4.69297e+06	4.35918e+06	4.21846e+06	4.43513e+06	4.48295e+06	4.35053e+06
	396.241	184.181		5.34089e+06	4.88117e+06	1.02816e+07	705356	5.78399e+06	4.64022e+06	4.41363e+06	4.63307e+06	4.66624e+06	6.90328e+06	4.84153e+06	3.12903e+06	3.73122e+06	4.91933e+06	6.72112e+06	5.43889e+06	1.01781e+06	664934	4.20292e+06	5.909e+06	3.5173e+06	4.02082e+06
	61.6883	123.04		4.35548e+06	3.93254e+06	4.79407e+06	4.79087e+06	4.4983e+06	4.99136e+06	3.35092e+06	4.84053e+06	4.88078e+06	4.64622e+06	4.69467e+06	3.97584e+06	4.14601e+06	4.61949e+06	4.33215e+06	4.42002e+06	4.48491e+06	4.53782e+06	4.74155e+06	5.00207e+06	4.72284e+06	5.3956e+06
3,4,5-trihydroxy-6-{[4-methoxy-6-(3-oxoprop-1-en-1-yl)-2H-1,3-benzodioxol-5-yl]oxy}oxane-2-carboxylic acid	381.483	399.329		1.19137e+06	577317	9.38579e+06	9.00981e+06	7.01458e+06	2.94214e+06	4.43928e+06	4.25858e+06	4.14461e+06	4.17795e+06	4.44122e+06	4.32551e+06	4.66456e+06	4.7661e+06	4.71347e+06	4.67628e+06	757397	123722	394703	328460	1.19384e+07	1.15178e+07
	27.9442	444.793		4.51955e+06	4.37293e+06	4.27706e+06	4.66976e+06	4.28976e+06	4.42844e+06	4.39966e+06	4.93189e+06	4.47903e+06	4.55399e+06	4.61644e+06	4.69416e+06	4.57857e+06	4.5159e+06	4.72751e+06	4.44069e+06	4.34114e+06	4.71092e+06	4.7625e+06	4.33981e+06	4.5329e+06	4.30589e+06
	25.5353	147.033		3.48567e+06	4.52322e+06	3.64739e+06	4.30148e+06	4.14361e+06	4.15965e+06	3.84383e+06	3.72367e+06	3.71089e+06	3.70166e+06	3.53074e+06	3.96231e+06	3.63446e+06	4.19372e+06	3.92109e+06	3.76853e+06	4.43272e+06	4.283e+06	3.13614e+06	3.71991e+06	1.75768e+07	3.76814e+06
N-Acetoxy-IQ	532.143	257.266		4.93879e+06	3.88214e+06	8.92989e+06	3.60409e+06	1.38358e+06	4.28135e+06	4.59653e+06	5.04037e+06	4.39836e+06	4.29151e+06	4.62941e+06	3.97018e+06	4.39402e+06	4.7258e+06	3.93308e+06	4.43975e+06	4.76656e+06	4.17241e+06	4.12372e+06	5.82831e+06	3.91179e+06	4.57639e+06
[truncated: 2,606 more rows]
