# Supplementary material for: Effect of supplemental feeding on metabolic profiles and meat quality in yaks: a non-targeted metabolomics approach
Source: Food Sci Anim Resour. 2026 Apr 7;46(1):57. doi: 10.1007/s44463-025-00027-8 (PMC13057100; doi:10.1007/s44463-025-00027-8)
Supplement: Supplementary file 2 — Supplementary file2 (XLSX 818 KB) [file 44463_2025_27_MOESM2_ESM.xlsx]

## Sheet: wuxiaozhu-MNZZ-neg
name	rt	mz	score	HY_BZ_1	HY_BZ_2	HY_BZ_3	HY_BZ_4	HY_BZ_5	HY_BZ_6	QC01	QC02	QC03	QC04	QC05	QC1	QC2	QC3	QC4	QC5	XN_BZ_1	XN_BZ_2	XN_BZ_3	XN_BZ_4	XN_BZ_5	XN_BZ_6
Pentadecanoic acid	469.899	241.217	0.99992	2.38648e+07	1.58663e+07	1.76086e+07	2.2042e+07	2.12311e+07	2.22847e+07	2.57562e+07	4.14882e+07	3.56052e+07	2.96642e+07	4.36368e+07	3.9105e+07	2.99315e+07	2.87236e+07	2.87749e+07	2.98589e+07	1.76384e+07	1.64918e+07	1.8818e+07	1.66243e+07	1.41222e+07	2.57812e+07
D-3-Phosphoglyceric acid	26.6068	184.985	0.99989	2.83865e+07	7.11427e+06	1.9676e+07	1.23287e+07	6.01482e+06	2.10143e+06	1.31172e+07	1.11161e+07	1.36513e+07	1.23584e+07	1.22643e+07	1.43039e+07	1.22843e+07	1.25326e+07	1.28229e+07	1.20934e+07	3.82388e+06	4.18088e+06	1.12854e+07	6.38603e+06	3.16897e+07	2.39765e+07
Taurochenodesoxycholic acid	300.072	498.289	0.99986	1.12537e+06	203984	5.02044e+06	3.45501e+06	209733	4814.38	852997	794634	797434	734940	802223	778888	796286	847464	825092	835555
Linoleic acid	411.119	279.233	0.99981	1.64969e+06	1.13577e+06	5.94522e+06	3.74901e+06	3.25936e+06	2.4498e+06	3.90168e+06	3.85558e+06	3.7661e+06	3.91772e+06	3.893e+06	3.94332e+06	3.85842e+06	3.86946e+06	3.85813e+06	3.93753e+06	1.56863e+06	2.84969e+06	2.23143e+06	2.02525e+06	1.02578e+07	7.78874e+06
Pyruvic acid	642.816	87.0087	0.99974	1.80575e+07	2.05299e+07	2.33869e+07	2.55241e+07	2.45907e+07	1.9503e+07	2.16624e+07	2.49038e+07	2.25301e+07	2.73148e+07	2.11727e+07	2.41128e+07	2.87516e+07	33749400	3.29474e+07	3.11243e+07	2.75014e+07	2.92586e+07	2.8973e+07	2.95742e+07	3.13327e+07	2.74608e+07
D-Methionine	45.9221	148.044	0.9996	3.5043e+06	2.53532e+06	3.36614e+06	2.52478e+06	2.49746e+06	2.24764e+06	4.51753e+06	4.83345e+06	4.90723e+06	4.71293e+06	4.76086e+06	4.86851e+06	4.92817e+06	4.78491e+06	4.85173e+06	4.88926e+06	5.98577e+06	6.2341e+06	5.78302e+06	5.6436e+06	8.28125e+06	7.73125e+06
Taurine	30.6086	124.007	0.9891	4.53128e+06	3.21426e+06	3.31032e+06	3.20568e+06	6.95519e+06	8.35024e+06	1.02043e+08	1.03376e+08	1.01807e+08	1.04556e+08	1.02258e+08	1.01782e+08	1.01399e+08	104749402	1.04401e+08	1.00948e+08	1.89108e+08	2.21374e+08	2.10033e+08	1.71423e+08	2.44321e+08	153158694
L-Arginine	36.5005	173.093	0.9857	1.75537e+06	1.73515e+06	2.07842e+06	1.86582e+06	1.54845e+06	2.24573e+06	1.78482e+06	2.90199e+06	1.84189e+06	3.04564e+06	3.07471e+06	1.98237e+06	2.0472e+06	1.69848e+06	1.99144e+06	1.83829e+06	2.34994e+06	2.35407e+06	3.27156e+06	2.63733e+06	1.78088e+06	3.18545e+06
Glycerol-3-phosphate	27.6812	343.019	0.97828	3.57014e+07	1.99755e+07	2.1792e+07	1.64258e+07	1.91036e+07	2.67737e+07	2.15661e+07	2.04717e+07	2.32429e+07	2.22127e+07	2.2132e+07	2.1657e+07	2.20603e+07	2.11833e+07	2.23744e+07	2.18847e+07	1.26819e+07	1.40475e+07	6.99929e+06	7.05779e+06	6.3141e+07	4.44219e+07
D-Glucose 6-phosphate	39.4417	259.022	0.97809	1.14109e+07	1.72467e+07	1.16297e+07	1.29122e+07	1.29239e+07	1.30349e+07	1.7776e+07	1.66093e+07	1.66302e+07	1.70108e+07	1.61982e+07	1.65646e+07	1.65519e+07	1.61896e+07	1.55243e+07	1.6147e+07	2.69356e+07	2.74026e+07	1.69839e+07	1.73302e+07	1.51627e+07	1.50507e+07
Malic acid	13.1801	133.014	0.9758	843470	831631	837764	885422	853561	858600	775845	1.4357e+06	828281	848532	857812	1.43331e+06	851921	825091	830246	805445	890238	861468	840673	1.41472e+06	830765	1.3181e+06
L-Histidine	34.3625	154.062	0.97423	2.93283e+07	2.9044e+07	2.78112e+07	2.78881e+07	2.95794e+07	2.78227e+07	2.90449e+07	2.88093e+07	2.84693e+07	2.96053e+07	2.87595e+07	3.06512e+07	2.76783e+07	2.90461e+07	3.04459e+07	2.96238e+07	2.45871e+07	2.5493e+07	3.3629e+07	3.11136e+07	3.50499e+07	3.12712e+07
Xanthine	63.536	151.026	0.9699	1.75576e+07	1.01097e+07	2.98777e+07	7.24467e+06	6.68902e+06	3.65438e+06	2.07499e+07	2.21843e+07	2.24387e+07	2.08044e+07	2.3302e+07	2.11653e+07	2.34387e+07	2.48711e+07	2.47671e+07	2.42833e+07	2.70887e+07	1.22307e+07	3.06711e+07	2.90924e+07	2.15088e+07	1.97872e+07
Glycerophosphoric acid	27.9154	171.006	0.96756	3.13587e+08	2.31314e+08	2.39493e+08	2.05025e+08	2.26409e+08	264797054	2.36753e+08	2.37043e+08	2.39427e+08	2.41733e+08	2.42699e+08	242934704	2.43713e+08	2.37258e+08	2.45647e+08	2.41544e+08	1.74596e+08	1.81602e+08	134698002	1.35151e+08	4.05322e+08	3.36094e+08
Hippuric acid	209.404	178.027	0.9659	801799	857574	755977	830521	763288	779110	751102	824392	812864	816826	804323	836049	721815	785465	828843	789450	746796	716477	770284	736986	721939	747318
4-Pyridoxic acid	208.184	182.009	0.9635	225741	262388	249323	237204	279394	217905	263240	336176	309505	287792	259418	222500	229158	308244	248683	291629	257720	225981	272761	249961	275622	276914
Malonic acid	182.52	103.04	0.9629	1.28243e+07	1.84073e+07	1.14684e+07	2.16346e+07	2.11295e+07	1.26462e+07	1.00253e+07	1.279e+07	1.18529e+07	1.45357e+07	1.19981e+07	1.70691e+07	1.84326e+07	1.35578e+07	1.86559e+07	1.36864e+07	2.48135e+07	2.27229e+07	1.32532e+07	1.31202e+07	2.29916e+07	2.72803e+07
Cis-11,14-Eicosadienoic acid	522.968	307.264	0.96099	426201	103785	394910	271375	483647	207436	979055	1.15553e+06	1.08952e+06	1.06074e+06	925903	980729	1.18039e+06	967820	799497	892278	1.28461e+06	1.25796e+06	1.02513e+06	1.98248e+06	1.33356e+06	1.13289e+06
3-Methyl-2-oxovaleric acid	148.703	129.056	0.9575	4.49665e+06	4.35275e+06	4.68912e+06	4.16713e+06	4.43168e+06	4.37083e+06	4.88824e+06	4.62998e+06	4.71173e+06	4.68313e+06	4.48905e+06	4.52238e+06	4.5112e+06	4.20075e+06	4.23539e+06	4.72046e+06	6.33362e+06	5.88097e+06	4.13123e+06	4.39035e+06	4.23356e+06	4.29847e+06
L-Glu	31.4144	146.065	0.953	2.24742e+06	2.87194e+06	2.80308e+06	2.5214e+06	3.18347e+06	3.32765e+06	4.15193e+06	3.91624e+06	3.8456e+06	4.2259e+06	4.10413e+06	4.19352e+06	3.97382e+06	3.913e+06	3.89992e+06	3.99113e+06	4.85768e+06	5.92936e+06	512340	5.14396e+06	350897	3.2973e+06
Cholesteryl laurate	501.109	283.264	0.95299	4.07074e+07	1.41525e+07	3.68514e+07	1.77214e+07	8.53372e+06	2.19558e+07	2.38771e+07	4.54632e+07	4.72072e+07	4.80482e+07	4.72901e+07	4.82328e+07	2.4359e+07	3.89408e+07	3.88575e+07	3.9384e+07	1.71457e+07	1.23354e+07	1.45611e+07	1.84928e+07	1.25924e+07	1.26887e+07
His	50.4522	155.001	0.9524	4.6776e+07	5.45352e+07	2.14186e+07	4.51344e+07	3.54638e+07	4.98544e+07	5.22328e+07	5.47641e+07	6.73741e+07	6.32191e+07	5.08287e+07	5.03822e+07	5.02436e+07	7.68471e+07	1.94955e+07	3.30254e+07	5.03325e+07	4.91006e+07	2.80308e+07	5.00399e+07	4.90305e+07	4.87076e+07
2-Hydroxyglutarate	36.7513	147.03	0.9492	2.08739e+06	1.82086e+06	2.12444e+06	2.25865e+06	2.07891e+06	2.34814e+06	2.14093e+06	2.03676e+06	1.95834e+06	2.0677e+06	1.89765e+06	2.06345e+06	1.98051e+06	1.97014e+06	2.22375e+06	1.98196e+06	1.87651e+06	1.84091e+06	2.01422e+06	1.86497e+06	1.72955e+06	1.65705e+06
4-Nitrophenol	254.99	138.019	0.93953	4.97279e+06	3.44308e+06	3.98819e+06	4.97408e+06	4.74694e+06	3.80918e+06	3.64564e+06	3.99251e+06	3.81224e+06	5.10444e+06	3.73374e+06	4.56575e+06	4.42393e+06	3.67012e+06	5.98681e+06	3.79342e+06	4.34144e+06	5.58561e+06	3.52847e+06	3.34324e+06	4.82646e+06	4.01576e+06
Succinate	208.19	116.08	0.9255	511939	71426	481107	455437	493765	477105	132933	162548	144731	133351	141154	136399	133652	118836	133558	152556	370090	384196	195474	213098	175392	191166
D(+)-Tryptophan	163.99	203.082	0.92445	7.29033e+06	6.2203e+06	6.41292e+06	5.60523e+06	5.74181e+06	4.95274e+06	7.99671e+06	8.09586e+06	8.06396e+06	8.05031e+06	8.16684e+06	8.32864e+06	8.43604e+06	8.27943e+06	8.33296e+06	8.17159e+06	9.23705e+06	9.6748e+06	9.9529e+06	1.01914e+07	1.11013e+07	1.11363e+07
trans-Vaccenic acid	513.004	281.248	0.92047	5.77199e+08	3.42085e+08	5.15247e+08	5.05857e+08	5.79653e+08	3.56411e+08	6.59023e+08	653773404	6.49682e+08	6.78642e+08	6.61849e+08	696003052	6.15151e+08	5.87949e+08	5.66354e+08	586637732	6.72396e+08	5.34385e+08	7.18593e+08	8.19428e+08	7.15419e+08	584508768
Heptadecanoic acid	524.563	269.248	0.92037	1.42003e+07	8.68435e+06	1.28622e+07	1.20673e+07	1.43024e+07	7.04619e+06	1.16479e+07	1.21937e+07	1.22303e+07	1.20713e+07	1.13907e+07	1.20926e+07	1.17492e+07	7.80523e+06	8.6162e+06	1.25922e+07	1.0283e+07	8.53047e+06	1.01992e+07	1.05987e+07	1.11525e+07	8.27261e+06
Glycocholic acid	267.074	464.301	0.91203	4.49408e+07	7.44639e+06	1.71678e+08	1.25739e+08	5.71158e+06	738914	3.02931e+07	3.05886e+07	3.08395e+07	3.07173e+07	3.02105e+07	3.10809e+07	3.04733e+07	3.16071e+07	3.1466e+07	3.14671e+07	71632.8	54887.4	43397.8	74426.9	28331.2	103165
L-Malic acid	164.252	110.97	0.9035	738791	576326	3.74794e+06	3.71998e+06	3.61314e+06	3.69315e+06	3.74711e+06	3.50547e+06	3.82459e+06	3.68997e+06	720783	3.81193e+06	3.61477e+06	3.52561e+06	3.57492e+06	3.56011e+06	928344	1.74893e+06	3.69941e+06	3.57583e+06	1.2621e+06	3.58758e+06
Arachidonic acid	469.968	303.232	0.90166	6.71441e+07	4.5872e+07	5.95541e+07	3.93248e+07	6.73263e+07	3.37137e+07	6.02305e+07	6.29301e+07	7.19304e+07	7.56325e+07	7.43514e+07	7.56227e+07	7.62602e+07	7.72759e+07	7.45193e+07	7.52544e+07	1.17067e+08	134847257	9.70411e+07	1.03082e+08	7.99164e+07	6.48909e+07
N-Phenylacetylglycine	166.556	192.066	0.89942	1.61498e+06	1.56829e+06	1.25407e+06	545969	3.22057e+06	515688	2.26051e+06	2.29237e+06	2.20681e+06	2.19626e+06	2.27818e+06	2.28483e+06	2.24061e+06	2.17845e+06	2.34623e+06	2.32243e+06	4.0068e+06	4.08533e+06	2.87446e+06	2.59038e+06	2.40867e+06	2.23267e+06
Succinic acid	36.7615	117.019	0.8943	3.96959e+06	4.6925e+06	3.02608e+06	3.19625e+06	3.30156e+06	5.49021e+06	3.91172e+06	3.94998e+06	4.03564e+06	3.93365e+06	4.27757e+06	4.07233e+06	3.79245e+06	4.24799e+06	4.12997e+06	3.89954e+06	4.95208e+06	5.43076e+06	2.561e+06	2.89802e+06	5.24205e+06	3.47149e+06
D-Glycerate 3-phosphate	45.6384	185.045	0.8833	444789	190698	96903.3	218264	174948	156229	233949	217255	217748	169460	149067	256602	276602	226950	244378	160186	199031	202649	187248	193890	565099	145162
D-Ribose5-phophate	27.6812	229.011	0.88309	1.91362e+07	1.21545e+07	2.83696e+07	2.40203e+07	2.99979e+07	3.1913e+07	2.38681e+07	2.38679e+07	24642980	2.49357e+07	2.47965e+07	2.52592e+07	2.51487e+07	2.46053e+07	2.50686e+07	2.51566e+07	2.31346e+07	2.38856e+07	3.39459e+07	3.24075e+07	2.27466e+07	2.17914e+07
L-Allo-Isoleucine	59.0353	130.087	0.86155	4.66416e+07	3.86009e+07	5.02074e+07	5.82399e+07	5.23836e+07	6.50978e+07	5.71031e+07	5.91732e+07	5.87684e+07	5.85283e+07	5.91369e+07	5.92685e+07	6.09844e+07	6.1421e+07	6.19326e+07	6.14997e+07	6.41779e+07	6.77995e+07	6.4067e+07	6.21376e+07	8.66215e+07	8.01948e+07
D-Phenylalanine	141.209	164.072	0.85435	2.05549e+07	1.62147e+07	1.99929e+07	1.70358e+07	1.85264e+07	1.62818e+07	2.59932e+07	2.58734e+07	2.58185e+07	2.59675e+07	2.61447e+07	2.57479e+07	2.58217e+07	2.61632e+07	2.64508e+07	2.67584e+07	2.82771e+07	3.075e+07	3.21138e+07	3.22262e+07	3.82465e+07	3.73387e+07
S-(5-Adenosy)-L-homocysteine	142.268	383.114	0.84782	626189	551932	644142	571346	509701	485420	620664	646903	665756	625575	656841	668418	634718	658403	672838	643471	773544	769717	809199	776308	542174	525865
Inosine	135.054	267.073	0.84016	3.98137e+07	3.23963e+07	2.21387e+07	1.51202e+07	4.17488e+07	3.78502e+07	8.29785e+07	8.18316e+07	8.41822e+07	8.18053e+07	8.39347e+07	8.37226e+07	8.46557e+07	8.39918e+07	8.60445e+07	8.34325e+07	1.55778e+08	1.82007e+08	1.2608e+08	1.46043e+08	8.698e+07	7.99154e+07
Myristoleic acid	402.16	225.186	0.83935	2.38157e+06	1.94863e+06	2.23631e+06	2.71655e+06	2.71835e+06	1.81001e+06	2.43118e+06	2.52571e+06	2.39267e+06	2.67029e+06	2.61644e+06	2.63831e+06	2.68758e+06	2.58749e+06	2.57297e+06	2.74472e+06	2.6197e+06	2.59587e+06	2.47139e+06	2.73142e+06	2.93167e+06	2.65605e+06
N-Acetyl-L-alanine	48.0286	130.087	0.8369	1.3901e+07	1.26197e+07	1.43511e+07	1.31869e+07	1.77171e+07	1.63712e+07	1.52487e+07	1.60762e+07	1.56662e+07	1.56855e+07	1.58488e+07	1.61785e+07	1.60802e+07	1.61861e+07	1.65258e+07	1.62396e+07	1.6393e+07	1.70433e+07	1.60914e+07	15059878	2.2537e+07	2.03886e+07
Glutaric acid	643.62	72.993	0.8308	4.30883e+06	4.75692e+06	3.38629e+06	3.7427e+06	4.0933e+06	3.69764e+06	3.32469e+06	4.26544e+06	3.14958e+06	3.70144e+06	3.46708e+06	3.42596e+06	5.57673e+06	6.17027e+06	4.32104e+06	4.17762e+06	5.49417e+06	4.16878e+06	5.16134e+06	4.0704e+06	5.44744e+06	3.77708e+06
Nicotinamide adenine dinucleotide	45.3614	662.101	0.81547	436684	776941	2.34048e+06	2.106e+06	392070	935949	2.49964e+06	2.54779e+06	3.93224e+06	2.67772e+06	2.92293e+06	2.6272e+06	2.87115e+06	2.79695e+06	2.92476e+06	2.93444e+06	630894	728921	784527	1.31298e+06	1.09579e+07	1.07252e+07
Cis-8,11,14-Eicosatrienoic acid	498.817	305.248	0.81512	9.02364e+06	8.38606e+06	1.06054e+07	8.10452e+06	1.4106e+07	7.63878e+06	2.18451e+07	2.31393e+07	2.35652e+07	1.26899e+07	2.3277e+07	2.35428e+07	1.98573e+07	1.84629e+07	9.10706e+06	1.82099e+07	9.40728e+06	3.34739e+07	2.26608e+07	3.32498e+07	1.94613e+07	1.70034e+07
All-cis-4,7,10,13,16-docosapentaenoic acid	482.535	329.248	0.81379	2.2844e+07	1.44016e+07	3.40532e+07	2.6569e+07	3.73751e+07	1.55063e+07	2.57312e+07	2.72749e+07	2.53885e+07	2.6402e+07	2.57823e+07	2.57502e+07	2.29979e+07	2.12354e+07	2.11005e+07	2.08299e+07	2.60734e+07	2.7253e+07	2.2646e+07	2.55967e+07	3.3858e+07	3.20583e+07
Methylmalonate	145.597	116.934	0.8013	8.45197e+06	8.17053e+06	1.04817e+07	11756361	8.02051e+06	1.34508e+07	9.26806e+06	8.41403e+06	1.10439e+07	1.14245e+07	7.37666e+06	1.20824e+07	1.64792e+07	1.88595e+07	1.07406e+07	1.27217e+07	1.2005e+07	1.34199e+07	1.41095e+07	1.7792e+07	1.3063e+07	1.13809e+07
Norvaline	36.769	116.072	0.8008	2.09214e+07	1.91768e+07	2.14217e+07	2.02929e+07	2.29669e+07	2.15506e+07	2.20286e+07	2.2259e+07	2.24183e+07	2.25971e+07	2.34399e+07	2.21717e+07	2.31007e+07	2.4002e+07	2.24659e+07	2.37198e+07	2.36883e+07	2.35195e+07	2.21384e+07	2.25903e+07	2.84124e+07	2.721e+07
Alpha-Hydroxyisobutyric acid	271.645	101.981	0.7905	1.22816e+06	1.1166e+06	2.16654e+06	1.86054e+06	2.19552e+06	1.9724e+06	1.98239e+06	1.79141e+06	1.91741e+06	2.00672e+06	2.00888e+06	2.04465e+06	1.99712e+06	398914	1.80395e+06	1.97132e+06	1.95409e+06	2.00474e+06	2.04803e+06	2.03663e+06	4.88317e+06	1.72044e+06
Docosahexaenoic acid	457.123	327.232	0.77777	6.64321e+06	5.52394e+06	6.08352e+06	3.95772e+06	8.01265e+06	2.88804e+06	5.2991e+06	5.36983e+06	5.16688e+06	5.2981e+06	5.28992e+06	5.44537e+06	5.81242e+06	6.17518e+06	6.36414e+06	6.31657e+06	5.79794e+06	7.34729e+06	6.72426e+06	6.83217e+06	4.9622e+06	4.16806e+06
L-Glutamine	31.4098	145.062	0.7763	4.77917e+07	5.86129e+07	5.56809e+07	4.74519e+07	6.39341e+07	6.61776e+07	8.02998e+07	7.99472e+07	7.96101e+07	8.30124e+07	8.20182e+07	7.88631e+07	8.07985e+07	7.91802e+07	7.90491e+07	8.04035e+07	1.03645e+08	1.21328e+08	1.24748e+08	1.03404e+08	9.84336e+07	69403864
D-(+)-Malic acid	36.4723	133.014	0.77249	4.33473e+07	4.11263e+07	5.69709e+07	5.56436e+07	5.93458e+07	4.80943e+07	5.67114e+07	6.02532e+07	5.37609e+07	5.53613e+07	5.38898e+07	5.31075e+07	5.32104e+07	5.18121e+07	5.40367e+07	4.92403e+07	5.40488e+07	6.14651e+07	4.90329e+07	4.77338e+07	5.38225e+07	4.85043e+07
Capric acid	318.258	171.139	0.77164	1.03269e+07	1.04398e+07	1.06463e+07	1.06373e+07	1.0818e+07	1.06205e+07	1.06587e+07	1.04356e+07	1.15216e+07	1.0747e+07	1.06176e+07	1.27676e+07	1.11088e+07	1.10791e+07	1.09184e+07	1.12138e+07	1.14374e+07	1.16505e+07	1.07884e+07	1.09913e+07	1.26364e+07	1.06202e+07
1,6-Anhydro--D-Glucopyranose	32.4804	161.045	0.76501	1.3353e+07	1.24778e+07	1.68428e+07	1.29831e+07	1.27687e+07	1.06217e+07	1.2886e+07	1.32026e+07	1.13555e+07	1.36962e+07	1.19085e+07	1.1693e+07	1.26814e+07	1.25153e+07	1.19641e+07	1.2547e+07	1.20873e+07	1.23052e+07	1.24572e+07	1.32162e+07	1.31592e+07	9.62556e+06
Cis-Aconitic acid	27.6812	173.009	0.75792	7.94816e+06	12816929	4.70954e+06	4.48722e+06	8.46906e+06	5.61786e+06	5.02181e+06	4.83962e+06	4.65471e+06	4.03397e+06	4.85406e+06	4.88834e+06	5.00304e+06	4.89781e+06	5.10668e+06	4.69264e+06	3.42702e+06	5.33749e+06	2.23229e+06	4.17065e+06	5.19925e+06	4.02321e+06
Myristic acid	442.671	227.201	0.75359	5.83345e+07	4.43078e+07	4.92411e+07	5.16237e+07	6.45297e+07	4.01597e+07	6.16149e+07	6.25806e+07	6.17026e+07	6.20373e+07	6.20538e+07	6.27102e+07	6.64147e+07	6.37098e+07	6.33742e+07	6.40999e+07	5.94774e+07	5.44446e+07	5.09528e+07	4.90667e+07	5.09447e+07	5.54909e+07
Daidzein	264.382	253.05	0.74959	2.32399e+06	832128	3.37286e+06	691832	2.92001e+06	567422	837112	821158	844962	796642	825983	875246	820084	838294	896870	836710	585465	509988	555690	536786	557326	569735
Pelargonic acid	287.489	157.123	0.7478	1.43487e+07	1.39523e+07	1.51321e+07	1.38251e+07	1.40803e+07	1.40515e+07	1.39625e+07	1.44115e+07	1.51284e+07	1.44391e+07	1.49155e+07	1.51032e+07	1.49635e+07	1.47679e+07	1.48367e+07	1.61481e+07	1.38128e+07	1.41301e+07	1.37814e+07	1.40632e+07	1.53039e+07	1.42896e+07
Fumaric acid	181.046	115.04	0.7432	6.23152e+06	5.53421e+06	6.02947e+06	5.9736e+06	5.80782e+06	5.85202e+06	6.79142e+06	4.01795e+06	6.68486e+06	6.363e+06	6.09971e+06	6.11572e+06	5.72201e+06	5.68172e+06	5.29541e+06	5.50855e+06	5.80085e+06	3.51078e+06	5.72348e+06	5.85909e+06	7.32916e+06	5.71514e+06
4-Oxopentanoate	59.2998	115.04	0.74089	4.63839e+06	7.0186e+06	1.22114e+07	6.65661e+06	7.44456e+06	6.38243e+06	1.04332e+07	7.20559e+06	7.90439e+06	7.77693e+06	7.8616e+06	7.41881e+06	9.45805e+06	6.59206e+06	7.07026e+06	6.58868e+06	7.49054e+06	6.92982e+06	6.77266e+06	8.18745e+06	8.1619e+06	9.05842e+06
L-Tyrosine	59.0457	180.066	0.7394	6.88222e+06	5.66596e+06	5.7483e+06	5.2764e+06	5.71893e+06	5.17536e+06	6.85384e+06	7.24239e+06	7.08227e+06	7.12202e+06	6.93472e+06	7.09642e+06	7.24706e+06	7.2463e+06	7.14926e+06	7.14242e+06	6.82131e+06	7.33969e+06	7.0847e+06	7.31639e+06	8.58161e+06	8.33295e+06
2,3-Dimethylsuccinic Acid	36.2381	145.05	0.72789	6.54941e+07	5.9943e+07	8.15022e+07	6.67475e+07	1.38128e+08	1.54436e+08	6.3609e+07	7.01396e+07	6.74395e+07	6.51482e+07	6.5742e+07	6.67565e+07	6.64271e+07	6.63737e+07	6.81091e+07	6.39915e+07	2.90573e+07	3.19378e+07	3.23761e+07	2.51113e+07	3.95075e+07	3.98914e+07
D-Norvaline	279.452	293.175	0.72568	2.47295e+07	25846635	2.39294e+07	2.45661e+07	2.43589e+07	2.49695e+07	2.52118e+07	2.53136e+07	2.52088e+07	2.45392e+07	2.35442e+07	2.42023e+07	2.43138e+07	2.56077e+07	2.65635e+07	2.51946e+07	2.45771e+07	2.50122e+07	2.39199e+07	2.57373e+07	2.46087e+07	2.42511e+07
Taurocholic acid	272.172	514.283	0.72566	2.30931e+06	401958	1.00442e+07	6.79005e+06	369812	16362.6	1.58913e+06	1.60394e+06	1.62536e+06	1.56401e+06	1.65012e+06	1.61475e+06	1.61755e+06	1.54991e+06	1.52425e+06	1.67898e+06
rac-Glycerol 3-phosphoate	12.4219	170.991	0.7187	1.05569e+06	998959	517269	383069	291619	1.03227e+06	1.03317e+06	977897	1.05043e+06	1.04404e+06	1.04986e+06	1.04363e+06	1.07035e+06	841528	253225	1.01582e+06	1.01118e+06	1.03524e+06	33850.3	1.03108e+06	1.04447e+06	354735
Cholic acid	282.123	407.28	0.70399	1.17854e+06	736007	1.89873e+06	966648	644725	387878	474258	496502	519587	489398	519069	463390	565119	490512	534396	500723	29949.8	23761.9		12982.7	58289.6	62231.1
Guggulsterone	457.667	311.201	0.69138	510340	527611	497521	518064	551549	484648	469810	513020	500137	484986	518489	539259	517515	548895	536119	517630	531597	522699	523999	476506	495082	517893
3-Amino-3-(4-hydroxyphenyl)-propionic acid	48.679	180.066	0.67914	8.16833e+06	6.93203e+06	6.99722e+06	6.2461e+06	6.79467e+06	6.07433e+06	8.08238e+06	8.15042e+06	8.14208e+06	7.87079e+06	8.36239e+06	8.07624e+06	8.06176e+06	8.11357e+06	8.34558e+06	8.07261e+06	9.12423e+06	9.40275e+06	9.14783e+06	8.262e+06	1.11076e+07	1.05353e+07
Ketoleucine	260.477	125.9	0.6605	1.13578e+06	822152	757021	1.04928e+06	973458	838090	680815	729145	673117	694946	757901	777553	821773	862320	827952	806733	634549	819252	775491	880769	981458	802857
Apigenin	292.577	269.045	0.65257	3.29498e+06	1.0978e+06	4.63172e+06	942863	3.45595e+06	41081.6	1.04034e+06	1.08674e+06	1.17454e+06	1.11218e+06	1.04458e+06	1.18101e+06	1.12089e+06	1.07868e+06	1.11703e+06	1.11173e+06	4567.3	3479.05	4225.54
Citraconic acid	640.543	129.019	0.65009	4.44278e+06	6.04941e+06	2.44485e+06	2.3053e+06	5.06977e+06	5.52197e+06	5.07105e+06	6.21182e+06	5.11551e+06	6.27557e+06	7.08767e+06	5.32326e+06	5.34778e+06	6.38462e+06	6.39899e+06	6.58002e+06	8.01786e+06	5.3585e+06	5.92995e+06	6.78255e+06	6.57015e+06	4.49096e+06
2,4,6-Trichlorophenol	645.983	194.906	0.64124	1.71068e+07	1.9664e+07	1.72062e+07	1.68865e+07	1.80375e+07	1.98708e+07	1.54984e+07	1.70294e+07	1.64745e+07	1.56332e+07	1.60585e+07	1.51969e+07	1.77542e+07	1.82237e+07	1.84113e+07	1.76371e+07	1.99854e+07	1.80322e+07	1.75086e+07	1.92159e+07	1.8712e+07	1.75606e+07
Glycoursodeoxycholic acid	293.9	448.306	0.52373	1.34483e+07	2.16079e+06	5.90258e+07	3.82692e+07	1.54514e+06	212896	8.74248e+06	9.36535e+06	8.84162e+06	8.95167e+06	8.89427e+06	9.37061e+06	8.90125e+06	8.7208e+06	8.82668e+06	9.2512e+06	9075.38	13047.5	3023.01	4747.47	8737.05	26952.1
10-Hydroxydecanoic Acid	249.902	187.134	0.51683	1.46168e+06	1.446e+06	1.48063e+06	1.45147e+06	1.48675e+06	1.26246e+06	1.24783e+06	1.25527e+06	1.40036e+06	1.40825e+06	1.40606e+06	1.51647e+06	1.42395e+06	1.43508e+06	1.33299e+06	1.565e+06	1.57061e+06	1.67184e+06	1.59328e+06	1.29244e+06	1.52533e+06	1.25395e+06
2, 4-Diacetylphloroglucinol	147.023	209.045	0.50814	2.19757e+07	3.51024e+07	2.33672e+06	3.50744e+07	2.0385e+07	2.10423e+07	3.58025e+07	3.55659e+07	3.57254e+07	3.55431e+07	3.57147e+07	3.54825e+07	3.60485e+07	3.63188e+07	3.64979e+07	3.65884e+07	3.68284e+07	3.63646e+07	3.59819e+07	3.63523e+07	3.65163e+07	3.64311e+07
Dl-Glyceraldehyde3-phosphate	27.1388	168.99	0.50292	2.40048e+07	9.5082e+06	1.77789e+07	1.71877e+07	1.76737e+07	8.91059e+06	1.0259e+07	1.01785e+07	1.0577e+07	1.05289e+07	1.06851e+07	1.08043e+07	1.10995e+07	1.0935e+07	1.08201e+07	1.07151e+07	2.14434e+06	2.34132e+06	3.02574e+06	2.62348e+06	1.24642e+07	1.15036e+07
Uridine5-monophosphate	33.0249	323.028	0.46426	6.47996e+06	5.2719e+06	2.9853e+06	2.36709e+06	2.77201e+06	3.24435e+06	5.01269e+06	4.48928e+06	4.85176e+06	4.58777e+06	5.01937e+06	4.74517e+06	4.81037e+06	4.47229e+06	4.6507e+06	4.83568e+06	6.63615e+06	7.23996e+06	7.58416e+06	6.12292e+06	3.36338e+06	2.99345e+06
3-Hydroxy-2-Methylbutanoic acid	44.3751	117.056	0.45763	4.87257e+06	6.11576e+06	5.91876e+06	7.34707e+06	6.35343e+06	4.44452e+06	5.50595e+06	5.41883e+06	5.62488e+06	5.58436e+06	5.41762e+06	3.75178e+06	5.27226e+06	5.48373e+06	5.35437e+06	5.33533e+06	7.2083e+06	7.17328e+06	4.14455e+06	4.41648e+06	6.1805e+06	6.54553e+06
2,3-Dihydroxyisovaleric Acid	35.6992	133.05	0.44612	3.95711e+06	3.67007e+06	4.69848e+06	4.23063e+06	3.01494e+06	2.79806e+06	5.42907e+06	5.58665e+06	5.30259e+06	5.1539e+06	5.46782e+06	5.41941e+06	5.06355e+06	5.17772e+06	5.41349e+06	5.66745e+06	7.4138e+06	8.56859e+06	7.27342e+06	5.97393e+06	6.68524e+06	5.4217e+06
1,7-Dimethylxanthine	31.9548	179.056	0.40779	7.80838e+07	7.41029e+07	8.89064e+07	7.90146e+07	7.60609e+07	6.43539e+07	7.16351e+07	7.21984e+07	7.25031e+07	7.32287e+07	7.40494e+07	7.33768e+07	7.4324e+07	7.49414e+07	7.50551e+07	7.51724e+07	7.26774e+07	7.19073e+07	7.07799e+07	6.47888e+07	6.2584e+07	5.71774e+07
13-Cis-Acitretin	384.894	325.184	0.40376	8.77011e+06	9.4143e+06	8.8318e+06	8.47389e+06	8.82135e+06	8.1972e+06	9.27258e+06	9.64641e+06	9.56697e+06	9.32156e+06	9.41129e+06	9.55634e+06	9.66437e+06	9.80921e+06	9.9192e+06	9.69423e+06	9.07128e+06	7.78892e+06	8.3126e+06	8.30326e+06	7.89247e+06	1.06167e+07
5-Hpete	460.065	335.22	0.40346	1.31805e+06	927058	914477	789593	1.31481e+06	661704	1.45832e+06	1.34235e+06	1.41642e+06	1.10319e+06	1.19488e+06	1.52222e+06	1.69747e+06	1.76397e+06	1.65327e+06	1.68326e+06	1.75481e+06	1.57796e+06	1.59497e+06	1.53006e+06	1.49381e+06	1.02986e+06
6-Gingerol	385.979	293.179	0.40011	929777	833413	1.39633e+06	748154	931388	849112	1.43686e+06	1.64928e+06	1.64802e+06	1.44528e+06	1.4131e+06	1.43497e+06	1.48749e+06	1.44672e+06	1.51078e+06	1.66807e+06	1.11918e+06	748825	940290	703725	751156	987398
3-Methyl-2-Oxovalerate	642.816	129.056	0.39362	8.3824e+06	9.35575e+06	8.69448e+06	8.77753e+06	9.24089e+06	8.83879e+06	8.45134e+06	8.60013e+06	9.25078e+06	9.15538e+06	7.0866e+06	8.63525e+06	9.72621e+06	9.8485e+06	1.05474e+07	9.20574e+06	8.48488e+06	1.02407e+07	9.13575e+06	1.10579e+07	9.02433e+06	9.13344e+06
Thiabendazole	168.039	200.029	0.38624	9.22382e+06	8.91648e+06	8.97558e+06	9.08001e+06	9.45931e+06	9.32758e+06	9.01138e+06	9.06473e+06	9.03295e+06	9.06494e+06	9.06478e+06	9.07841e+06	9.00567e+06	9.22387e+06	9.2532e+06	9.18125e+06	8.81584e+06	8.65272e+06	9.31178e+06	9.15024e+06	8.74065e+06	8.80273e+06
N-Acetyl-Dl-serine	28.4582	146.046	0.34554	2.0502e+07	1.56697e+07	1.54529e+07	9.24586e+06	1.53857e+07	1.0253e+07	1.56482e+07	1.63658e+07	1.57572e+07	1.63051e+07	1.65934e+07	1.6152e+07	1.64682e+07	1.56569e+07	1.62886e+07	1.60057e+07	1.85894e+07	1.96148e+07	3.66795e+07	2.15923e+07	7.23966e+06	5.96819e+06
Ethyl caprate	379.536	199.17	0.29999	1.45026e+07	1.33657e+07	1.18776e+07	1.03558e+07	1.30594e+07	1.02057e+07	1.17053e+07	1.22981e+07	1.15313e+07	1.18748e+07	1.1607e+07	1.16807e+07	1.2138e+07	1.24188e+07	1.20466e+07	1.28589e+07	1.09782e+07	1.08743e+07	1.02782e+07	1.02838e+07	1.23959e+07	1.08005e+07
Eicosapentaenoic acid	439.998	301.217	0.29993	4.71749e+06	3.51242e+06	5.1102e+06	3.65819e+06	7.09887e+06	2.93862e+06	5.90505e+06	6.21144e+06	5.888e+06	5.87241e+06	6.1269e+06	5.8192e+06	6.39523e+06	6.53655e+06	6.84044e+06	6.90664e+06	9.12077e+06	1.07572e+07	8.31885e+06	8.02547e+06	6.88194e+06	5.21672e+06
Prednisone 21-acetate	350.883	445.186	0.29991	8.37695e+06	1.05553e+07	9.27359e+06	7.43288e+06	8.34671e+06	9.87784e+06	3.21435e+07	3.21893e+07	3.13639e+07	3.22024e+07	3.17348e+07	3.18351e+07	3.26233e+07	3.19637e+07	3.23676e+07	3.24773e+07	1.05028e+07	8.38562e+06	1.05622e+07	1.15184e+07	8.23447e+06	1.22457e+07
D-Arabitol	35.033	151.061	0.29987	2.38882e+06	2.55417e+06	3.01223e+06	1.88417e+06	2.10438e+06	2.09574e+06	5.37438e+06	5.51764e+06	5.1708e+06	5.88681e+06	5.31835e+06	6.2849e+06	5.75011e+06	5.47172e+06	6.07873e+06	5.71243e+06	9.76019e+06	1.25898e+07	8.02561e+06	6.96634e+06	7.39662e+06	7.18432e+06
(R)-(+)-Lactamide	34.8963	88.0403	0.29987	2.00795e+08	2.01062e+08	1.9405e+08	1.91771e+08	2.00762e+08	1.97675e+08	1.9804e+08	1.98321e+08	1.99844e+08	2.01145e+08	2.08891e+08	2.02122e+08	1.89307e+08	211742048	210341940	2.08287e+08	1.97254e+08	2.12368e+08	2.10231e+08	2.09389e+08	2.22379e+08	2.11294e+08
Glucoheptonic acid	243.221	225.062	0.29984	990004	874372	1.07802e+06	896002	1.03366e+06	996306	1.19132e+06	1.25634e+06	1.18576e+06	1.03838e+06	1.13836e+06	1.10927e+06	1.07762e+06	1.14624e+06	1.07194e+06	1.12832e+06	829111	900606	916013	1.098e+06	853315	1.0642e+06
Sulfaphenazole	403.359	313.078	0.2996	2.32974e+06	2.63777e+06	2.36172e+06	2.41129e+06	2.54427e+06	2.44507e+06	2.58914e+06	2.73252e+06	2.58621e+06	2.69443e+06	2.52201e+06	2.59093e+06	2.72534e+06	2.90185e+06	2.87224e+06	2.8636e+06	2.3869e+06	2.54177e+06	2.44628e+06	2.67179e+06	2.55367e+06	2.56812e+06
Deoxycholic acid	480.124	437.29	0.29958	2.44909e+06	2.69561e+06	748843	692744	1.47314e+06	1.32256e+06	3.40595e+06	3.50635e+06	4.44906e+06	4.00383e+06	4.10164e+06	4.39002e+06	4.04629e+06	3.77526e+06	3.80388e+06	3.68111e+06	1.22644e+07	1.12121e+07	8.95659e+06	6.50753e+06	412095	943701
2-Aminoadenosine	58.6446	281.099	0.29952	2.29048e+06	3.15093e+06	2.32337e+06	1.85916e+06	1.73144e+06	1.68145e+06	4.676e+06	5.47562e+06	4.89625e+06	4.7456e+06	5.23689e+06	4.7244e+06	4.77915e+06	5.13503e+06	5.02063e+06	4.40818e+06	8.9994e+06	1.11517e+07	6.91123e+06	4.3191e+06	9.90402e+06	6.89002e+06
Dl-Dihydrozeatin	32.2274	220.119	0.29944	1.62563e+08	1.67458e+08	1.68002e+08	1.75507e+08	1.70421e+08	1.79594e+08	1.24172e+08	1.21485e+08	1.26588e+08	125071931	126142348	1.24542e+08	1.26226e+08	1.23636e+08	1.27109e+08	1.27202e+08	5.86002e+07	7.08741e+07	8.16289e+07	6.65507e+07	9.39781e+07	7.32944e+07
Pentadecafluorooctanoic acid	30.6147	412.965	0.29941	1.40364e+07	1.41393e+07	1.22066e+07	1.28985e+07	1.11727e+07	1.21686e+07	1.07197e+07	1.05749e+07	1.02959e+07	9.90999e+06	1.03852e+07	9.46893e+06	1.03218e+07	1.08975e+07	1.06098e+07	9.95802e+06	6.57566e+06	6.74695e+06	7.70308e+06	8.25495e+06	9.09084e+06	10915062
L-Homocystine	181.199	267.051	0.29937	1.37981e+06	1.41669e+06	1.33953e+06	1.3767e+06	1.31696e+06	1.38085e+06	1.31285e+06	1.33416e+06	1.36004e+06	1.30526e+06	1.34372e+06	1.23966e+06	1.36292e+06	1.39077e+06	1.41787e+06	1.38381e+06	1.32683e+06	1.36698e+06	1.43257e+06	1.31205e+06	1.30898e+06	1.32956e+06
Prednicarbate	34.3621	487.237	0.29905	6.83819e+06	6.12278e+06	5.87844e+06	6.05317e+06	7.13622e+06	6.28217e+06	5.33697e+06	6.23327e+06	6.37037e+06	6.08564e+06	5.75726e+06	6.25002e+06	6.18837e+06	5.50575e+06	5.92545e+06	6.2797e+06	5.06053e+06	4.9835e+06	5.0642e+06	4.6739e+06	4.77654e+06	5.12605e+06
IS	168.041	198.032		2.83545e+07	2.7926e+07	2.79112e+07	2.84879e+07	2.90178e+07	2.86878e+07	2.82719e+07	2.7864e+07	2.82388e+07	2.83138e+07	2.79431e+07	2.81531e+07	2.81138e+07	2.88519e+07	2.8756e+07	2.87916e+07	2.74093e+07	2.71719e+07	2.85486e+07	2.86713e+07	2.70256e+07	2.74954e+07
cis-Aconitate	32.7475	173.104		5.58693e+06	5.77893e+06	5.28751e+06	4.76799e+06	3.5661e+06	4.00075e+06	7.33473e+06	7.22342e+06	7.40471e+06	7.50935e+06	7.35005e+06	7.21862e+06	6.86401e+06	7.33685e+06	7.54443e+06	7.59726e+06	7.50598e+06	8.22537e+06	1.1965e+07	1.06165e+07	1.21743e+07	1.02504e+07
	152.483	178.051		6.17932e+06	5.4671e+06	1.06366e+07	6.78111e+06	5.6489e+07	6.64709e+06	8.31994e+06	8.64031e+06	8.56022e+06	8.61202e+06	8.55076e+06	8.57138e+06	8.71451e+06	8.48594e+06	8.85452e+06	8.64928e+06	1.67977e+06	1.61874e+06	1.41009e+06	1.34478e+06	1.53914e+06	1.43066e+06
	154.357	182.046		3.86313e+06	4.44785e+06	3.64046e+06	3.64974e+06	3.78538e+06	3.66697e+06	4.39961e+06	5.08947e+06	4.45474e+06	4.50376e+06	4.54017e+06	4.62185e+06	4.71352e+06	4.98324e+06	4.91387e+06	4.94319e+06	6.39549e+06	5.68911e+06	1.04853e+07	8.79761e+06	4.11121e+06	4.09473e+06
	246.837	136.04		1.17317e+06	1.21796e+06	3.94402e+06	3.5396e+06	1.00104e+06	1.20519e+06	1.18992e+06	1.04852e+06	1.37771e+06	1.12643e+06	1.09923e+06	1.13374e+06	1.07884e+06	1.08335e+06	1.002e+06	1.27296e+06	3.64629e+06	1.27602e+06	1.02072e+06	3.74206e+06	1.00079e+06	1.00713e+06
	34.3625	225.099		3170620955	2955458054	2682249138	2793490538	3075576321	3084023561	2575920507	2546906820	2628680766	2598184810	2589055629	2674672036	2559206111	2561201072	2690050299	2584441867	2052772981	2011508846	2264886197	2157471424	2078311857	2302564520
	30.6069	89.0243		2446096633	2419741910	2173641980	2216684609	2339921596	2321098763	2177710498	2220991065	2058534140	2173170192	2187808752	2172401606	2243793991	2272190508	2290521164	2315327040	1977947179	2076377803	2375206994	2167187208	8.94772e+08	2162191706
	502.574	255.233		1889076603	1186267499	1525582384	1427750400	1965414735	1154377507	2441350381	2523438362	2485310322	2578213008	2523303805	2467915279	2192127016	1991607041	1943024443	1946280282	1861382377	1487911759	1408385063	1403933422	1247490586	1325580937
	641.216	116.928		1688077801	1724911086	1987742369	1853182772	1745480735	1824485079	1826500578	1829882278	1974306417	1856830047	1752093723	1720620491	1553429358	1806748498	1869783383	1639541138	1955067168	1891543330	1716862080	1718491877	1903044967	1627168748
Nornitrogen mustard	647.897	141.017		1447676305	1507850760	1444193647	1543878602	1454175471	1474688540	1447312910	1473522026	1487144179	1463298696	1446789485	1446528002	1481892289	1471363293	1453836147	1484122490	1468710524	1445641125	1439872237	1482080592	1488686247	1461818735
	30.6147	217.012		7.14792e+08	7.0885e+08	6.13302e+08	6.52825e+08	6.37763e+08	670870626	6.06446e+08	6.14003e+08	6.01254e+08	6.09243e+08	6.18914e+08	6.07818e+08	6.10059e+08	6.21105e+08	6.35546e+08	6.1355e+08	4.8005e+08	5.12217e+08	5.55211e+08	5.44141e+08	5.99719e+08	6.21853e+08
	27.4062	259.022		4.26096e+08	5.99282e+08	4.34466e+08	448856716	4.35349e+08	451313050	5.59447e+08	5.34691e+08	5.62347e+08	5.67002e+08	5.6294e+08	5.70787e+08	5.72683e+08	5.54895e+08	5.68524e+08	5.61571e+08	8.51358e+08	8.24631e+08	5.77058e+08	5.87672e+08	5.10535e+08	491293929
	637.2	117.929		5.91608e+08	5.92712e+08	6.01873e+08	3.9559e+08	5.86834e+08	5.94518e+08	3.95333e+08	5.99205e+08	6.34523e+08	3.54382e+08	373274359	3.6327e+08	5.76707e+08	4.40963e+08	3.92704e+08	5.7289e+08	6.15711e+08	3.92675e+08	5.86763e+08	5.85841e+08	3.40742e+08	5.77151e+08
12,13-epoxy-9-alkoxy-10E-octadecenoate	31.1502	156.991		5.03056e+08	5.14845e+08	5.18756e+08	5.22292e+08	4.81709e+08	5.13182e+08	4.99822e+08	5.09524e+08	4.97012e+08	5.04473e+08	5.07518e+08	5.01752e+08	5.11693e+08	5.03273e+08	5.0625e+08	5.044e+08	4.7374e+08	4.91907e+08	5.05764e+08	4.94434e+08	5.30311e+08	5.29046e+08
	36.5015	239.115		524402473	4.90375e+08	353779244	3.56831e+08	4.11929e+08	4.22359e+08	3.94316e+08	401676378	3.97801e+08	380972204	4.00793e+08	403509339	3.96693e+08	3.92046e+08	4.06052e+08	3.91411e+08	4.02116e+08	392744193	3.36953e+08	3.24073e+08	3.53626e+08	3.21627e+08
Stearyltrimethylammonium chloride	36.5015	347.039		3.51908e+08	3.39789e+08	3.42524e+08	3.51448e+08	3.68287e+08	3.82624e+08	3.71341e+08	3.63208e+08	3.74722e+08	3.63879e+08	3.83159e+08	3.72804e+08	3.71468e+08	3.70172e+08	3.63477e+08	368104240	357851738	3.41791e+08	4.11799e+08	3.52418e+08	4.16776e+08	3.86972e+08
	582.34	116.928		4.69819e+08	3.22045e+08	2.56562e+08	3.75258e+08	2.52251e+08	2.66162e+08	3.56586e+08	4.5013e+08	4.05208e+08	3.66682e+08	1.83218e+08	3.26227e+08	4.29802e+08	432813963	475559963	5.39556e+08	2.01562e+08	4.21154e+08	4.38139e+08	3.5617e+08	3.00169e+08	4.48694e+08
	34.8966	130.062		3.59921e+08	3.60299e+08	3.56227e+08	359885049	3.58364e+08	3.44187e+08	3.56444e+08	3.7009e+08	3.56088e+08	3.63347e+08	3.64732e+08	3.59024e+08	3.47962e+08	3.60142e+08	3.63301e+08	3.62881e+08	3.32002e+08	3.45981e+08	3.62509e+08	3.55774e+08	3.57435e+08	3.54848e+08
	510.277	885.548		4.77805e+08	3.5583e+08	4.72284e+08	451656874	5.03722e+08	4.1995e+08	2.57286e+08	2.60933e+08	276429000	315779953	3.19563e+08	3.73391e+08	3.16919e+08	2.70981e+08	2.49348e+08	2.75499e+08	4.25076e+08	3.27038e+08	3.42142e+08	2.51581e+08	3.39761e+08	3.21122e+08
N-Benzoyl-4-hydroxyanthranilate	502.574	256.236		3.30589e+08	2.05736e+08	2.64652e+08	2.48741e+08	3.42926e+08	1.99165e+08	4.25433e+08	4.42471e+08	4.35276e+08	4.52333e+08	4.41098e+08	4.33051e+08	3.85617e+08	3.46793e+08	3.39406e+08	3.40045e+08	3.25538e+08	2.6016e+08	246723118	2.43644e+08	2.18837e+08	2.31486e+08
	30.6166	187.001		3.42278e+08	3.38328e+08	3.10148e+08	3.24066e+08	3.09884e+08	3.22604e+08	2.94636e+08	305133126	2.9437e+08	2.98338e+08	3.00135e+08	2.94845e+08	301702389	3.04073e+08	3.05156e+08	3.03114e+08	2.47089e+08	2.61435e+08	2.7486e+08	272364951	2.87579e+08	304098853
	31.96	269.087		2.96497e+08	289516841	3.17257e+08	3.01e+08	299978643	2.49347e+08	2.79923e+08	2.72692e+08	2.84239e+08	2.80217e+08	284762249	2.77196e+08	2.787e+08	2.77334e+08	2.94057e+08	2.79848e+08	269200868	2.78525e+08	2.79105e+08	2.45815e+08	2.26832e+08	2.07336e+08
	30.6084	201.038		2.80582e+08	2.65404e+08	2.34611e+08	243001862	3.08489e+08	2.60017e+08	2.7198e+08	2.63956e+08	2.71805e+08	2.72333e+08	2.79241e+08	2.69979e+08	2.72944e+08	2.74167e+08	2.86345e+08	2.75805e+08	2.94812e+08	2.98513e+08	2.98619e+08	2.91271e+08	2.20381e+08	2.09925e+08
Endothion	477.437	279.232		1.86176e+08	1.15077e+08	151776400	1.08087e+08	1.65896e+08	7.93582e+07	2.71354e+08	2.80036e+08	2.74395e+08	2.77706e+08	276316259	2.76073e+08	2.6626e+08	2.44051e+08	2.39462e+08	2.45585e+08	4.22736e+08	4.54101e+08	3.70722e+08	337102435	3.62449e+08	288675886
	647.361	146.966		2.50263e+08	2.55217e+08	2.44955e+08	2.5263e+08	2.50571e+08	2.5141e+08	2.51699e+08	252477142	2.56487e+08	2.433e+08	249148905	2.41375e+08	248822137	2.46461e+08	2.37884e+08	239559226	2.51197e+08	2.41665e+08	2.40413e+08	2.50868e+08	2.49209e+08	2.43607e+08
L-Glutamyl 5-phosphate	34.3626	226.102		2.98835e+08	2.79932e+08	2.49992e+08	2.66713e+08	2.92839e+08	2.90297e+08	2.44499e+08	2.40856e+08	2.51578e+08	2.45668e+08	2.44745e+08	2.52033e+08	2.43712e+08	2.4043e+08	2.55273e+08	2.44889e+08	1.92962e+08	1.89866e+08	2.12567e+08	2.03265e+08	1.95688e+08	2.2019e+08
	396.418	146.966		2.73142e+08	3.15184e+08	1.51036e+08	1.44493e+08	2.77373e+08	2.26491e+08	3.39863e+08	2.97262e+08	3.16095e+08	1.52635e+08	1.4666e+08	2.80156e+08	2.60122e+08	257850867	3.09021e+08	2.56735e+08	2.05159e+08	2.6584e+08	3.46923e+07	4.28328e+08	3.45807e+07	1.62292e+08
	497.233	391.288		2.00885e+08	1.32751e+08	2.06848e+08	2.27447e+08	176879878	1.77178e+08	2.3991e+08	2.45244e+08	2.40357e+08	2.46154e+08	232024635	228210933	1.64525e+08	1.34091e+08	1.29301e+08	137840936	1.77082e+08	5.01608e+08	1.40829e+08	1.41766e+08	4.9537e+08	5.30427e+08
	638.419	114.934		1.9348e+08	2.25452e+08	2.32879e+08	2.31829e+08	1.92906e+08	1.95139e+08	2.16801e+08	1.92113e+08	2.3258e+08	2.29674e+08	1.93545e+08	227888348	1.98129e+08	2.2742e+08	2.16902e+08	2.32171e+08	1.99821e+08	2.22586e+08	2.32757e+08	1.96842e+08	2.20024e+08	1.94025e+08
	435.183	146.966		246234297	5.2791e+08	1.57318e+08	2.78928e+08	2.98036e+08	3.83754e+07	2.76339e+08	272693505	2.20257e+08	2.58195e+08	2.39696e+08	2.55534e+08	1.8239e+08	2.88782e+08	1.85789e+08	1.91434e+08	8.90725e+07	1.42464e+08	9.81221e+07	3.59829e+07	134549305	2.84185e+08
	28.2112	194.946		2.32095e+08	2.01538e+08	2.17723e+08	2.38548e+08	2.29749e+08	2.31764e+08	1.83093e+08	1.9066e+08	1.94643e+08	1.9521e+08	1.9548e+08	1.93311e+08	1.94294e+08	1.90454e+08	2.00542e+08	1.91862e+08	1.19111e+08	1.18357e+08	2.48751e+08	2.30121e+08	1.6301e+08	1.76884e+08
	34.3649	451.205		248887999	2.22184e+08	1.89922e+08	2.06502e+08	2.51026e+08	2.44721e+08	1.86612e+08	1.73539e+08	1.87672e+08	1.76416e+08	1.84508e+08	1.86916e+08	1.79534e+08	1.84928e+08	1.87051e+08	1.84203e+08	1.26563e+08	1.20016e+08	1.36291e+08	1.34754e+08	1.2542e+08	1.48513e+08
	510.277	886.552		2.46517e+08	1.83938e+08	2.44606e+08	2.34267e+08	2.59858e+08	2.17734e+08	1.31937e+08	1.34691e+08	1.43045e+08	1.64342e+08	1.65709e+08	1.92595e+08	1.65451e+08	1.4072e+08	1.29336e+08	1.43897e+08	2.19993e+08	1.71198e+08	1.77235e+08	1.29316e+08	1.77023e+08	1.6732e+08
	617.41	264.968		5.82854e+07	5.92598e+08	3.85644e+07	5.59927e+08	1.11954e+08	1.34993e+07	7.28755e+07	7.37504e+07	1.46252e+08	9.79556e+07	9.92116e+07	9.48536e+07	1.59268e+08	124206093	7.77414e+07	1.31168e+08	1.39417e+08	5.85055e+07	4.95535e+08	8.10327e+07	5.02969e+08	1.14489e+08
Cetylpyridinium chloride	27.9259	356.999		1.41468e+08	1.77553e+08	1.38751e+08	1.46158e+08	1.40942e+08	1.44578e+08	1.59504e+08	160291650	1.67516e+08	1.66867e+08	1.66013e+08	1.66854e+08	1.70301e+08	1.63472e+08	1.70254e+08	1.70932e+08	1.94458e+08	186593397	1.92415e+08	1.90715e+08	1.41043e+08	1.40468e+08
Nornitrogen mustard	14.3623	141.017		1.49084e+08	1.40361e+08	1.57364e+08	9.77424e+07	1.65347e+08	1.53875e+08	163705852	160460067	1.6808e+08	136585958	1.37964e+08	1.56301e+08	166320801	142422253	1.46324e+08	1.55798e+08	1.49327e+08	4.78589e+07	1.75441e+08	1.6323e+08	1.29981e+08	1.42532e+08
3-Iodo-L-tyrosine	35.6993	306.076		1.01989e+08	9.70661e+07	1.11253e+08	1.11226e+08	9.67519e+07	1.0786e+08	1.37172e+08	1.35765e+08	1.42897e+08	1.37139e+08	1.43283e+08	1.39623e+08	1.38464e+08	1.34258e+08	1.42214e+08	1.41676e+08	1.91931e+08	1.87736e+08	1.93946e+08	1.64969e+08	1.72986e+08	1.59724e+08
	647.897	223.02		1.34205e+08	135725259	1.34821e+08	138635153	1.33185e+08	1.3282e+08	1.32625e+08	1.37602e+08	1.36472e+08	1.37429e+08	1.34026e+08	1.35632e+08	1.35155e+08	1.35198e+08	1.34025e+08	1.34807e+08	1.36254e+08	1.31234e+08	1.33061e+08	1.33806e+08	1.34106e+08	1.30469e+08
	538.411	161.913		1.16564e+08	1.06643e+08	1.22363e+08	1.20257e+08	1.08574e+08	1.12156e+08	1.57329e+08	1.67523e+08	1.61972e+08	1.79393e+08	1.76222e+08	1.64635e+08	9.33362e+07	1.37154e+08	8.73215e+07	1.34381e+08	1.31219e+08	7.79988e+07	9.2653e+07	1.09493e+08	1.13638e+08	2.63213e+08
	646.544	248.973		1.27568e+08	1.30139e+08	1.19254e+08	1.29378e+08	1.23372e+08	1.20801e+08	1.21552e+08	1.43079e+08	1.40201e+08	1.30774e+08	1.24886e+08	1.20667e+08	1.35021e+08	129856894	1.23192e+08	122614693	1.32167e+08	1.20347e+08	1.13664e+08	1.2664e+08	1.18759e+08	1.14896e+08
	636.936	201.957		1.16426e+08	1.56816e+08	8.72153e+07	1.00904e+08	163257746	9.56325e+07	8.97101e+07	9.75445e+07	1.88894e+08	1.63151e+08	1.66447e+08	8.92663e+07	1.6997e+08	1.93228e+08	117271297	1.63753e+08	1.99618e+07	1.72976e+07	1.70871e+08	1.70042e+08	1.53026e+07	1.54419e+08
	30.5483	171.027		1.32066e+08	1.20362e+08	1.15074e+08	1.18407e+08	1.41005e+08	1.19938e+08	1.21633e+08	1.22537e+08	1.2076e+08	1.24101e+08	1.23787e+08	1.21359e+08	1.23884e+08	1.24715e+08	1.25515e+08	1.22805e+08	1.30292e+08	1.30327e+08	1.34497e+08	131496297	8.96951e+07	9.57223e+07
	504.112	883.533		1.32134e+08	7.35861e+07	197138420	1.80156e+08	2.05842e+08	1.54281e+08	1.29949e+08	145651036	1.4393e+08	153650167	144683060	1.41788e+08	9.68867e+07	7.88526e+07	7.28464e+07	7.96434e+07	1.18816e+08	8.14794e+07	8.09768e+07	7.05224e+07	8.89101e+07	1.03226e+08
7-Methylinosine	513.005	282.251		1.12319e+08	6.59567e+07	9.99382e+07	9.83626e+07	1.11855e+08	6.87192e+07	1.28322e+08	1.27768e+08	1.2644e+08	1.31961e+08	1.28069e+08	1.36725e+08	1.19994e+08	1.13426e+08	1.10464e+08	1.13686e+08	131770668	104836618	1.41039e+08	1.623e+08	1.40837e+08	1.12554e+08
	490.121	135.971		1.32094e+08	1.07664e+08	1.15688e+08	1.1979e+08	1.1118e+08	1.1216e+08	1.20033e+08	1.21676e+08	1.37352e+08	1.23141e+08	1.28323e+08	1.33175e+08	1.17805e+08	1.12388e+08	1.11318e+08	6.02735e+07	1.12198e+08	1.04338e+08	1.07182e+08	1.00816e+08	1.05791e+08	1.06888e+08
	308.888	146.966		9.85396e+07	1.13876e+08	1.20119e+07	1.08941e+08	1.11548e+08	1.07003e+08	1.0534e+08	1.70867e+08	113901991	1.20433e+08	1.07738e+08	1.00781e+08	1.40505e+08	1.16346e+08	1.19359e+08	1.22391e+08	1.08584e+08	1.15642e+08	1.1204e+08	1.15848e+08	1.16092e+08	1.17145e+08
	101.133	217.003		4.30762e+07	136851549	4.5521e+07	1.3194e+08	8.47137e+07	5.87198e+07	129997070	118861641	1.31725e+08	9.70528e+07	8.66514e+07	1.23251e+08	1.28539e+08	8.98591e+07	1.35011e+08	1.31745e+08	1.31122e+08	1.33461e+08	1.31086e+08	7.04754e+07	1.35724e+08	1.06436e+08
	230.934	119.035		1.13967e+08	2.72022e+07	1.84864e+08	2.43021e+08	124859844	9.0891e+07	1.25218e+08	1.14609e+08	9.70526e+07	1.25774e+08	1.33092e+08	8.92858e+07	7.10499e+07	9.57863e+07	1.22062e+08	1.12018e+08	7.60313e+07	7.13e+07	1.6012e+08	7.24477e+07	7.92826e+07	1.6738e+07
Coformycin	553.151	283.264		1.08497e+08	8.4496e+07	9.47791e+07	8.74153e+07	1.13687e+08	7.00541e+07	1.08975e+08	1.11304e+08	1.13747e+08	1.13309e+08	1.23923e+08	113153695	1.2449e+08	1.22381e+08	1.21025e+08	1.17553e+08	1.09628e+08	9.4112e+07	1.06283e+08	8.6612e+07	9.80048e+07	1.04495e+08
	60.0981	119.035		1.18041e+08	1.03949e+08	1.07802e+08	2.1098e+07	1.28613e+08	91199937	1.17577e+08	1.20503e+08	1.30097e+08	9.01818e+07	9.38322e+07	8.23791e+07	8.09887e+07	1.99095e+08	98287086	6.93684e+07	8.44516e+07	1.01123e+08	1.43844e+08	8.3112e+07	1.37642e+08	1.20574e+08
	46.7039	119.035		7.31993e+07	9.61392e+07	1.81578e+07	1.00286e+08	1.03457e+08	2.84623e+08	1.00213e+08	1.56072e+08	7.66679e+07	9.2389e+07	8.18818e+07	1.25788e+08	1.07824e+08	101662076	1.19363e+08	5.98146e+07	7.89449e+07	8.50951e+07	1.01362e+08	8.49914e+07	9.07197e+06	2.45276e+08
	658.553	97.0406		1.30675e+08	8.96762e+07	93411149	1.26493e+08	9.39126e+07	4.52604e+06	1.30509e+08	8.92797e+07	1.26865e+08	1.27408e+08	1.32248e+08	1.16388e+08	9.53737e+07	8.76366e+07	9.13442e+07	7.12505e+07	8.37116e+07	1.01528e+08	9.03691e+07	8.82207e+07	8.61677e+07	1.29924e+08
	636.982	176.917		9.50511e+07	7.8729e+07	9.83263e+07	9.62171e+07	9.45577e+07	9.1827e+07	9.71696e+07	1.01237e+08	1.01164e+08	9.7901e+07	9.52734e+07	1.53805e+08	8.28832e+07	7.91977e+07	7.88269e+07	1.28392e+08	9.28086e+07	8.17134e+07	1.36781e+08	8.20794e+07	7.96929e+07	7.86208e+07
	517.031	391.288		1.13525e+08	9.00819e+07	1.15893e+08	1.17079e+08	1.18727e+08	1.14529e+08	9.88427e+07	9.93949e+07	1.0122e+08	1.017e+08	1.00593e+08	1.05841e+08	8.75902e+07	82654987	7.86652e+07	8.35983e+07	9.62237e+07	8.30048e+07	8.2971e+07	8.40737e+07	8.12401e+07	8.29334e+07
Nornitrogen mustard	333.757	141.017		1.22229e+08	130938470	1.62916e+08	9.8189e+07	1.38802e+07	8.83552e+07	1.2371e+08	1.27421e+08	1.30867e+08	6.4924e+07	9.35075e+07	1.18693e+08	1.24332e+08	9.30155e+07	1.39199e+08	8.33805e+07	4.16967e+07	1.39684e+07	8.5471e+07	9.2642e+07	3.28738e+07	1.13302e+08
	27.9438	268.983		1.31109e+08	9.26043e+07	9.70845e+07	9.07337e+07	9.51448e+07	1.14211e+08	9.07376e+07	8.91694e+07	9.57364e+07	9.6231e+07	9.4814e+07	9.48206e+07	9.52605e+07	9.40947e+07	9.82239e+07	9.54998e+07	5.55274e+07	5.82445e+07	6.03547e+07	5.88535e+07	1.43941e+08	1.26699e+08
	27.4039	519.051		5.79328e+07	1.04797e+08	5.78966e+07	6.13911e+07	5.82427e+07	6.1888e+07	9.23916e+07	8.37019e+07	9.55258e+07	9.45962e+07	9.1479e+07	9.518e+07	9.53049e+07	9.09882e+07	9.47302e+07	9.42676e+07	1.89398e+08	1.81226e+08	9.36847e+07	100396501	7.87147e+07	72843628
	188.52	119.035		7.56958e+07	8.26151e+07	9.29767e+07	1.30343e+08	8.66938e+07	4.23705e+07	8.68384e+07	1.61648e+08	7.45861e+07	8.76033e+07	1.0956e+08	9.82445e+07	1.05459e+08	1.30974e+08	4.47705e+07	1.19239e+08	9.54641e+07	1.10234e+08	6.43603e+07	8.64493e+07	4.25929e+07	1.08333e+08
	647.897	127.001		8.55889e+07	8.35763e+07	8.78934e+07	8.87887e+07	8.61238e+07	8.51513e+07	9.08764e+07	9.11175e+07	8.69499e+07	8.74873e+07	8.6302e+07	8.48196e+07	8.29456e+07	8.28663e+07	8.1578e+07	8.06662e+07	8.41796e+07	8.11709e+07	8.27989e+07	8.4068e+07	8.42485e+07	8.14891e+07
	646.523	85.0042		7.70918e+07	7.02701e+07	7.31391e+07	7.63012e+07	7.54264e+07	6.98489e+07	1.04036e+08	1.00325e+08	5.97737e+07	6.69671e+07	6.13576e+07	7.13747e+07	7.22181e+07	6.3826e+07	7.46873e+07	8.29671e+07	7.5571e+07	6.79788e+07	7.33839e+07	6.93471e+07	7.8127e+07	6.93073e+07
	647.897	305.023		7.27476e+07	7.3089e+07	7.33577e+07	7.56348e+07	7.45996e+07	7.25224e+07	7.33173e+07	7.48198e+07	7.46125e+07	7.44915e+07	7.30401e+07	7.3835e+07	7.3179e+07	7.4144e+07	7.28928e+07	7.30481e+07	7.42148e+07	7.09938e+07	7.24629e+07	7.22781e+07	7.17536e+07	7.13501e+07
	30.4571	90.0276		8.13549e+07	7.88534e+07	7.27806e+07	7.1334e+07	7.73301e+07	7.69585e+07	6.82059e+07	6.8006e+07	6.85343e+07	7.17608e+07	7.13884e+07	7.08104e+07	7.42395e+07	7.57346e+07	7.5813e+07	7.59219e+07	6.50005e+07	6.72795e+07	7.73901e+07	7.36904e+07	6.99742e+07	7.18206e+07
	648.024	140.972		1.14868e+06	1.20853e+06	1.16558e+06	1.19453e+06	1.15806e+06	739671	1.15746e+06	1.13452e+06	845326	959250	1.00058e+06	935311	1.10283e+06	994411	1.08031e+06	961235	815402	1435952799	930660	1.01206e+06	1.13397e+06	1.01564e+06
	22.8317	217.003		5.7492e+07	6.7244e+07	6.26028e+07	4.97497e+07	6.87477e+07	6.02601e+07	6.21811e+07	7.08198e+07	6.19925e+07	7.22938e+07	6.5137e+07	7.00943e+07	4.90534e+07	7.10846e+07	6.78345e+07	6.65825e+07	6.57625e+07	6.82917e+07	6.61318e+07	6.74116e+07	5.92994e+07	5.0617e+07
	503.923	884.536		6.4581e+07	3.69191e+07	1.02102e+08	9.26749e+07	1.06112e+08	7.83342e+07	6.73016e+07	7.57377e+07	7.43598e+07	8.03602e+07	7.66748e+07	7.42522e+07	4.95923e+07	4.1818e+07	3.78201e+07	4.02274e+07	6.11326e+07	4.17212e+07	4.20698e+07	3.58528e+07	4.66458e+07	5.59465e+07
	55.2914	146.966		8.49529e+07	8.86748e+07	8.47195e+07	8.30791e+07	7.82495e+07	3.02539e+07	3.82443e+07	8.15457e+07	8.38379e+07	7.12164e+07	3.65053e+07	7.46703e+07	7.88547e+07	8.68387e+07	7.98371e+07	8.68824e+07	2.83937e+07	2.8487e+07	2.29952e+07	3.9165e+07	3.96969e+07	2.42266e+07
	233.596	146.966		5.82397e+07	6.23346e+07	5.7043e+07	5.78897e+07	5.63442e+07	58371146	6.75847e+07	5.59759e+07	1.00153e+08	7.19769e+07	5.7703e+07	6.34449e+07	5.97515e+07	6.12539e+07	5.79865e+07	5.99235e+07	5.78079e+07	5.29038e+07	5.79132e+07	5.84172e+07	5.78707e+07	5.39555e+07
	27.6511	431.035		6.36071e+07	6.34901e+07	4.98305e+07	45071310	4.63626e+07	5.58395e+07	6.20089e+07	5.81593e+07	6.34853e+07	6.45437e+07	6.16617e+07	6.40432e+07	6.50989e+07	6.2259e+07	6.33226e+07	6.41446e+07	6.68637e+07	6.96735e+07	3.50417e+07	3.75214e+07	9.70064e+07	7.8363e+07
	648.016	142.02		5.82774e+07	6.12104e+07	5.81993e+07	5.93686e+07	5.91032e+07	5.9962e+07	5.82312e+07	5.83754e+07	6.0947e+07	5.93731e+07	5.87404e+07	5.85979e+07	5.98398e+07	5.90447e+07	5.89555e+07	5.89736e+07	5.96058e+07	5.87424e+07	5.8154e+07	6.00366e+07	5.96533e+07	5.81445e+07
	641.205	118.927		5.50365e+07	5.6376e+07	6.46185e+07	6.10414e+07	5.71679e+07	5.99529e+07	5.94956e+07	6.27098e+07	6.59364e+07	6.10075e+07	5.74618e+07	5.63034e+07	4.82017e+07	5.99261e+07	6.44825e+07	5.03115e+07	6.33457e+07	6.33363e+07	5.69347e+07	5.69267e+07	6.28368e+07	5.35058e+07
	510.244	887.555		7.62057e+07	5.91513e+07	7.54814e+07	7.26978e+07	8.05338e+07	6.7989e+07	3.89758e+07	4.30382e+07	4.59587e+07	5.07963e+07	6.60358e+07	6.01229e+07	5.11047e+07	4.37688e+07	3.9972e+07	4.67386e+07	6.8823e+07	5.62851e+07	5.4679e+07	4.32167e+07	5.48136e+07	5.71364e+07
	642.804	96.96		6.88465e+07	5.90089e+07	4.47685e+07	4.31281e+07	6.60076e+07	6.17244e+07	6.72629e+07	4.23276e+07	4.37606e+07	6.79262e+07	4.38909e+07	6.5878e+07	6.37196e+07	6.46197e+07	6.27174e+07	4.56037e+07	6.46101e+07	6.20702e+07	4.50465e+07	2.92192e+07	4.5845e+07	6.08156e+07
	642.265	134.894		4.833e+07	5.85792e+07	5.01805e+07	5.19027e+07	5.36211e+07	4.95398e+07	4.95188e+07	5.30241e+07	4.8806e+07	5.08767e+07	4.64747e+07	1.01528e+08	5.21042e+07	5.62603e+07	4.93813e+07	5.51833e+07	5.64629e+07	5.22304e+07	4.98414e+07	6.18335e+07	5.2798e+07	4.98269e+07
	496.96	269.088		3.54936e+07	3.06875e+07	1.34446e+08	3.75439e+07	3.41963e+07	9.64811e+07	4.02418e+07	3.94116e+07	3.82465e+07	4.01215e+07	3.90081e+07	3.7556e+07	3.71685e+07	3.40958e+07	31135962	2.96772e+07	4.10488e+07	6.26498e+07	2.87073e+07	7.5445e+07	1.38355e+08	9.47412e+07
	497.094	392.291		4.7498e+07	1.19956e+08	4.57372e+07	4.93856e+07	4.16747e+07	4.22857e+07	5.50412e+07	5.61543e+07	5.51989e+07	5.43844e+07	5.66705e+07	5.7849e+07	3.82479e+07	3.04102e+07	2.93606e+07	3.14404e+07	4.55481e+07	2.82331e+07	3.40732e+07	1.24104e+08	3.79237e+06	1.22161e+08
	28.1949	176.936		5.95935e+07	5.28653e+07	5.74272e+07	6.24245e+07	6.01945e+07	6.08753e+07	4.7685e+07	4.76302e+07	4.92952e+07	5.03322e+07	5.06979e+07	4.97568e+07	5.08158e+07	5.04593e+07	5.27595e+07	5.05015e+07	3.0742e+07	3.01273e+07	6.51205e+07	6.03607e+07	4.16591e+07	4.62457e+07
	477.44	280.236		3.64739e+07	2.24497e+07	2.95001e+07	2.02874e+07	3.19697e+07	1.52377e+07	5.32966e+07	5.47879e+07	5.40507e+07	5.40408e+07	5.40351e+07	5.43076e+07	5.23962e+07	4.77343e+07	4.66442e+07	4.82318e+07	8.30678e+07	8.89859e+07	7.31837e+07	6.56781e+07	7.12872e+07	5.8414e+07
	174.071	146.966		4.8123e+07	6.12819e+07	6.49659e+07	4.87623e+07	5.54177e+07	4.88502e+07	5.21149e+07	5.11748e+07	5.1216e+07	5.00972e+07	5.16562e+07	4.9943e+07	5.179e+07	4.94495e+07	5.09446e+07	4.96793e+07	5.01845e+07	5.03022e+07	3.03206e+07	4.87784e+07	4.9832e+07	4.89482e+07
	57.4122	239.115		7.70996e+07	5.30337e+07	4.94729e+06	5.30106e+07	6.09667e+07	6.272e+07	5.58684e+07	5.83917e+07	6.0005e+07	5.78017e+07	5.63869e+07	6.00206e+07	5.9644e+07	5.87233e+07	6.33907e+07	4.32739e+07	6.26965e+07	6.52595e+07	2.95962e+06	3.05597e+06	3.56337e+06	5.11238e+07
Nifurthiazole	460.054	253.217		5.01162e+07	3.32923e+07	3.57728e+07	3.18959e+07	5.11284e+07	2.57937e+07	4.52875e+07	4.73393e+07	4.65271e+07	4.64664e+07	4.60495e+07	4.8011e+07	5.1873e+07	5.12493e+07	6.26309e+07	5.41563e+07	6.31906e+07	5.76059e+07	5.53787e+07	5.94306e+07	5.11978e+07	3.99415e+07
Tetrafluoroethylene	648.385	99.0063		4.72528e+07	4.74282e+07	4.97634e+07	5.00484e+07	4.65464e+07	4.72823e+07	4.95147e+07	4.62996e+07	4.72684e+07	5.06393e+07	4.68699e+07	4.69701e+07	4.68635e+07	4.73198e+07	4.81901e+07	4.67786e+07	4.75877e+07	4.58076e+07	4.57658e+07	4.58666e+07	4.73812e+07	4.85768e+07
Stearyltrimethylammonium chloride	51.5341	347.039		4.71781e+07	4.60637e+07	4.29102e+07	4.63056e+07	5.03055e+07	4.70435e+07	4.78832e+07	4.75996e+07	4.88809e+07	4.67984e+07	4.60906e+07	4.54679e+07	4.63549e+07	4.56472e+07	4.56837e+07	4.87066e+07	4.06561e+07	4.53658e+07	4.83804e+07	4.26466e+07	49176380	4.77766e+07
	510.608	911.564		6.89721e+07	5.41732e+07	7.52155e+07	6.80061e+07	8.65812e+07	7.37776e+07	3.02389e+07	3.11207e+07	3.29465e+07	3.82835e+07	3.9268e+07	4.57719e+07	4.27209e+07	3.73068e+07	3.49676e+07	3.56745e+07	4.37531e+07	3.24207e+07	3.44876e+07	2.16305e+07	3.90617e+07	4.15869e+07
Dihydrostreptomycin 3'alpha,6-bisphosphate	490.544	742.547		4.97107e+07	3.14899e+07	6.12642e+07	5.12755e+07	4.42725e+07	4.43931e+07	5.10801e+07	5.80304e+07	5.10642e+07	5.3708e+07	5.39617e+07	5.17248e+07	3.34225e+07	4.82862e+07	3.57037e+07	4.9545e+07	3.57862e+07	4.44149e+07	3.82837e+07	4.20682e+07	4.22402e+07	3.03863e+07
	642.693	198.899		4.83746e+07	4.25224e+07	4.65707e+07	4.6904e+07	4.74105e+07	4.60095e+07	4.62101e+07	3.63582e+07	5.28812e+07	4.74686e+07	4.93707e+07	4.64102e+07	4.29915e+07	2.21057e+07	4.25585e+07	4.11576e+07	4.07652e+07	4.289e+07	4.45854e+07	4.27767e+07	4.12352e+07	4.22598e+07
	146.296	146.966		3.5564e+07	3.20674e+07	5.70946e+07	5.74054e+07	3.59893e+07	3.20918e+07	3.69305e+07	3.71753e+07	3.54039e+07	3.61518e+07	3.53223e+07	34370429	3.50753e+07	4.07683e+07	4.06373e+07	3.50505e+07	3.51932e+07	4.08118e+07	9.5536e+07	9.755e+07	3.34907e+07	3.30809e+07
	584.195	117.929		4.12111e+07	6.92432e+06	6.52899e+07	8.92821e+06	5.70217e+07	3.35232e+07	4.79382e+07	3.29094e+07	6.99303e+07	3.79828e+07	3.91383e+07	3.36122e+07	5.13936e+07	5.69276e+07	4.02185e+07	6.50199e+07	4.34384e+06	5.80498e+07	4.64591e+07	3.16824e+07	3.6621e+07	5.2236e+07
	64.3076	217.003		3.97713e+07	3.97157e+07	4.2195e+07	4.14744e+07	4.60007e+07	37241906	4.16346e+07	4.18178e+07	4.05492e+07	4.03617e+07	3.96187e+07	3.97829e+07	4.08897e+07	4.0935e+07	4.41896e+07	3.96766e+07	4.16394e+07	4.10047e+07	4.02565e+07	40428644	4.00338e+07	3.89694e+07
	36.5015	240.118		5.31968e+07	4.98107e+07	3.60663e+07	3.6733e+07	4.18177e+07	4.23731e+07	4.0205e+07	4.05745e+07	4.11782e+07	4.03799e+07	4.12648e+07	4.15566e+07	4.11678e+07	3.95769e+07	4.11855e+07	4.10482e+07	4.17115e+07	4.07683e+07	3.52732e+07	3.29479e+07	3.67344e+07	3.26312e+07
	575.906	176.917		5.76636e+07	2.91523e+07	5.69981e+07	4.29914e+07	1.86831e+07	1.09776e+08	2.7262e+07	5.69266e+07	6.48316e+07	3.94225e+07	4.83561e+07	4.23752e+07	3.38795e+07	3.97498e+07	2.46053e+07	4.32225e+07	1.35544e+07	3.69354e+07	3.47795e+06	2.42369e+07	3.04164e+07	4.33439e+07
	639.507	82.9541		4.79673e+07	3.86516e+07	3.73069e+07	3.73505e+07	3.83669e+07	3.75595e+07	3.50298e+07	3.37819e+07	39879729	3.60991e+07	3.94292e+07	3.55132e+07	4.92661e+07	3.73817e+07	3.62903e+07	3.73576e+07	4.5927e+07	3.83807e+07	4.62879e+07	4.16361e+07	3.93695e+07	4.80521e+07
	645.198	88.988		2.00393e+07	3.64109e+07	3.79663e+07	3.74694e+07	4.55894e+07	3.52954e+07	3.28453e+07	3.55434e+07	3.49755e+07	4.5309e+07	3.58807e+07	4.42041e+07	4.74536e+07	4.69476e+07	4.63659e+07	3.42407e+07	4.65661e+07	4.50683e+07	3.5487e+07	3.48304e+07	3.52416e+07	4.57316e+07
	32.7574	87.0086		4.89402e+07	3.91755e+07	5.11273e+07	4.66903e+07	3.32721e+07	3.92621e+07	3.28079e+07	4.24139e+07	3.68777e+07	3.44089e+07	3.41716e+07	3.58721e+07	3.62808e+07	3.63391e+07	5.67288e+07	3.78777e+07	2.3136e+07	3.21631e+07	2.33287e+07	2.38329e+07	5.47768e+07	5.4382e+07
	36.5015	348.043		3.66875e+07	3.53024e+07	3.62397e+07	3.73115e+07	3.9473e+07	4.03275e+07	3.87157e+07	3.78113e+07	3.931e+07	3.91172e+07	4.0057e+07	3.88167e+07	3.89057e+07	3.93176e+07	3.86249e+07	3.8613e+07	3.75816e+07	3.57189e+07	4.27971e+07	3.65421e+07	4.41825e+07	4.06647e+07
	128.601	146.966		4.03606e+07	3.92301e+07	3.95513e+07	3.98497e+07	3.96716e+07	3.89875e+07	3.88416e+07	3.80214e+07	3.7956e+07	3.65877e+07	3.90249e+07	3.86087e+07	3.90989e+07	3.98426e+07	3.85933e+07	3.85929e+07	3.59023e+07	3.53849e+07	3.76842e+07	3.63882e+07	4.00021e+07	3.81122e+07
	27.4047	260.025		2.83028e+07	4.07582e+07	2.91011e+07	2.97395e+07	2.91293e+07	2.99358e+07	3.68912e+07	3.60358e+07	3.76951e+07	3.80571e+07	3.74504e+07	3.79039e+07	3.84054e+07	3.72912e+07	3.8057e+07	3.77041e+07	5.80861e+07	5.59865e+07	3.91906e+07	3.88234e+07	3.4653e+07	3.23525e+07
	30.6164	218.015		4.50799e+07	4.28458e+07	3.74333e+07	3.93677e+07	3.7989e+07	4.00996e+07	3.70615e+07	3.69934e+07	3.68321e+07	3.61095e+07	3.72963e+07	3.75178e+07	3.76663e+07	3.82767e+07	3.87312e+07	3.77734e+07	2.94941e+07	3.05432e+07	3.33704e+07	3.41529e+07	3.69312e+07	3.78663e+07
	15.9445	97.0406		3.20194e+07	2.56564e+07	3.10754e+07	3.07366e+08	1.80984e+07	1.29895e+07	3.30195e+07	3.18926e+07	2.88459e+07	1.7527e+07	2.86955e+07	2.88729e+07	1.60545e+07	3.02974e+07	2.95885e+07	1.17253e+07	2.84203e+07	1.86638e+07	1.6455e+07	2.6449e+07	1.49328e+07	1.36181e+07
	34.3649	452.209		4.77688e+07	4.16987e+07	3.71562e+07	4.03748e+07	4.85924e+07	4.77136e+07	3.62401e+07	3.33798e+07	3.72848e+07	3.45296e+07	3.60719e+07	3.57524e+07	3.55138e+07	3.56284e+07	3.66392e+07	3.5715e+07	2.50542e+07	2.27443e+07	2.62943e+07	25627971	2.44326e+07	2.83846e+07
Nornitrogen mustard	163.601	141.017		3.77072e+07	3.50114e+07	2.83408e+07	3.27257e+07	8.27182e+07	5.96196e+07	3.17871e+07	3.30536e+07	1.25542e+07	3.28657e+07	2.94887e+07	3.23695e+07	3.26303e+07	3.01799e+07	2.7907e+07	3.24972e+07	2.97738e+07	2.60092e+07	3.51489e+07	2.86612e+07	3.82214e+07	3.16139e+07
	641.743	136.943		3.69988e+07	3.33214e+07	3.48543e+07	3.52984e+07	3.52069e+07	3.40484e+07	3.5549e+07	3.49521e+07	4.0057e+07	3.44292e+07	3.5275e+07	3.37685e+07	3.43602e+07	3.37635e+07	3.22038e+07	3.1377e+07	3.57223e+07	3.32134e+07	3.42314e+07	3.45048e+07	3.30117e+07	3.26269e+07
L-Glutamyl 5-phosphate	34.3646	226.096		4.18233e+07	3.95757e+07	3.51254e+07	3.64841e+07	4.04349e+07	4.10329e+07	3.39482e+07	3.38809e+07	3.63539e+07	3.46989e+07	3.48481e+07	34693384	3.39998e+07	3.48764e+07	3.62637e+07	3.49268e+07	2.70823e+07	2.60041e+07	2.98501e+07	2.96502e+07	2.76128e+07	3.09006e+07
Nornitrogen mustard	40.4798	141.017		3.24482e+07	2.95587e+07	3.5067e+07	3.90905e+07	3.36966e+07	2.88812e+07	3.50565e+07	3.74754e+07	3.1966e+07	3.19457e+07	3.16861e+07	3.18205e+07	3.56027e+07	3.51699e+07	3.34869e+07	4.12181e+07	3.25062e+07	3.71685e+07	3.30203e+07	3.56629e+07	2.89568e+07	3.58797e+07
	643.351	154.037		3.65201e+07	3.70703e+07	3.22414e+07	3.25048e+07	3.38523e+07	3.02659e+07	3.10339e+07	3.22127e+07	3.27364e+07	3.18447e+07	3.31477e+07	3.21509e+07	3.68691e+07	3.6684e+07	3.43554e+07	3.36251e+07	3.67883e+07	3.44192e+07	3.00706e+07	3.72671e+07	3.64984e+07	3.37439e+07
	36.2459	288.095		3.69731e+07	3.65664e+07	3.53225e+07	3.73261e+07	3.90706e+07	3.17177e+07	3.29723e+07	3.35391e+07	3.43211e+07	3.41475e+07	3.42292e+07	2.78416e+07	3.45632e+07	3.37179e+07	2.97287e+07	3.31835e+07	3.07778e+07	2.9242e+07	3.0848e+07	2.99704e+07	3.01691e+07	3.23378e+07
Thioxanthine monophosphate	34.6283	261.131		3.30487e+07	3.28729e+07	3.17744e+07	3.25665e+07	3.23126e+07	3.19178e+07	3.17444e+07	3.50618e+07	3.41838e+07	3.51569e+07	3.2622e+07	3.27266e+07	3.29344e+07	1.44498e+07	3.37623e+07	3.26023e+07	3.30005e+07	3.38707e+07	3.29028e+07	3.25788e+07	3.42806e+07	3.30934e+07
	28.2142	292.923		3.81118e+07	3.20083e+07	3.60233e+07	4.03061e+07	3.95613e+07	3.94906e+07	3.00675e+07	3.02973e+07	3.16396e+07	3.20544e+07	32356343	3.1065e+07	3.16142e+07	3.07177e+07	3.05207e+07	3.04466e+07	1.66928e+07	1.5691e+07	4.1135e+07	3.8612e+07	2.42985e+07	2.71625e+07
	648.402	181.009		3.10442e+07	3.1761e+07	3.16737e+07	3.25681e+07	3.13992e+07	3.07457e+07	3.10573e+07	31944178	3.19214e+07	3.19376e+07	3.13532e+07	3.13142e+07	3.23194e+07	3.158e+07	3.16341e+07	3.18746e+07	3.19394e+07	3.08228e+07	3.08425e+07	3.11802e+07	3.1918e+07	3.06564e+07
	640.275	149.905		3.11541e+07	2.99843e+07	3.09815e+07	3.06107e+07	3.12652e+07	3.14985e+07	3.00415e+07	3.14102e+07	3.31799e+07	3.13006e+07	3.09587e+07	2.99068e+07	3.08691e+07	3.09009e+07	2.96331e+07	3.03637e+07	3.17501e+07	3.14185e+07	3.11359e+07	30503566	3.0457e+07	3.03587e+07
	146.023	114.936		2.67192e+07	3.27717e+07	3.1096e+07	3.58931e+07	3.3254e+07	1.61967e+07	2.26043e+07	2.51256e+07	2.64359e+07	2.13813e+07	2.0949e+07	3.98453e+07	2.95367e+07	4.50102e+07	3.25302e+07	3.00292e+07	3.00314e+07	3.24457e+07	3.28218e+07	4.28476e+07	4.3405e+07	2.54654e+07
	665.837	173.965		2.42963e+07	2.29464e+07	2.65171e+07	32566003	3.29732e+07	3.47824e+07	3.10761e+07	3.3745e+07	3.31969e+07	3.34822e+07	1.93352e+07	3.36548e+07	3.37292e+07	2.98858e+07	3.24708e+07	3.34355e+07	3.38657e+07	3.27215e+07	3.30813e+07	3.41676e+07	1.87738e+07	3.35738e+07
	674.731	174.988		2.94174e+07	2.95173e+07	2.90967e+07	2.9789e+07	2.97766e+07	3.01066e+07	3.12932e+07	2.98876e+07	2.95592e+07	2.88617e+07	2.90661e+07	2.9736e+07	3.07487e+07	2.98985e+07	2.96298e+07	2.93734e+07	2.92023e+07	3.07697e+07	3.03505e+07	2.95543e+07	3.01554e+07	2.91455e+07
	496.675	154.037		2.8045e+07	2.69423e+07	3.05759e+07	3.33895e+07	2.79699e+07	2.89916e+07	3.10856e+07	3.10024e+07	3.3888e+07	3.31405e+07	3.22171e+07	3.37567e+07	3.28059e+07	2.79151e+07	2.94574e+07	2.91865e+07	2.79108e+07	2.35534e+07	2.77382e+07	2.48749e+07	2.64704e+07	3.03219e+07
N-Methyl-N'-nitro-N-nitrosoguanidine	32.2784	146.082		3.831e+07	4.02563e+07	40641325	4.16513e+07	3.99346e+07	4.22234e+07	2.9934e+07	2.82902e+07	3.00708e+07	2.93643e+07	2.93361e+07	2.98319e+07	2.98975e+07	2.96732e+07	2.94453e+07	2.9987e+07	1.43709e+07	1.67647e+07	1.89321e+07	1.60938e+07	2.1779e+07	1.74754e+07
	32.0066	270.091		2.97943e+07	2.89857e+07	3.13898e+07	2.97384e+07	2.98295e+07	2.41271e+07	2.87425e+07	2.69504e+07	2.87311e+07	2.78453e+07	2.85365e+07	2.73931e+07	2.80685e+07	2.69354e+07	2.87896e+07	2.83059e+07	2.7217e+07	2.77236e+07	2.8221e+07	2.48758e+07	2.26178e+07	2.06169e+07
	582.858	134.895		2.66561e+07	21307866	2.68033e+07	2.86333e+07	2.70335e+07	2.74728e+07	2.24891e+07	3.2614e+07	2.92245e+07	2.6821e+07	2.94919e+07	2.80728e+07	2.90689e+07	2.69703e+07	2.41135e+07	4.86122e+07	3.22599e+07	2.23286e+07	2.35928e+07	2.4346e+07	2.26184e+07	2.40586e+07
	135.054	330.069		1.43177e+07	1.13057e+07	7.36074e+06	4.69111e+06	1.46398e+07	1.29994e+07	28262344	2.76137e+07	2.91804e+07	27931978	2.88791e+07	2.8885e+07	2.88759e+07	2.8838e+07	2.96136e+07	2.89522e+07	4.70438e+07	5.16125e+07	3.99987e+07	4.39924e+07	2.97354e+07	2.71297e+07
	488.402	267.233		3.39524e+07	1.83185e+07	2.54512e+07	2.51475e+07	3.10542e+07	1.43132e+07	2.82463e+07	2.90676e+07	3.13576e+07	3.16123e+07	3.11471e+07	3.07118e+07	2.62505e+07	2.47628e+07	2.453e+07	2.36974e+07	2.5278e+07	2.0573e+07	2.36742e+07	2.69282e+07	2.38295e+07	2.0085e+07
	30.4814	251.995		1.10917e+06	1.16822e+06	888476	910773	1.82123e+06	2.49222e+06	2.72018e+07	2.82401e+07	2.56703e+07	2.66191e+07	2.65694e+07	2.71129e+07	2.82879e+07	2.77507e+07	2.76406e+07	2.77871e+07	4.25554e+07	5.10265e+07	4.9008e+07	4.09134e+07	6.249e+07	4.13259e+07
Oxaliplatin	518.358	394.262		2.71051e+07	3.49232e+07	2.7856e+07	2.97188e+07	2.90573e+07	2.86453e+07	2.74487e+07	2.72522e+07	2.84232e+07	2.72829e+07	2.93218e+07	3.03082e+07	1.86987e+07	3.27687e+07	1.48962e+07	3.19173e+07	2.42163e+07	2.19598e+07	2.50608e+07	1.94362e+07	9.43655e+06	2.07523e+07
	502.575	257.239		2.54719e+07	1.62328e+07	2.07527e+07	1.98119e+07	2.66682e+07	1.54347e+07	3.36929e+07	3.49827e+07	3.33951e+07	3.5464e+07	3.52124e+07	3.47162e+07	3.07778e+07	2.74206e+07	2.67479e+07	2.68341e+07	2.53649e+07	2.03147e+07	1.93195e+07	1.90811e+07	1.72416e+07	1.84984e+07
	552.618	174.015		2.19947e+07	4.24613e+07	2.00182e+07	1.43992e+07	2.66089e+07	1.63442e+07	2.74894e+07	2.46218e+07	2.27652e+07	2.58293e+07	2.06233e+07	2.16152e+07	2.33357e+07	4.11399e+07	3.26584e+07	1.95672e+07	2.85735e+07	2.04284e+07	2.06877e+07	29878452	2.72498e+07	2.66395e+07
	31.6878	239.077		2.6212e+07	2.37291e+07	3.17831e+07	2.69376e+07	2.50448e+07	2.13911e+07	2.45736e+07	2.54642e+07	2.46625e+07	2.53296e+07	2.65149e+07	2.52305e+07	2.53023e+07	2.502e+07	2.46385e+07	2.58266e+07	2.56828e+07	2.62445e+07	24907204	2.36963e+07	2.21783e+07	2.01293e+07
Nornitrogen mustard	99.5622	141.017		5.31471e+07	2.10038e+07	1.82274e+07	1.21611e+07	2.17468e+07	2.02766e+07	2.89398e+07	2.32107e+07	2.13272e+07	1.64098e+07	3.53183e+07	2.15314e+07	2.91113e+07	2.27872e+07	2.64024e+07	2.36752e+07	1.77014e+07	2.04692e+07	2.45508e+07	1.75995e+07	3.62562e+07	2.82322e+07
	510.608	912.568		3.62481e+07	2.95855e+07	4.04671e+07	3.7501e+07	4.51431e+07	3.93959e+07	1.60604e+07	1.66934e+07	1.75098e+07	2.04985e+07	2.10496e+07	2.45646e+07	2.28818e+07	1.99182e+07	1.80873e+07	1.90002e+07	2.30898e+07	1.77011e+07	1.82693e+07	1.13548e+07	2.11632e+07	2.25532e+07
	647.897	387.026		2.43754e+07	2.31785e+07	2.48667e+07	2.53737e+07	2.52669e+07	2.38909e+07	2.39345e+07	2.52182e+07	2.49155e+07	2.50306e+07	2.48493e+07	2.4581e+07	2.43826e+07	2.37999e+07	2.3906e+07	2.34175e+07	2.47499e+07	2.28662e+07	2.36512e+07	23215181	2.36715e+07	2.38115e+07
	30.3499	344.999		3.28035e+07	3.13189e+07	2.56409e+07	2.7752e+07	2.62344e+07	2.73759e+07	2.28168e+07	2.38586e+07	2.19457e+07	2.25193e+07	2.34902e+07	2.22573e+07	2.33922e+07	2.37187e+07	2.3277e+07	2.33201e+07	1.48852e+07	1.60346e+07	1.78235e+07	1.76887e+07	1.96081e+07	2.34435e+07
	631.915	96.96		2.35297e+07	2.0813e+07	2.5423e+07	2.32783e+07	2.50573e+07	2.26429e+07	2.42982e+07	2.62533e+07	2.39061e+07	2.25351e+07	2.32081e+07	2.26781e+07	2.29114e+07	2.28112e+07	2.27091e+07	2.31031e+07	2.25282e+07	2.18952e+07	2.31488e+07	2.24052e+07	2.25134e+07	2.12375e+07
	638.562	173.949		2.26347e+07	2.26166e+07	2.23367e+07	2.2357e+07	2.24475e+07	2.24583e+07	2.10038e+07	2.27174e+07	2.57655e+07	2.3421e+07	2.29476e+07	2.15567e+07	2.32736e+07	2.48057e+07	2.33536e+07	2.28629e+07	2.35993e+07	2.35145e+07	2.37849e+07	2.28839e+07	2.24903e+07	2.25713e+07
	443.743	391.288		2.76963e+07	2.00886e+07	2.8629e+07	2.41656e+07	1.94003e+07	1.95079e+07	2.17668e+07	2.11167e+07	2.45537e+07	2.33731e+07	2.50974e+07	3.35665e+07	2.4854e+07	2.20447e+07	1.1415e+07	2.22641e+07	2.37219e+07	1.25174e+07	2.2461e+07	1.78183e+07	2.14697e+07	2.30811e+07
	595.708	149.994		1.45829e+07	2.06261e+07	3.11286e+07	1.99505e+07	2.47718e+07	2.17233e+07	2.8823e+07	2.11441e+07	3.50099e+07	2.21837e+07	1.9848e+07	2.52619e+07	1.9689e+07	2.71227e+07	1.94606e+07	2.24118e+07	2.71187e+06	2.4705e+07	2.74439e+06	4.74129e+07	1.81938e+07	1.80586e+07
	517.021	392.291		2.50883e+07	2.09143e+07	2.5711e+07	2.70391e+07	2.73684e+07	2.69969e+07	2.27276e+07	2.23549e+07	2.28205e+07	2.32409e+07	2.29289e+07	2.40102e+07	1.9639e+07	1.89697e+07	1.81723e+07	1.79013e+07	2.32748e+07	1.95838e+07	1.96041e+07	1.85455e+07	1.85105e+07	1.9235e+07
	496.941	103.04		1.69237e+07	1.5579e+07	1.83831e+07	5.24705e+07	1.67836e+07	5.48848e+07	1.70369e+07	1.67341e+07	1.63976e+07	1.91994e+07	1.72494e+07	1.87266e+07	1.82559e+07	1.82646e+07	1.65289e+07	1.7261e+07	1.42872e+07	1.63053e+07	1.55039e+07	5.44331e+07	1.59018e+07	1.33107e+07
	640.409	95.976		1.31224e+07	2.24108e+07	2.41092e+07	2.18032e+07	2.29359e+07	2.60572e+07	2.23508e+07	2.38066e+07	2.35171e+07	2.26464e+07	2.36644e+07	1.22363e+07	2.3009e+07	1.34705e+07	2.61976e+07	2.32731e+07	2.4137e+07	1.41685e+07	2.24051e+07	2.62469e+07	2.24797e+07	2.19698e+07
	45.1703	103.04		1.83566e+07	1.93774e+07	1.98594e+07	1.72592e+07	1.97374e+07	1.8753e+07	1.88793e+07	1.96366e+07	2.01579e+07	1.99967e+07	2.11444e+07	2.11378e+07	2.21685e+07	2.3049e+07	2.32475e+07	2.32458e+07	2.77339e+07	2.78489e+07	2.04093e+07	2.20316e+07	2.52149e+07	2.45468e+07
	643.592	123.902		1.91464e+07	1.98918e+07	1.83929e+07	2.6953e+07	1.90227e+07	2.86233e+07	1.78809e+07	1.88516e+07	1.89871e+07	2.66389e+07	1.95551e+07	2.61025e+07	1.99589e+07	2.09272e+07	1.97512e+07	1.99741e+07	2.09309e+07	1.95532e+07	1.97064e+07	2.04893e+07	2.81585e+07	1.95633e+07
	466.743	157.123		2.02102e+07	2.06991e+07	2.13403e+07	2.01228e+07	2.00257e+07	2.07538e+07	2.25942e+07	2.06164e+07	2.04955e+07	2.18376e+07	2.1213e+07	2.20166e+07	2.23681e+07	2.22514e+07	2.38303e+07	2.41334e+07	2.03829e+07	2.06207e+07	2.06568e+07	1.86776e+07	2.29954e+07	2.00029e+07
	30.618	188.999		2.46468e+07	2.36729e+07	2.18765e+07	2.27218e+07	2.15512e+07	2.24776e+07	2.05184e+07	2.05766e+07	2.03076e+07	2.11117e+07	2.04316e+07	2.08018e+07	2.11014e+07	2.14547e+07	2.1802e+07	2.11433e+07	1.73914e+07	1.75647e+07	1.93674e+07	1.92644e+07	2.01862e+07	2.16609e+07
	30.956	254.967		2.13476e+07	2.19544e+07	2.14679e+07	2.21711e+07	19824796	2.08642e+07	2.02026e+07	2.24101e+07	2.02962e+07	2.09841e+07	2.05172e+07	2.01746e+07	2.06444e+07	2.14231e+07	2.09632e+07	2.12264e+07	1.87939e+07	1.97968e+07	2.061e+07	2.01836e+07	2.20382e+07	2.22684e+07
	30.6181	284.978		25121700	2.3592e+07	2.29173e+07	2.31879e+07	2.1588e+07	2.25578e+07	2.08942e+07	2.12707e+07	1.9992e+07	2.03685e+07	2.08429e+07	2.01778e+07	2.00554e+07	21174249	2.07007e+07	2.10972e+07	1.66345e+07	1.5733e+07	17996120	1.74162e+07	1.93596e+07	2.08029e+07
Ribose-1-arsenate	30.8903	273.049		1.45166e+07	1.74616e+07	1.47958e+07	1.3515e+07	1.75927e+07	1.89948e+07	2.06499e+07	2.06519e+07	2.05e+07	2.15812e+07	2.10699e+07	2.03921e+07	2.08439e+07	2.11398e+07	2.15413e+07	2.09005e+07	2.2654e+07	2.68056e+07	2.91997e+07	2.51344e+07	2.47262e+07	1.86257e+07
	490.542	743.55		2.22332e+07	1.72858e+07	2.67367e+07	2.12452e+07	1.87342e+07	2.00814e+07	2.22135e+07	2.38686e+07	2.2811e+07	2.38787e+07	2.31185e+07	2.31739e+07	1.49871e+07	2.39579e+07	2.31946e+07	2.21866e+07	1.5735e+07	1.51414e+07	1.68931e+07	1.83291e+07	1.89942e+07	1.41633e+07
	31.1502	157.994		1.96853e+07	2.02818e+07	2.11977e+07	2.09686e+07	1.91887e+07	2.01479e+07	2.04087e+07	2.09299e+07	1.95486e+07	2.02197e+07	1.94011e+07	2.01591e+07	2.10305e+07	2.00183e+07	1.97156e+07	2.01251e+07	1.86511e+07	1.94048e+07	1.97548e+07	1.94068e+07	2.10274e+07	2.08321e+07
	670.13	200.965		2.08724e+07	1.96971e+07	1.8662e+07	1.97428e+07	2.07004e+07	2.03227e+07	1.80434e+07	1.91449e+07	1.99836e+07	2.02005e+07	2.10054e+07	1.95596e+07	2.07681e+07	20005637	1.98998e+07	2.04448e+07	2.11607e+07	1.92659e+07	2.06676e+07	2.03348e+07	2.12668e+07	2.01261e+07
3,5,7-trihydroxy-2-(3-methoxyphenyl)-1lambda4-chromen-1-ylium	553.151	284.267		2.01712e+07	1.59739e+07	1.79271e+07	1.66768e+07	2.16275e+07	1.29851e+07	2.05103e+07	2.11003e+07	2.16032e+07	2.15487e+07	2.34447e+07	2.14369e+07	2.35089e+07	23142207	2.33537e+07	2.25768e+07	2.1176e+07	1.75379e+07	1.95578e+07	1.65709e+07	1.89595e+07	1.99871e+07
	113.826	96.9695		3.76345e+06	2.1575e+07	4.18369e+06	2.26651e+07	2.24217e+07	8.68341e+06	2.41477e+07	2.33679e+07	2.33977e+07	2.30477e+07	2.29009e+07	2.26262e+07	2.17527e+07	6.35784e+06	2.10365e+07	2.10775e+07	2.25517e+07	2.16711e+07	2.16895e+07	2.17246e+07	2.1601e+07	2.17078e+07
	497.487	176.917		1.717e+07	2.65195e+07	2.33831e+07	2.31842e+07	2.16797e+07	1.86292e+07	1.70244e+07	1.92061e+07	2.19511e+07	1.84736e+07	1.82137e+07	1.83341e+07	1.41488e+07	1.18659e+07	7.68244e+06	1.36536e+07	8.61061e+06	2.5673e+07	4.17386e+07	7.5864e+06	5.72266e+06	4.04501e+07
	504.991	228.59		1.16535e+07	8.33443e+06	1.71854e+07	1.64422e+07	1.56633e+07	1.339e+07	3.20453e+07	3.43069e+07	3.25455e+07	3.40088e+07	3.3085e+07	3.45977e+07	2.19527e+07	1.82495e+07	1.7857e+07	1.82131e+07	1.25756e+07	7.23707e+06	8.12133e+06	9.01806e+06	8.82946e+06	8.87635e+06
	580.183	85.0042		2.33481e+07	6.70399e+06	3.23376e+07	1.95823e+07	1.87359e+07	1.94294e+07	1.99962e+07	1.94844e+07	1.79265e+07	1.7287e+07	1.74114e+07	1.95035e+07	1.24334e+07	1.7933e+07	1.93535e+07	1.38866e+07	1.87809e+07	1.96628e+07	1.54719e+07	1.41163e+07	1.65643e+07	2.86114e+07
	34.362	323.076		2.16976e+07	1.99779e+07	1.92249e+07	2.01464e+07	2.29147e+07	2.14312e+07	1.9651e+07	1.92759e+07	1.89161e+07	1.90085e+07	1.90622e+07	1.91997e+07	1.8784e+07	1.88269e+07	1.79793e+07	1.81232e+07	1.39388e+07	1.34623e+07	1.66189e+07	1.71259e+07	1.48522e+07	1.59636e+07
	57.6963	103.04		1.57891e+07	1.29886e+07	1.37795e+07	1.86102e+07	1.41873e+07	1.55526e+07	1.66291e+07	1.75062e+07	1.86433e+07	1.91647e+07	1.87377e+07	1.91156e+07	1.96391e+07	1.93381e+07	1.88916e+07	2.11763e+07	2.15617e+07	2.25191e+07	1.91783e+07	1.8912e+07	2.06727e+07	2.20767e+07
	505.515	859.533		2.05307e+07	1.22345e+07	2.37498e+07	2.13601e+07	2.18497e+07	1.65504e+07	1.87871e+07	2.10423e+07	2.13111e+07	2.13333e+07	2.11548e+07	2.28011e+07	1.55612e+07	1.18552e+07	1.14955e+07	1.21357e+07	1.91444e+07	1.38105e+07	1.81883e+07	1.47309e+07	2.13925e+07	2.19267e+07
	32.2214	250.129		2.52975e+07	2.60488e+07	2.31555e+07	2.47717e+07	2.66219e+07	2.67713e+07	1.77194e+07	1.7618e+07	1.8126e+07	1.82048e+07	1.82448e+07	1.76329e+07	1.8223e+07	1.79256e+07	1.90374e+07	1.9109e+07	8.05781e+06	9.50513e+06	1.20681e+07	9.49369e+06	1.27812e+07	1.05819e+07
	661.799	134.895		2.26371e+07	2.0335e+07	1.71676e+07	1.74364e+07	1.7378e+07	1.45307e+07	2.05179e+07	2.4505e+07	2.15649e+07	1.74103e+07	1.50981e+07	1.72067e+07	1.33054e+07	1.66628e+07	2.03e+07	1.95668e+07	1.73052e+07	1.83179e+07	1.65016e+07	1.4982e+07	1.31208e+07	1.74232e+07
	458.984	480.309		1.45646e+07	1.06017e+07	13490869	1.14827e+07	1.52207e+07	1.13903e+07	2.00291e+07	2.0433e+07	2.01799e+07	2.01352e+07	2.06225e+07	2.06181e+07	1.71151e+07	1.61886e+07	1.5706e+07	1.60158e+07	1.80662e+07	2.30856e+07	2.33919e+07	2.03705e+07	2.30083e+07	1.7159e+07
	511.776	112.988		1.33259e+07	1.35084e+07	2.11852e+07	2.2545e+07	1.44303e+07	1.41251e+07	2.49474e+07	1.87725e+07	2.04414e+07	1.3525e+07	2.15141e+07	2.03155e+07	1.50808e+07	1.88527e+07	2.31659e+07	1.28486e+07	1.80129e+07	1.56869e+07	1.65232e+07	2.17591e+07	1.58949e+07	1.15211e+07
	30.8833	352.944		1.87296e+07	2.0478e+07	1.9331e+07	1.94929e+07	1.63519e+07	1.87066e+07	1.76752e+07	1.76891e+07	1.75678e+07	1.76044e+07	1.78891e+07	1.6566e+07	1.7553e+07	1.85836e+07	1.72269e+07	1.71176e+07	1.44427e+07	1.44023e+07	1.56246e+07	1.65875e+07	1.81577e+07	1.94526e+07
	30.6084	202.041		1.85605e+07	1.7781e+07	1.54136e+07	1.58674e+07	1.93216e+07	1.67934e+07	1.78922e+07	1.65988e+07	1.73802e+07	1.73598e+07	1.83556e+07	1.8377e+07	1.72214e+07	1.72806e+07	1.90693e+07	1.77393e+07	1.90225e+07	1.96704e+07	19731741	1.9246e+07	1.45461e+07	1.35038e+07
	493.242	137.986		1.91592e+07	2.107e+07	1.50533e+07	1.53692e+07	1.97847e+07	2.03276e+07	2.01679e+07	1.87849e+07	1.88738e+07	1.6643e+07	2.04558e+07	2.02685e+07	1.53921e+07	2.01079e+07	2.00241e+07	1.21257e+07	6.58436e+06	2.56663e+06	2.23129e+07	1.83307e+07	2.12595e+07	2.10484e+07
	27.9486	78.9586		1.87604e+07	1.70976e+07	1.7984e+07	1.78366e+07	1.75743e+07	1.71407e+07	1.63304e+07	1.59349e+07	1.66481e+07	1.66342e+07	1.80624e+07	1.70516e+07	1.66483e+07	1.64475e+07	1.74386e+07	1.66208e+07	1.3434e+07	1.48732e+07	1.80612e+07	1.71749e+07	1.70335e+07	1.76243e+07
	637.653	210.901		1.81892e+07	1.42143e+07	1.79835e+07	1.84809e+07	1.79248e+07	1.8286e+07	1.73388e+07	1.90137e+07	1.95663e+07	8.32102e+06	1.89607e+07	1.75285e+07	1.59814e+07	2.0552e+07	1.30977e+07	1.40489e+07	2.4358e+07	1.27913e+07	1.35119e+07	1.44226e+07	1.97556e+07	1.46232e+07
	634.64	199.851		2.15166e+07	1.07686e+07	2.17269e+07	2.14562e+07	2.14991e+07	5.48311e+06	1.40788e+07	2.2446e+07	2.40923e+07	2.21736e+07	2.18723e+07	1.50396e+07	1.83856e+07	1.76884e+07	1.5843e+07	1.59982e+07	1.43953e+07	1.36259e+07	1.26097e+07	7.33139e+06	1.55056e+07	1.3338e+07
	646.272	143.107		1.80567e+07	1.48824e+07	1.77304e+07	1.61672e+07	1.60329e+07	2.48761e+07	1.8278e+07	1.60925e+07	1.55377e+07	1.59705e+07	1.57162e+07	2.44922e+07	1.52674e+07	14711441	1.55573e+07	1.49644e+07	1.59902e+07	1.47066e+07	1.53336e+07	1.46243e+07	1.43492e+07	1.5737e+07
	31.1502	142.975		1.59495e+07	1.54909e+07	1.70997e+07	1.7488e+07	1.58229e+07	1.6497e+07	1.75211e+07	1.74089e+07	1.68824e+07	1.76795e+07	1.83751e+07	1.74216e+07	1.66938e+07	1.6106e+07	1.52332e+07	1.66395e+07	1.48073e+07	1.46601e+07	1.55365e+07	1.5999e+07	1.55905e+07	1.60948e+07
	644.688	143.991		1.72541e+07	1.64605e+07	1.72994e+07	1.75122e+07	1.22519e+07	1.65935e+07	1.85842e+07	1.66437e+07	1.72998e+07	1.76097e+07	1.20708e+07	1.7512e+07	1.76645e+07	1.71548e+07	1.78057e+07	1.59408e+07	1.83731e+07	1.65078e+07	1.17157e+07	1.73267e+07	1.20122e+07	1.90044e+07
	26.6115	134.017		1.47329e+07	1.43106e+07	1.72199e+07	1.62891e+07	1.89481e+07	1.49649e+07	1.57613e+07	1.60369e+07	1.59933e+07	1.60744e+07	1.64467e+07	1.67485e+07	1.66083e+07	1.68382e+07	1.64186e+07	1.63289e+07	1.76422e+07	1.97668e+07	1.62836e+07	1.49854e+07	1.61291e+07	1.52122e+07
	36.4723	88.9879		1.36755e+07	1.33571e+07	1.50055e+07	1.52807e+07	1.34209e+07	1.47441e+07	1.58634e+07	1.60075e+07	1.55615e+07	1.40587e+07	1.58252e+07	2.56636e+07	1.38738e+07	1.54651e+07	1.72394e+07	1.50644e+07	1.71848e+07	1.94963e+07	1.98526e+07	1.68457e+07	1.93451e+07	1.48207e+07
	451.496	205.159		1.4985e+07	1.64065e+07	1.64867e+07	1.59682e+07	1.58554e+07	1.57067e+07	1.50533e+07	1.62211e+07	1.47118e+07	1.67089e+07	1.53145e+07	1.55998e+07	1.6764e+07	1.68929e+07	1.65953e+07	1.69e+07	1.67262e+07	1.65909e+07	1.62064e+07	1.54183e+07	1.70083e+07	1.73214e+07
4-Bromocatechol	30.618	188.004		1.86783e+07	1.8304e+07	1.6453e+07	1.75934e+07	1.59569e+07	1.74216e+07	1.5598e+07	1.6517e+07	1.55449e+07	1.58635e+07	1.62291e+07	1.54708e+07	15881369	1.66029e+07	1.7157e+07	1.64361e+07	1.32973e+07	1.34124e+07	1.44818e+07	1.45349e+07	1.46091e+07	1.61479e+07
Convicine	469.968	304.236		14088871	9.85935e+06	1.28719e+07	8.39986e+06	1.4321e+07	7.14188e+06	1.28544e+07	1.34466e+07	1.5581e+07	1.61596e+07	1.60198e+07	1.61925e+07	1.67246e+07	1.65946e+07	1.59391e+07	1.59248e+07	2.53873e+07	2.89481e+07	2.10611e+07	2.242e+07	1.68921e+07	1.39144e+07
2-hydroxy-3-[4-hydroxy-3-(sulfooxy)phenyl]propanoic acid	444.811	277.217		1.6706e+07	9.67316e+06	1.17955e+07	8.11034e+06	1.44525e+07	6.32834e+06	1.54614e+07	1.62191e+07	1.55152e+07	15592258	1.56477e+07	1.57992e+07	1.67443e+07	1.67747e+07	1.70367e+07	1.68103e+07	2.03154e+07	2.26816e+07	2.10887e+07	1.96719e+07	1.83133e+07	1.49006e+07
	640.404	151.903		1.55457e+07	1.52689e+07	1.56794e+07	1.52279e+07	1.59861e+07	1.60011e+07	1.50005e+07	1.57754e+07	1.6522e+07	1.5811e+07	1.56389e+07	15406339	1.57652e+07	1.5412e+07	1.54681e+07	1.55332e+07	1.59431e+07	1.59018e+07	1.56395e+07	1.57191e+07	1.58378e+07	1.56922e+07
	36.4998	465.221		2.41936e+07	2.34733e+07	1.51178e+07	1.62126e+07	1.95019e+07	1.92025e+07	1.44296e+07	1.45876e+07	1.58074e+07	1.53305e+07	1.69029e+07	1.53959e+07	1.52039e+07	1.52669e+07	1.55201e+07	1.64051e+07	1.258e+07	1.29004e+07	1.15949e+07	1.02909e+07	1.16128e+07	1.21422e+07
	496.959	336.13		1.11659e+07	8.51609e+06	9.99842e+06	3.43905e+07	5.23847e+07	1.11572e+07	1.16239e+07	1.1827e+07	1.2219e+07	1.16307e+07	1.17602e+07	1.13454e+07	1.20854e+07	1.03509e+07	9.64494e+06	1.01656e+07	1.14026e+07	1.04168e+07	1.11402e+07	1.29035e+07	3.78192e+07	1.93342e+07
	634.108	218.852		2.09472e+07	1.47415e+07	1.4871e+07	1.61381e+07	2.03696e+07	1.9897e+07	1.41148e+07	2.02567e+07	2.2239e+07	1.43981e+07	2.02363e+07	1.99509e+07	1.58554e+07	1.12444e+07	1.3839e+07	1.42584e+07	1.24078e+07	1.09161e+07	14495119	1.1645e+07	5.35574e+06	1.15665e+07
Stearyltrimethylammonium chloride	89.5478	347.039		1.57719e+07	2.19048e+06	1.47632e+07	2.54986e+07	1.64026e+07	1.62807e+07	1.68279e+07	1.61238e+07	1.65934e+07	1.59957e+07	1.56896e+07	1.98146e+07	1.56751e+07	1.54179e+07	1.55329e+07	1.58681e+07	1.08579e+07	1.61985e+07	1.61122e+07	1.44563e+07	2.70237e+06	2.2168e+07
	10.5092	122.025		1.58371e+07	1.50679e+07	1.65032e+07	1.67636e+07	3.84863e+06	1.58241e+07	1.6973e+07	1.57924e+07	1.65059e+07	1.68058e+07	1.64595e+07	1.64383e+07	1.53696e+07	1.47709e+07	1.48889e+07	1.48581e+07	1.60121e+07	1.47948e+07	1.47291e+07	1.55774e+07	1.55233e+07	1.55321e+07
	39.4592	302.11		2.14755e+07	2.00854e+07	1.58664e+07	1.55369e+07	1.73053e+07	1.81618e+07	1.86184e+07	1.81079e+07	1.84579e+07	1.86288e+07	1.88559e+07	18502295	1.12123e+07	1.83117e+07	8.20847e+06	1.87519e+07	8.29554e+06	1.09881e+07	7.50064e+06	7.32274e+06	7.93575e+06	1.60843e+07
	710.133	155.002		1.41784e+07	1.49004e+07	1.15159e+07	1.46248e+07	1.41458e+07	1.65567e+07	1.53404e+07	1.57297e+07	1.85207e+07	1.45454e+07	1.5661e+07	1.43247e+07	1.58065e+07	1.41186e+07	1.43188e+07	8.35686e+06	1.28228e+07	1.05704e+07	3.07845e+07	2.16532e+07	1.11779e+07	1.32414e+07
	34.3621	181.109		1.95624e+07	1.76725e+07	1.57238e+07	1.67496e+07	1.90541e+07	1.78677e+07	1.38588e+07	1.51742e+07	1.50407e+07	1.46688e+07	1.51814e+07	1.51027e+07	1.47508e+07	1.51503e+07	1.57165e+07	1.5084e+07	1.19085e+07	1.16305e+07	1.34918e+07	1.22936e+07	1.18419e+07	1.30204e+07
	30.7339	382.955		17384101	1.79819e+07	1.67997e+07	1.68755e+07	1.49299e+07	1.70536e+07	1.48174e+07	1.46657e+07	1.39252e+07	1.44861e+07	1.45321e+07	1.55288e+07	1.45228e+07	1.52862e+07	1.54467e+07	1.53563e+07	1.09518e+07	1.16918e+07	1.29371e+07	1.2419e+07	1.44492e+07	1.58353e+07
	30.3473	329.025		1.81769e+07	1.74041e+07	1.49043e+07	1.51667e+07	1.80196e+07	1.52761e+07	1.40653e+07	1.51343e+07	1.39308e+07	1.44614e+07	1.52398e+07	1.46707e+07	1.48504e+07	1.49461e+07	1.60346e+07	1.53171e+07	1.27084e+07	1.34891e+07	1.49032e+07	1.44056e+07	1.03469e+07	1.19107e+07
	507.661	391.262		2.67035e+06	856053	7.2157e+07	7.06325e+07	1.51681e+06	5.53863e+07	3.54713e+06	3.70984e+06	3.75775e+06	3.61239e+06	3.78488e+06	3.67225e+06	2.10497e+06	2.14109e+06	2.09575e+06	2.11124e+06	3.01761e+06	2.01125e+06	3.15803e+06	3.10865e+06	3.7404e+07	4.08712e+07
	255.522	143.107		1.37156e+07	1.57725e+07	1.41262e+07	1.33322e+07	1.4909e+07	1.31825e+07	1.40832e+07	1.31298e+07	1.40128e+07	1.39194e+07	1.4414e+07	1.51241e+07	1.52498e+07	1.49989e+07	1.46211e+07	1.44858e+07	1.65835e+07	1.66167e+07	1.4759e+07	1.41364e+07	1.44929e+07	1.50497e+07
	35.437	307.08		1.05666e+07	9.56378e+06	1.11816e+07	1.11312e+07	9.90318e+06	1.09511e+07	1.46015e+07	1.36111e+07	1.58938e+07	1.45767e+07	1.44028e+07	1.40519e+07	1.38801e+07	1.39961e+07	1.35837e+07	1.44548e+07	1.99876e+07	1.90726e+07	2.10792e+07	1.71476e+07	1.91555e+07	1.63357e+07
	614.981	141.923		1.48578e+07	1.84071e+07	1.63857e+07	1.26418e+07	8.71334e+06	9.61616e+06	7.55681e+06	1.22898e+07	1.51264e+07	1.45157e+07	1.50867e+07	1.23704e+07	1.91184e+07	1.55568e+07	1.14981e+07	1.50383e+07	1.64044e+07	1.14426e+07	9.09023e+06	1.58684e+07	2.7771e+07	1.91793e+07
	33.0249	128.035		8.3424e+06	1.00827e+07	8.10742e+06	6.81261e+06	9.82444e+06	1.15372e+07	1.29184e+07	1.31943e+07	1.50174e+07	1.36411e+07	1.26462e+07	1.49489e+07	1.27142e+07	1.31914e+07	1.51625e+07	1.32407e+07	2.37566e+07	2.5209e+07	2.68362e+07	2.14895e+07	1.40786e+07	1.28041e+07
	238.143	143.107		1.40587e+07	1.29958e+07	1.39164e+07	1.38109e+07	1.36174e+07	1.38166e+07	1.57842e+07	1.22063e+07	1.28153e+07	1.36796e+07	1.54709e+07	1.38143e+07	1.37434e+07	1.36847e+07	1.35857e+07	1.34614e+07	1.32793e+07	2.50154e+07	1.36012e+07	1.36448e+07	1.36126e+07	1.3207e+07
	32.021	318.095		1.78743e+07	1.96463e+07	1.88049e+07	1.90065e+07	1.82321e+07	1.93552e+07	1.43469e+07	1.41447e+07	1.42512e+07	1.44845e+07	1.43825e+07	1.44289e+07	1.49319e+07	1.44345e+07	1.43502e+07	1.44884e+07	7.08227e+06	8.42623e+06	1.03382e+07	8.29264e+06	1.16613e+07	8.92735e+06
	29.007	132.946		1.586e+07	1.31147e+07	1.44837e+07	1.53384e+07	1.69675e+07	1.34432e+07	1.35707e+07	1.51394e+07	1.41084e+07	1.41306e+07	1.34843e+07	1.35979e+07	1.44389e+07	1.38288e+07	1.45173e+07	1.40829e+07	1.38991e+07	1.35955e+07	1.59067e+07	1.45611e+07	1.06805e+07	1.12544e+07
	694.706	155.002		1.08461e+07	1.14914e+07	1.33905e+07	1.80422e+07	1.35828e+07	1.52018e+07	1.47494e+07	1.92478e+07	1.39373e+07	1.72497e+07	1.36297e+07	1.36767e+07	1.04351e+07	1.5617e+07	1.29154e+07	1.3484e+07	1.45303e+07	1.3159e+07	1.32696e+07	1.12904e+07	1.28771e+07	1.72598e+07
	36.5064	479.236		2.46199e+07	2.18741e+07	1.09461e+07	1.10581e+07	14613145	1.59635e+07	1.41723e+07	1.35411e+07	1.46838e+07	1.41389e+07	1.45241e+07	1.39129e+07	1.37444e+07	1.35691e+07	1.42218e+07	1.3448e+07	1.40458e+07	1.36545e+07	1.00928e+07	1.00992e+07	1.12465e+07	1.00203e+07
	637.999	84.9511		1.22945e+07	1.4158e+07	1.39169e+07	1.59192e+07	1.31162e+07	1.63615e+07	1.23171e+07	1.18865e+07	1.57612e+07	1.41533e+07	1.34915e+07	1.21493e+07	1.53087e+07	1.301e+07	1.28286e+07	1.50528e+07	1.30973e+07	1.29162e+07	1.42369e+07	1.53962e+07	1.26868e+07	1.57173e+07
Dihydroxyfumarate	35.4318	147.066		6.11883e+06	6.30203e+06	1.47833e+07	1.22139e+07	1.59902e+07	1.66385e+07	1.26237e+07	1.38504e+07	1.36672e+07	1.45293e+07	1.36895e+07	1.33456e+07	1.4563e+07	1.376e+07	1.46973e+07	1.47468e+07	1.63211e+07	2.065e+07	2.05874e+07	1.19226e+07	1.45255e+07	9.13672e+06
	32.7575	267.072		1.85258e+07	1.25155e+07	1.77245e+07	1.63358e+07	1.0118e+07	7.65703e+06	1.42901e+07	1.39035e+07	1.60203e+07	1.40708e+07	1.42398e+07	1.43895e+07	1.38182e+07	1.30643e+07	1.48343e+07	1.50579e+07	6.13564e+06	8.12022e+06	6.87183e+06	8.37397e+06	2.45155e+07	2.39047e+07
	31.4122	243.038		8.26148e+06	1.01054e+07	9.19062e+06	8.46688e+06	1.05203e+07	1.15647e+07	1.39534e+07	1.37007e+07	1.33759e+07	1.34901e+07	1.3985e+07	1.39046e+07	1.37213e+07	1.34135e+07	1.39307e+07	1.39593e+07	1.72313e+07	2.01505e+07	20793173	1.77948e+07	1.7289e+07	1.22267e+07
	30.616	269.004		1.52433e+07	1.44566e+07	1.34216e+07	1.36729e+07	1.54805e+07	1.40325e+07	1.33391e+07	1.42919e+07	1.35867e+07	1.33084e+07	1.38715e+07	1.28721e+07	1.35235e+07	1.43067e+07	1.36464e+07	1.33229e+07	1.41769e+07	1.38841e+07	1.38275e+07	1.46858e+07	1.03301e+07	1.04831e+07
	237.881	401.087		1.36951e+07	1.36627e+07	1.37179e+07	1.35456e+07	1.43056e+07	1.40269e+07	1.38614e+07	1.32035e+07	1.33579e+07	1.38706e+07	1.35665e+07	1.34282e+07	1.3778e+07	1.32649e+07	1.31014e+07	1.34365e+07	1.35584e+07	1.34417e+07	1.37661e+07	1.38116e+07	1.36538e+07	1.33791e+07
Selenophosphoric acid	636.709	159.946		1.54573e+07	1.53515e+07	8.16164e+06	1.52834e+07	9.62906e+06	1.00343e+07	1.48622e+07	1.59945e+07	1.79217e+07	1.12321e+07	1.62558e+07	1.05167e+07	1.63081e+07	1.8751e+07	1.71351e+07	1.57506e+07	1.62682e+07	9.02046e+06	16818123	1.60524e+07	1.89195e+06	9.91101e+06
	30.6081	91.0285		1.42149e+07	1.44082e+07	1.32741e+07	1.35533e+07	1.39592e+07	1.38527e+07	1.26831e+07	1.19487e+07	1.29109e+07	1.2993e+07	1.32075e+07	1.32832e+07	1.3737e+07	1.39421e+07	1.44384e+07	1.40496e+07	1.16525e+07	1.29132e+07	1.413e+07	1.26047e+07	1.33552e+07	1.45878e+07
	30.1836	224.957		1.52485e+07	1.59383e+07	1.48148e+07	1.64877e+07	1.47976e+07	1.55994e+07	1.32599e+07	1.35508e+07	1.26434e+07	1.33811e+07	1.35353e+07	1.3089e+07	1.3526e+07	1.284e+07	1.30723e+07	1.29495e+07	9.21328e+06	8.92012e+06	1.21114e+07	1.20862e+07	1.28909e+07	1.38664e+07
	36.233	573.146		1.41455e+07	1.28169e+07	1.23098e+07	1.42347e+07	1.57769e+07	1.68005e+07	1.29336e+07	1.32406e+07	1.3462e+07	1.30482e+07	1.40873e+07	1.32734e+07	1.35185e+07	1.37695e+07	1.32839e+07	1.39544e+07	1.09794e+07	9.73013e+06	1.43194e+07	1.11833e+07	1.22561e+07	1.31352e+07
	30.6147	314.989		1.83102e+07	1.62771e+07	1.513e+07	1.51622e+07	1.44845e+07	1.48911e+07	1.27923e+07	1.41024e+07	1.28635e+07	1.2832e+07	1.30605e+07	1.35025e+07	1.28786e+07	1.34451e+07	1.28177e+07	1.36217e+07	9.45975e+06	9.45166e+06	1.05831e+07	1.04341e+07	1.12575e+07	1.34115e+07
	645.176	155.001		1.26276e+07	1.41694e+07	1.3202e+07	1.53517e+07	1.45048e+07	1.22692e+07	1.16991e+07	1.43971e+07	1.25788e+07	1.24529e+07	1.37594e+07	1.2325e+07	1.21954e+07	1.24981e+07	1.20458e+07	1.20174e+07	1.40371e+07	1.43223e+07	1.30716e+07	1.24022e+07	1.36496e+07	1.16778e+07
	510.244	888.558		1.81923e+07	1.41855e+07	1.81058e+07	1.65925e+07	1.83579e+07	15255505	8.73116e+06	9.16551e+06	9.9683e+06	1.13194e+07	1.16917e+07	1.31702e+07	1.15175e+07	9.87533e+06	9.62885e+06	1.1272e+07	1.53172e+07	1.5231e+07	1.24826e+07	1.05029e+07	1.24168e+07	1.39424e+07
	513.248	216.853		1.71696e+07	8.71918e+06	5.55055e+06	1.47665e+07	1.3701e+07	1.58821e+07	1.30777e+07	1.49868e+07	1.39114e+07	1.78069e+07	1.14522e+07	6.45582e+06	1.43309e+07	1.40599e+07	8.08226e+06	1.57545e+07	1.23079e+06	1.91789e+07	1.96921e+07	9.74618e+06	1.88927e+07	1.16792e+07
Oxaliplatin	486.548	394.262		8.27338e+06	1.42045e+07	1.25474e+07	1.72797e+07	1.16779e+07	1.71766e+07	1.56625e+07	1.12499e+07	1.30594e+07	1.46599e+07	1.57735e+07	2.17044e+07	1.10222e+07	1.90596e+07	7.98872e+06	1.34131e+07	1.11935e+07	9.17461e+06	1.47776e+07	7.12924e+06	1.10414e+07	6.94343e+06
	211.981	121.029		1.00239e+07	3.06951e+07	1.25411e+07	1.05263e+07	9.98849e+06	3.0023e+07	1.04401e+07	1.03751e+07	1.06038e+07	1.02171e+07	9.90564e+06	9.48724e+06	9.67583e+06	9.55596e+06	9.29729e+06	9.81141e+06	1.00571e+07	9.26344e+06	9.22207e+06	3.02404e+07	1.30888e+07	9.78424e+06
D-Fructose 1,6-bisphosphate	485.243	339.104		1.12578e+07	9.69605e+06	2.22577e+07	16367710	1.08898e+07	9.99067e+06	1.01216e+07	1.76317e+07	1.12211e+07	1.22123e+07	1.25811e+07	1.25483e+07	2.11933e+07	1.21366e+07	1.48859e+07	1.77772e+07	1.03236e+07	9.20933e+06	1.32604e+07	9.25734e+06	9.57116e+06	9.48509e+06
	27.4014	520.055		8.24013e+06	14043621	7.92654e+06	8.26148e+06	8.06966e+06	8.23278e+06	1.26107e+07	1.15316e+07	1.30859e+07	1.28894e+07	1.22933e+07	1.2813e+07	1.30928e+07	1.2337e+07	1.27762e+07	1.2702e+07	2.64091e+07	2.58895e+07	1.29135e+07	1.40852e+07	1.07407e+07	9.67883e+06
	505.784	505.374		1.75097e+07	4.16034e+06	6.58489e+06	1.65152e+07	2.17919e+07	5.72729e+06	8.61735e+06	1.27636e+07	2.01918e+07	1.39069e+07	1.99258e+07	2.05211e+07	1.92286e+07	1.88638e+07	1.81666e+07	1.86352e+07	9.63558e+06	3.14384e+06	4.32747e+06	1.00944e+07	4.56658e+06	4.30662e+06
	507.402	909.549		2.06771e+07	1.4564e+07	2.54249e+07	2.01965e+07	1.85642e+07	1.93241e+07	1.4409e+07	1.5932e+07	1.1122e+07	1.15725e+07	1.18805e+07	1.75373e+07	9.68259e+06	7.38804e+06	8.97441e+06	8.10394e+06	7.44557e+06	5.29773e+06	8.08858e+06	5.56472e+06	8.00552e+06	9.27512e+06
	442.94	135.971		1.21894e+07	9.33628e+06	1.81003e+07	1.20043e+07	2.21057e+07	5.7216e+06	1.10472e+07	1.23284e+07	1.14119e+07	1.20336e+07	1.5355e+07	1.64816e+07	1.45413e+07	8.94399e+06	8.58438e+06	9.565e+06	1.14037e+07	1.21527e+07	2.24605e+07	1.72712e+07	7.40124e+06	3.83857e+06
7-hydroxy-6-methoxy-3-(1,2,5-trihydroxy-4-oxocyclohexa-2,5-dien-1-yl)-4H-chromen-4-one	508.995	331.264		9.42441e+06	3.36735e+06	1.06854e+07	8.54276e+06	8.46349e+06	5.17588e+06	1.77697e+07	1.86392e+07	1.83062e+07	1.93392e+07	1.85029e+07	2.11052e+07	1.64788e+07	1.37634e+07	1.31671e+07	1.4794e+07	1.06222e+07	7.9525e+06	6.09383e+06	1.10264e+07	1.05489e+07	8.57564e+06
	538.663	162.914		1.21054e+07	1.56665e+07	1.50246e+06	1.06827e+07	1.26214e+07	1.35937e+07	1.98425e+07	1.13831e+07	1.22215e+07	1.24132e+07	1.36209e+07	1.75837e+07	1.67452e+07	1.45166e+07	1.44373e+07	1.44285e+07	1.19326e+07	8.48178e+06	1.74244e+07	1.01238e+07	9.13684e+06	1.238e+06
	553.418	138.97		9.46539e+06	8.10346e+06	5.50099e+06	9.77283e+06	2.44267e+07	1.15957e+07	9.96948e+06	1.5992e+07	1.46852e+07	1.92939e+07	1.21975e+07	1.4403e+07	9.33612e+06	1.30594e+07	1.12875e+07	1.42534e+07	9.94432e+06	1.28682e+07	1.24404e+07	1.41363e+07	1.16948e+07	5.40078e+06
	583.795	118.927		1.14032e+07	1.11206e+07	1.69693e+07	1.10251e+07	6.34469e+06	1.36866e+07	9.70537e+06	7.52191e+06	1.69308e+07	1.45594e+07	1.13368e+07	1.10882e+07	1.52644e+07	1.50056e+07	1.05455e+07	1.2471e+07	1.14197e+07	1.07386e+07	1.095e+07	9.38047e+06	1.08535e+07	1.73899e+07
	35.9727	550.155		1.34171e+07	1.4592e+07	1.47355e+07	1.31794e+07	1.00831e+07	1.14124e+07	1.28005e+07	1.22444e+07	1.27502e+07	1.21823e+07	1.25863e+07	1.22162e+07	1.18484e+07	1.1891e+07	1.16422e+07	1.159e+07	1.01998e+07	9.28968e+06	9.96147e+06	9.21273e+06	1.38776e+07	1.30282e+07
	641.739	137.986		1.23458e+07	8.8357e+06	1.22345e+07	1.06845e+07	1.17329e+07	1.21995e+07	1.33021e+07	1.26622e+07	1.16432e+07	1.15217e+07	1.18246e+07	1.2634e+07	1.24264e+07	1.11923e+07	1.05428e+07	1.24599e+07	1.09149e+07	1.29522e+07	1.27699e+07	1.42045e+07	1.24545e+07	1.28491e+07
	26.0688	275.021		1.01528e+07	8.40162e+06	1.47597e+07	1.45057e+07	1.88159e+07	1.32605e+07	1.14402e+07	1.26871e+07	1.03443e+07	1.23783e+07	1.11974e+07	1.28644e+07	1.23135e+07	1.28261e+07	1.12878e+07	1.21098e+07	1.0455e+07	1.16661e+07	1.00659e+07	8.50989e+06	1.20622e+07	1.09106e+07
	636.666	178.922		1.25866e+07	1.22178e+07	1.22281e+07	1.26228e+07	1.25028e+07	1.21927e+07	1.26002e+07	1.35176e+07	1.33751e+07	1.42015e+07	7.53332e+06	7.5272e+06	1.13838e+07	1.24413e+07	6.86954e+06	1.17183e+07	1.37678e+07	1.20458e+07	1.51427e+07	1.31332e+07	1.08894e+07	1.16601e+07
	653.019	96.009		1.25291e+07	1.2168e+07	5.56868e+06	1.17312e+07	1.22779e+07	11961874	10327977	1.20388e+07	1.08554e+07	1.09177e+07	1.25714e+07	1.26423e+07	1.09339e+07	1.27692e+07	1.10773e+07	1.35297e+07	1.25176e+07	1.15682e+07	1.33234e+07	1.25765e+07	1.23056e+07	1.34475e+07
	472.23	154.037		1.16672e+07	1.46054e+07	1.27609e+07	1.05132e+07	1.23563e+07	1.20409e+07	9.44902e+06	1.46316e+07	1.22363e+07	1.24025e+07	1.53336e+07	1.74505e+07	1.04884e+07	1.29279e+07	1.07048e+07	1.0898e+07	9.32437e+06	1.12588e+07	570753	1.09322e+07	9.85152e+06	1.65838e+07
	34.0923	489.161		1.61618e+07	1.42091e+07	1.22899e+07	1.41766e+07	1.63341e+07	1.57176e+07	1.29955e+07	1.13429e+07	1.1766e+07	1.19273e+07	1.18486e+07	1.25362e+07	1.17883e+07	1.15796e+07	1.17852e+07	1.0454e+07	7.83988e+06	7.08072e+06	9.25626e+06	9.16621e+06	8.13719e+06	9.83335e+06
	583.391	112.999		1.07394e+07	1.30337e+07	1.31774e+07	1.16316e+07	1.42751e+06	1.29163e+07	1.10023e+07	1.92297e+07	1.35572e+07	11462512	9.65933e+06	10336871	2.03283e+07	1.11635e+07	1.14955e+07	1.14397e+07	6.75078e+06	1.1188e+07	1.6278e+07	1.07046e+07	1.12345e+07	8.6317e+06
	41.0714	96.9695		7.87277e+06	7.6006e+06	7.90523e+06	8.53714e+06	7.50805e+06	9.79205e+06	8.33136e+06	8.96324e+06	6.74899e+06	7.30434e+06	6.79154e+06	7.77453e+06	8.71045e+06	7.75671e+06	6.69023e+06	7.94024e+06	2.72365e+07	2.7636e+07	6.19063e+06	7.33102e+06	2.83777e+07	3.04662e+07
	637.235	202.957		1.56422e+07	5.75277e+06	7.7472e+06	1.50337e+07	1.53879e+07	1.51578e+07	8.70318e+06	9.53957e+06	1.15805e+07	1.52374e+07	9.87242e+06	8.14665e+06	1.03112e+07	1.77287e+07	9.88739e+06	1.55333e+07	1.9066e+06	8.7015e+06	1.6132e+07	1.59743e+07	8.70461e+06	1.03517e+07
	61.4366	97.0406		3.10469e+07	1.04481e+06	8.45438e+06	1.10044e+07	2.39481e+07	8.61282e+06	1.56407e+07	1.0485e+07	1.35948e+07	1.28408e+07	8.07613e+06	1.0246e+07	8.69179e+06	9.04056e+06	1.42943e+07	1.04836e+07	1.40352e+07	2.50854e+06	1.50327e+07	4.60239e+06	7.50125e+06	1.08685e+07
	30.6179	172.985		1.28609e+07	1.2403e+07	1.19416e+07	1.25955e+07	1.19231e+07	1.19578e+07	1.22253e+07	1.20534e+07	1.2271e+07	1.20366e+07	1.25617e+07	1.17105e+07	1.14446e+07	1.13827e+07	1.15178e+07	1.08768e+07	8.88462e+06	8.97113e+06	9.38426e+06	9.8876e+06	9.926e+06	1.07252e+07
	29.8206	162.957		1.42991e+07	1.27626e+07	1.18745e+07	1.23611e+07	1.43831e+07	1.1716e+07	1.18882e+07	1.16473e+07	1.05327e+07	1.14173e+07	1.08919e+07	1.12425e+07	1.14934e+07	1.11376e+07	1.16079e+07	1.09345e+07	9.98677e+06	1.05906e+07	9.9957e+06	1.0391e+07	8.49348e+06	9.25578e+06
	27.9227	358.002		9.9431e+06	1.20948e+07	9.48475e+06	9.69059e+06	9.70413e+06	9.42621e+06	1.085e+07	1.09269e+07	1.17684e+07	1.10697e+07	1.15477e+07	1.15283e+07	1.16305e+07	1.12043e+07	1.18746e+07	1.16258e+07	1.35549e+07	1.28015e+07	1.2875e+07	1.39218e+07	9.59722e+06	9.64972e+06
3,5-Dinitrosalicylic acid	34.3621	227.103		1.34538e+07	1.30656e+07	1.11106e+07	1.19196e+07	1.34114e+07	1.3608e+07	1.05225e+07	1.07052e+07	1.13618e+07	1.1077e+07	1.136e+07	1.17254e+07	1.13426e+07	1.03882e+07	1.1958e+07	1.15786e+07	9.25607e+06	8.61949e+06	9.87481e+06	8.8585e+06	9.40741e+06	9.43543e+06
	32.2268	221.122		1.49252e+07	1.48209e+07	1.57277e+07	1.57449e+07	1.51113e+07	1.59629e+07	1.1216e+07	1.08173e+07	1.12753e+07	1.2033e+07	1.06092e+07	1.149e+07	1.08598e+07	1.08036e+07	1.1078e+07	1.11893e+07	5.45945e+06	6.17758e+06	7.35637e+06	6.0566e+06	8.38612e+06	6.81717e+06
	510.6	835.533		1.53022e+07	1.40189e+07	1.55476e+07	1.4917e+07	1.88088e+07	1.53389e+07	5.62991e+06	6.34088e+06	6.48302e+06	7.53195e+06	8.26835e+06	9.55589e+06	9.96421e+06	9.32532e+06	8.68405e+06	8.86466e+06	1.72861e+07	1.37503e+07	1.31976e+07	7.27868e+06	9.62615e+06	7.80149e+06
	630.782	97.0042		1.27847e+07	1.50666e+07	7.9299e+06	1.08743e+07	6.34894e+06	1.46925e+07	7.70703e+06	8.15645e+06	1.17195e+07	7.98994e+06	1.10375e+07	7.404e+06	1.30283e+07	1.59226e+07	1.16826e+07	8.65382e+06	7.7899e+06	1.30293e+07	1.21937e+07	1.44174e+07	1.26614e+07	1.1822e+07
	30.8833	238.994		1.08102e+07	1.01047e+07	1.04855e+07	1.02187e+07	1.19002e+07	1.06193e+07	1.10189e+07	1.09319e+07	1.15745e+07	1.08413e+07	1.11548e+07	1.08829e+07	1.1448e+07	1.11279e+07	1.09885e+07	1.09466e+07	1.24635e+07	1.24524e+07	1.24247e+07	1.20726e+07	8.93021e+06	9.23095e+06
	378.469	473.217		4.12596e+06	4.96635e+06	4.07092e+06	3.72406e+06	4.11819e+06	4.89009e+06	1.73573e+07	1.81373e+07	1.76067e+07	1.80811e+07	1.73496e+07	1.77087e+07	1.76991e+07	1.79137e+07	1.82634e+07	1.86635e+07	5.49569e+06	4.07654e+06	5.00323e+06	8.33726e+06	4.52742e+06	8.98359e+06
Biochanin A	513.005	283.255		1.05181e+07	5.93042e+06	9.26877e+06	8.95921e+06	1.02195e+07	6.21964e+06	1.24143e+07	1.19343e+07	1.18413e+07	1.20107e+07	1.21747e+07	1.24041e+07	1.16024e+07	1.04405e+07	1.03193e+07	1.07628e+07	1.20957e+07	9.80037e+06	1.32325e+07	1.49153e+07	1.27748e+07	1.09685e+07
	646.299	135.02		7.12238e+06	8.88951e+06	1.07478e+07	9.77691e+06	1.00608e+07	1.13993e+07	9.67478e+06	1.46418e+07	1.25969e+07	7.17104e+06	1.35928e+07	6.43132e+06	9.43259e+06	1.09412e+07	1.35108e+07	1.24721e+07	1.28298e+07	1.06566e+07	1.34647e+07	1.11652e+07	1.32538e+07	9.09421e+06
	337.513	239.059		1.08342e+07	1.06249e+07	1.08122e+07	1.0243e+07	1.11212e+07	1.07157e+07	1.05891e+07	1.08211e+07	1.15064e+07	1.0803e+07	1.13557e+07	1.1049e+07	1.1123e+07	1.17652e+07	1.1304e+07	1.14649e+07	1.01512e+07	9.96595e+06	9.83031e+06	1.12007e+07	1.07006e+07	1.08282e+07
	420.222	143.107		1.13678e+07	8.08155e+06	1.1325e+07	9.67251e+06	1.13125e+07	9.28086e+06	1.52363e+07	9.66727e+06	9.43062e+06	1.08324e+07	1.10667e+07	1.8278e+07	1.10543e+07	1.07681e+07	1.09554e+07	1.07349e+07	9.54951e+06	1.098e+07	9.59533e+06	1.18238e+07	1.54856e+07	1.4138e+06
	473.061	464.314		5.67611e+06	4.95964e+06	5.32382e+06	5.14762e+06	6.61211e+06	5.72214e+06	1.53507e+07	1.62631e+07	1.13622e+07	1.11956e+07	1.12178e+07	1.09319e+07	1.0393e+07	9.82736e+06	1.03852e+07	9.83247e+06	1.5253e+07	1.80295e+07	1.44252e+07	1.79544e+07	1.12475e+07	1.00826e+07
	351.419	143.107		1.21924e+07	1.20723e+07	1.22447e+07	8.47004e+06	1.22277e+07	1.16175e+07	1.37703e+07	9.82505e+06	1.03596e+07	1.11503e+07	8.71175e+06	9.69341e+06	1.89301e+07	9.75867e+06	1.15058e+07	1.12193e+07	6.52953e+06	1.51192e+06	1.1112e+07	1.12585e+07	1.15349e+07	1.14736e+07
	35.9671	695.086		9.3756e+06	8.40468e+06	8.17336e+06	9.03463e+06	1.03924e+07	1.27564e+07	1.09709e+07	1.01658e+07	1.13192e+07	1.1156e+07	1.11433e+07	1.0682e+07	1.07479e+07	1.00653e+07	1.07721e+07	1.00008e+07	1.05653e+07	8.6325e+06	1.38962e+07	1.00102e+07	1.30953e+07	1.18141e+07
	170.302	173.965		1.34255e+07	1.05101e+07	9.46381e+06	1.09142e+07	1.12422e+07	6.61141e+06	7.05352e+06	1.14322e+07	1.17692e+07	7.04669e+06	1.21067e+07	1.26409e+07	1.36537e+07	1.2236e+07	7.13391e+06	1.08752e+07	1.2218e+07	1.23903e+07	7.34761e+06	1.27017e+07	6.42333e+06	1.36224e+07
	640.94	174.015		1.12799e+07	1.00042e+07	1.36823e+07	9.41867e+06	1.09125e+07	1.08936e+07	9.54779e+06	1.00174e+07	1.25859e+07	7.72206e+06	9.65587e+06	8.61127e+06	9.25225e+06	1.50649e+07	1.22365e+07	9.57366e+06	1.02477e+07	8.69603e+06	1.03426e+07	9.99411e+06	9.87783e+06	1.3076e+07
	648.009	143.021		1.04492e+07	1.09501e+07	1.0738e+07	1.06573e+07	1.06132e+07	1.0758e+07	1.04881e+07	1.06275e+07	1.0688e+07	1.13584e+07	1.05796e+07	1.03895e+07	1.01621e+07	1.07475e+07	1.06117e+07	1.02446e+07	1.08251e+07	1.02444e+07	1.03639e+07	1.03164e+07	1.06379e+07	9.95727e+06
	643.348	130.931		9.0458e+06	9.7674e+06	9.13927e+06	9.36296e+06	9.65503e+06	1.21408e+07	9.07408e+06	9.01301e+06	1.16234e+07	1.11709e+07	1.10581e+07	1.09312e+07	1.05176e+07	9.35709e+06	1.21391e+07	9.5385e+06	1.20984e+07	1.19441e+07	1.16052e+07	9.56111e+06	1.01986e+07	1.26247e+07
	259.554	173.965		1.20931e+07	9.10079e+06	1.90856e+07	9.75892e+06	1.42123e+07	8.35772e+06	5.05139e+06	1.04354e+07	9.74041e+06	8.01649e+06	1.10919e+07	1.15812e+07	1.13335e+07	1.03441e+07	8.57717e+06	9.5812e+06	1.40194e+07	8.42309e+06	1.01593e+07	9.6761e+06	8.26994e+06	8.08303e+06
	647.893	127.996		1.03209e+07	1.02775e+07	1.00495e+07	1.02433e+07	1.02884e+07	9.99994e+06	1.24268e+07	1.21379e+07	9.83599e+06	1.02859e+07	9.6215e+06	9.80714e+06	1.00792e+07	9.91323e+06	1.07211e+07	9.71092e+06	1.04381e+07	1.02913e+07	1.00938e+07	1.0265e+07	9.95041e+06	1.01655e+07
	427.974	255.233		5.4465e+06	4.62633e+06	2.38854e+07	1.90632e+07	1.69142e+07	8.08073e+06	9.60954e+06	1.02102e+07	9.5981e+06	9.9795e+06	1.0587e+07	1.05375e+07	1.00695e+07	9.92321e+06	1.06978e+07	1.03005e+07	4.68361e+06	5.09019e+06	5.73423e+06	5.37987e+06	1.41379e+07	1.2368e+07
	686.469	143.108		9.46678e+06	9.56806e+06	1.09961e+07	9.52133e+06	9.51611e+06	1.38224e+07	8.81581e+06	9.15489e+06	1.40895e+07	1.48418e+07	9.78084e+06	8.36785e+06	9.86009e+06	9.94175e+06	8.97805e+06	1.22008e+07	9.77591e+06	1.08751e+07	9.29636e+06	8.44285e+06	9.20915e+06	9.83094e+06
	281.685	143.107		1.03244e+07	6.21489e+06	1.03891e+07	1.03889e+07	1.03621e+07	1.02267e+07	1.05166e+07	9.01833e+06	9.95367e+06	1.00454e+07	6.4548e+06	6.88702e+06	8.18729e+06	9.21244e+06	9.63374e+06	9.7862e+06	1.6025e+07	1.74894e+07	1.141e+07	1.26348e+07	1.223e+07	7.04071e+06
	638.574	108.468		8.35918e+06	1.37229e+07	5.97809e+06	8.65454e+06	9.10422e+06	1.35548e+07	9.11766e+06	13434395	8.46496e+06	7.48992e+06	7.98032e+06	7.60272e+06	1.3833e+07	8.54114e+06	8.98318e+06	9.81496e+06	9.0335e+06	1.43308e+07	1.4003e+07	8.50447e+06	1.35474e+07	9.69312e+06
	642.014	264.968		1.01741e+07	1.06403e+07	9.76195e+06	1.00131e+07	1.10271e+07	9.42533e+06	1.02676e+07	8.94083e+06	1.06707e+07	1.01082e+07	1.06724e+07	1.11995e+07	1.06623e+07	1.0682e+07	1.07156e+07	9.37438e+06	1.11345e+07	8.89101e+06	1.08167e+07	9.34095e+06	9.03731e+06	1.01542e+07
	30.618	336.97		1.05185e+07	1.00462e+07	1.04275e+07	1.02059e+07	1.08384e+07	1.00624e+07	9.77191e+06	1.04716e+07	9.78797e+06	9.96792e+06	1.0064e+07	1.00662e+07	1.05508e+07	9.66593e+06	1.04458e+07	1.02201e+07	1.05769e+07	1.10332e+07	1.03737e+07	1.09606e+07	7.99885e+06	8.56059e+06
	638.54	175.947		9.65624e+06	1.03399e+07	1.00023e+07	9.90464e+06	1.00798e+07	1.01719e+07	9.362e+06	9.87508e+06	1.1052e+07	1.04195e+07	9.88389e+06	9.495e+06	1.02221e+07	1.07135e+07	1.02849e+07	1.01166e+07	1.06647e+07	1.03651e+07	1.03315e+07	1.00985e+07	9.83799e+06	9.69137e+06
	637.47	178.912		2.41416e+07	7.7536e+06	9.6528e+06	9.42845e+06	8.66774e+06	8.90146e+06	9.41039e+06	9.16454e+06	9.66415e+06	9.18617e+06	9.12117e+06	9.65339e+06	7.90045e+06	8.15e+06	7.85391e+06	6.71756e+06	1.40647e+07	7.96555e+06	7.62661e+06	2.10099e+07	8.00605e+06	7.59233e+06
	635.532	212.937		9.4846e+06	6.73206e+06	6.59947e+06	1.22019e+07	1.22811e+07	7.74799e+06	5.32035e+06	1.03495e+07	1.40861e+07	1.27555e+07	9.14512e+06	8.39779e+06	6.81889e+06	1.54488e+07	8.46803e+06	1.22541e+07	1.4212e+07	8.80585e+06	1.3577e+07	1.35793e+07	4.88183e+06	8.1253e+06
2-Aminoadenosine	441.348	281.248		3.74659e+06	2.18365e+06	2.15481e+07	2.28034e+07	1.7581e+07	8.04135e+06	9.62163e+06	1.03264e+07	9.95261e+06	9.95753e+06	1.03887e+07	1.01559e+07	9.74083e+06	9.70596e+06	9.52751e+06	9.52223e+06	1.13278e+06	2.20544e+06	1.70762e+06	1.71445e+06	1.79671e+07	2.11066e+07
	27.945	366.959		1.41113e+07	9.84446e+06	1.13188e+07	1.00043e+07	1.09145e+07	1.26922e+07	9.89784e+06	9.98907e+06	9.76399e+06	1.01324e+07	1.02781e+07	1.03235e+07	9.84859e+06	9.63853e+06	1.04435e+07	9.98014e+06	4.91964e+06	5.24501e+06	6.41046e+06	6.30935e+06	1.45911e+07	1.29329e+07
	27.943	454.976		8.77984e+06	1.09985e+07	9.14036e+06	9.49998e+06	9.55355e+06	9.83332e+06	9.56335e+06	1.04676e+07	9.8039e+06	1.04709e+07	1.02201e+07	1.02299e+07	1.03953e+07	9.27793e+06	1.02544e+07	1.0312e+07	9.79772e+06	9.31789e+06	1.23326e+07	1.2225e+07	8.43312e+06	8.55017e+06
	34.362	394.124		9.62776e+06	9.8413e+06	9.65809e+06	1.02728e+07	1.07272e+07	9.89788e+06	1.0588e+07	1.03253e+07	9.8003e+06	1.00798e+07	9.9388e+06	1.07397e+07	9.8002e+06	9.9123e+06	1.02979e+07	9.31939e+06	9.0039e+06	8.77852e+06	1.02566e+07	1.00487e+07	9.93028e+06	9.99053e+06
	27.4062	261.026		7.29785e+06	1.05347e+07	7.23756e+06	8.07429e+06	7.98364e+06	8.0346e+06	1.00525e+07	9.79598e+06	1.00546e+07	1.01179e+07	9.85521e+06	1.02866e+07	1.01765e+07	1.01017e+07	9.83303e+06	9.87441e+06	1.52839e+07	1.4581e+07	1.05461e+07	1.03151e+07	8.73571e+06	8.71601e+06
	647.896	209.004		9.92453e+06	9.63234e+06	1.02442e+07	1.04011e+07	9.5647e+06	1.02486e+07	1.03864e+07	1.04112e+07	1.03521e+07	1.05869e+07	1.0099e+07	9.97677e+06	9.59146e+06	9.5981e+06	9.22282e+06	9.37138e+06	9.81606e+06	9.46231e+06	9.53907e+06	9.66082e+06	9.65783e+06	9.50792e+06
3,4,5-trihydroxy-6-(2-{5-hydroxy-8,8-dimethyl-2-oxo-2H,8H-pyrano[2,3-f]chromen-4-yl}phenoxy)oxane-2-carboxylic acid	502.107	511.472		9.76759e+06	5.37692e+06	7.93477e+06	7.18654e+06	1.18524e+07	4.83772e+06	1.28606e+07	1.33925e+07	1.26175e+07	1.38798e+07	1.22865e+07	1.29688e+07	1.11116e+07	1.02955e+07	1.04417e+07	1.0718e+07	1.09328e+07	8.427e+06	7.53187e+06	8.16251e+06	6.18988e+06	6.73354e+06
	199.9	114.936		1.05455e+07	8.56341e+06	1.52785e+06	9.28289e+06	9.2516e+06	9.45431e+06	7.82498e+06	7.37474e+06	7.42533e+06	1.30668e+07	5.39963e+06	9.8236e+06	1.06163e+07	1.23781e+07	1.14106e+07	9.39553e+06	2.01435e+07	1.03006e+07	1.48784e+07	1.20368e+07	1.17103e+07	2.74214e+06
	27.9411	326.988		8.04131e+06	4.47836e+06	1.15749e+07	1.01506e+07	1.21778e+07	1.3066e+07	9.19167e+06	9.37442e+06	9.88049e+06	9.76821e+06	9.899e+06	9.81564e+06	1.00296e+07	9.39668e+06	9.77095e+06	9.67476e+06	7.06489e+06	7.25966e+06	1.46554e+07	1.33838e+07	8.08407e+06	7.91529e+06
	30.8833	216.027		7.76179e+06	7.94069e+06	7.89539e+06	7.53676e+06	7.83179e+06	9.16032e+06	9.84396e+06	1.01319e+07	9.21851e+06	1.05082e+07	9.98981e+06	9.1708e+06	9.90993e+06	9.99768e+06	9.85811e+06	9.23148e+06	9.82335e+06	1.12464e+07	1.07363e+07	9.89733e+06	1.45018e+07	1.23541e+07
	293.102	103.04		7.86363e+06	8.22729e+06	8.59227e+06	1.49841e+06	8.43043e+06	1.03264e+07	8.27267e+06	8.41773e+06	1.07941e+07	5.65977e+06	7.66725e+06	1.24339e+07	9.15565e+06	2.02354e+07	8.54958e+06	1.04801e+07	9.50862e+06	9.21014e+06	1.15838e+07	1.09429e+07	1.9426e+07	5.99935e+06
	462.996	143.107		1.10783e+07	1.13545e+07	1.06767e+07	8.35906e+06	11094329	1.05852e+07	1.17081e+07	9.29593e+06	9.0372e+06	8.65892e+06	1.03171e+07	8.00291e+06	8.91024e+06	1.07128e+07	5.95509e+06	1.02588e+07	1.20558e+07	1.61343e+07	1.69244e+07	1.42288e+06	8.99952e+06	1.07131e+06
	39.7227	254.015		10101886	8.01369e+06	8.92476e+06	8.80644e+06	9.15653e+06	7.70565e+06	9.07273e+06	1.27806e+07	9.02824e+06	1.17808e+07	9.12355e+06	1.18777e+07	9.39837e+06	1.1863e+07	9.28723e+06	1.17577e+07	8.03658e+06	9.06321e+06	8.15734e+06	8.56363e+06	7.52807e+06	1.17976e+07
	30.3512	299.014		1.13898e+07	1.05854e+07	1.00581e+07	9.76855e+06	1.18743e+07	9.59888e+06	9.59561e+06	1.00119e+07	9.33354e+06	9.19721e+06	9.53464e+06	1.01556e+07	9.58078e+06	1.00346e+07	1.03682e+07	9.96858e+06	8.85909e+06	8.96028e+06	9.38516e+06	9.36766e+06	6.25373e+06	7.26947e+06
	634.25	299.776		1.02405e+07	7.38782e+06	9.09886e+06	1.22344e+07	1.01032e+07	9.01482e+06	9.10536e+06	1.26928e+07	1.43094e+07	1.00193e+07	1.31306e+07	9.86166e+06	8.64975e+06	8.38321e+06	8.91331e+06	7.28132e+06	8.59052e+06	7.78888e+06	8.70631e+06	8.51039e+06	7.05172e+06	8.97392e+06
	32.2202	271.103		4.83615e+06	5.40712e+06	8.47705e+06	7.2956e+06	4.5194e+06	4.49594e+06	9.71374e+06	9.19869e+06	9.97586e+06	9.34179e+06	9.69308e+06	9.94828e+06	9.93113e+06	9.5617e+06	1.0199e+07	9.4938e+06	1.3923e+07	1.39693e+07	9.74335e+06	1.16777e+07	1.35606e+07	1.41375e+07
	39.9829	122.025		9.12893e+06	8.40451e+06	1.19561e+07	2.26061e+07	9.00032e+06	9.15895e+06	9.48393e+06	9.33854e+06	4.77382e+06	9.72705e+06	9.68136e+06	9.63842e+06	8.96496e+06	8.84651e+06	8.46995e+06	8.41797e+06	5.89723e+06	8.52593e+06	8.79235e+06	8.96848e+06	8.03418e+06	1.1023e+07
	32.7499	176.093		9.74404e+06	1.10052e+07	9.99764e+06	9.74033e+06	7.36881e+06	8.21475e+06	9.30061e+06	9.25991e+06	9.57895e+06	9.68658e+06	1.00033e+07	9.21765e+06	9.54376e+06	9.24492e+06	9.59261e+06	9.97552e+06	6.88889e+06	8.15266e+06	1.1013e+07	9.82562e+06	1.11296e+07	9.94596e+06
	30.617	366.981		1.12199e+07	1.01599e+07	9.81711e+06	9.60891e+06	1.05993e+07	9.78528e+06	9.66727e+06	9.52837e+06	9.13585e+06	9.36313e+06	9.29283e+06	8.70393e+06	9.40071e+06	1.01602e+07	9.14733e+06	1.01186e+07	9.58697e+06	8.98268e+06	9.00941e+06	9.15379e+06	6.64345e+06	7.98176e+06
	632.913	258.864		1.05089e+07	7.47681e+06	1.03433e+07	1.04594e+07	1.0278e+07	1.06093e+07	1.00192e+07	1.04092e+07	1.16188e+07	9.55953e+06	9.99729e+06	9.67473e+06	8.44926e+06	8.36012e+06	8.78013e+06	7.49903e+06	9.16094e+06	9.28038e+06	7.94485e+06	9.02621e+06	7.64523e+06	8.01729e+06
	498.31	157.123		8.89913e+06	7.4314e+06	9.19748e+06	1.01498e+07	7.37491e+06	4.73087e+06	9.61709e+06	1.02961e+07	9.99566e+06	1.09114e+07	9.8013e+06	9.60114e+06	8.32085e+06	1.10496e+07	8.96283e+06	8.88494e+06	1.5386e+07	8.28312e+06	8.28734e+06	9.1459e+06	8.58144e+06	9.82267e+06
	27.4047	96.96		8.95023e+06	8.49329e+06	1.01814e+07	9.6683e+06	9.4726e+06	9.19255e+06	9.27249e+06	8.03694e+06	1.0368e+07	8.21438e+06	9.17843e+06	9.9978e+06	8.91537e+06	9.57614e+06	9.7094e+06	9.24039e+06	8.77666e+06	8.69013e+06	1.00303e+07	9.14974e+06	8.58432e+06	9.58015e+06
	34.6285	299.087		8.18124e+06	8.35421e+06	8.68809e+06	9.49876e+06	8.34024e+06	7.99916e+06	9.93178e+06	8.6626e+06	9.08901e+06	9.51927e+06	8.78608e+06	9.3315e+06	8.94543e+06	9.35859e+06	8.56222e+06	8.60839e+06	9.17908e+06	9.34763e+06	1.01094e+07	1.09658e+07	1.12145e+07	1.04916e+07
	641.479	141.923		8.64335e+06	8.32324e+06	4.0366e+06	9.06362e+06	8.68955e+06	8.99081e+06	1.00703e+07	1.03646e+07	1.01166e+07	1.04967e+07	9.6315e+06	9.61902e+06	8.62222e+06	9.12693e+06	9.38427e+06	8.5208e+06	1.043e+07	9.98095e+06	9.648e+06	9.06743e+06	9.5205e+06	9.32491e+06
	30.6186	221.984		240664		40950.1	33347.5	206096	463283	8.47768e+06	9.40997e+06	8.89483e+06	9.46042e+06	8.87241e+06	9.47367e+06	9.46794e+06	9.49775e+06	9.54375e+06	8.88721e+06	1.64581e+07	1.89894e+07	1.82794e+07	1.52189e+07	2.3149e+07	1.43019e+07
	647.862	274.976		9.32982e+06	8.7722e+06	9.78519e+06	9.58191e+06	9.60466e+06	8.47462e+06	9.83618e+06	9.33512e+06	8.79731e+06	9.92451e+06	9.15018e+06	9.69489e+06	8.60736e+06	8.3894e+06	8.67248e+06	8.59437e+06	9.36357e+06	8.6183e+06	8.58556e+06	8.60665e+06	8.47064e+06	8.79351e+06
	499.902	95.9522		1.10816e+07	1.61988e+07	7.06882e+06	8.89584e+06	9.20657e+06	9.47729e+06	8.18336e+06	6.76939e+06	8.78021e+06	8.94869e+06	7.67248e+06	7.66348e+06	8.93745e+06	8.37348e+06	8.33887e+06	8.41394e+06	9.37166e+06	8.66267e+06	9.36141e+06	8.9199e+06	8.4009e+06	8.94493e+06
	378.726	143.107		7.86155e+06	7.06925e+06	1.00123e+07	1.0389e+07	7.83514e+06	1.16811e+07	7.85943e+06	6.82702e+06	7.44177e+06	6.89478e+06	9.62584e+06	8.10178e+06	7.77323e+06	1.45636e+07	7.46222e+06	7.55012e+06	1.11451e+07	1.55999e+07	7.48668e+06	6.55059e+06	7.21493e+06	1.01327e+07
	166.97	143.107		9.04504e+06	7.24825e+06	8.77144e+06	9.17669e+06	8.97685e+06	9.14338e+06	8.53287e+06	7.69048e+06	9.01978e+06	7.07885e+06	8.48574e+06	8.89733e+06	4.86315e+06	8.34064e+06	8.17473e+06	8.31194e+06	8.73726e+06	1.77385e+07	1.10583e+07	1.29449e+07	8.6049e+06	4.31617e+06
	642.804	165.019		8.72968e+06	9.30847e+06	8.10513e+06	8.17546e+06	8.84867e+06	8.45961e+06	7.19806e+06	9.82605e+06	8.02172e+06	7.90367e+06	8.01655e+06	7.85226e+06	8.8919e+06	9.90358e+06	9.70223e+06	8.99782e+06	9.66241e+06	9.79346e+06	9.2557e+06	9.55009e+06	9.60979e+06	9.11273e+06
	30.8903	186.017		6.91524e+06	7.02243e+06	7.65576e+06	6.82892e+06	7.42895e+06	8.08523e+06	8.47953e+06	8.79919e+06	8.75033e+06	8.9361e+06	9.08839e+06	8.55653e+06	8.78381e+06	8.89381e+06	8.90203e+06	8.95884e+06	9.31352e+06	1.07924e+07	8.64202e+06	9.26096e+06	1.29467e+07	1.06e+07
	34.4964	392.2		8.55283e+06	8.27676e+06	9.00809e+06	8.94491e+06	9.15917e+06	7.9479e+06	8.62105e+06	9.06896e+06	9.06938e+06	9.45436e+06	8.81501e+06	8.1748e+06	9.31699e+06	8.63516e+06	9.31222e+06	8.66327e+06	8.44074e+06	9.37617e+06	9.00508e+06	8.196e+06	9.08267e+06	7.87901e+06
	32.49	127.051		7.86961e+06	8.95267e+06	7.37685e+06	6.9171e+06	7.36236e+06	7.58001e+06	8.40426e+06	8.3525e+06	8.91497e+06	8.97016e+06	8.93051e+06	8.89273e+06	8.50611e+06	8.42985e+06	9.27389e+06	8.88963e+06	7.98963e+06	9.2126e+06	1.00671e+07	8.94069e+06	1.20937e+07	1.06369e+07
	505.598	860.536		9.27267e+06	5.78298e+06	1.06695e+07	9.57889e+06	9.87963e+06	8.03684e+06	8.93394e+06	1.00859e+07	9.53451e+06	1.02704e+07	1.01536e+07	1.06584e+07	7.12519e+06	6.18558e+06	5.49584e+06	5.62875e+06	9.15106e+06	7.08311e+06	9.09458e+06	7.02444e+06	1.01595e+07	1.06913e+07
Amisulbrom	267.074	465.304		1.27142e+07	2.09026e+06	4.9778e+07	3.60855e+07	1.52552e+06	212205	8.63607e+06	8.67573e+06	8.87053e+06	8.70398e+06	8.74559e+06	8.78684e+06	8.48505e+06	9.06307e+06	8.93516e+06	8.97943e+06	3217.55			4840.51		18602.5
	126.747	248.973		7.69874e+06	9.32697e+06	9.13028e+06	9.73198e+06	8.88858e+06	7.8653e+06	8.48485e+06	1.09373e+07	7.61454e+06	8.20038e+06	9.9717e+06	9.17222e+06	7.95513e+06	8.55492e+06	9.4808e+06	9.16716e+06	7.24086e+06	8.48061e+06	8.41485e+06	7.34521e+06	7.83859e+06	8.27654e+06
	82.8838	97.0406		8.4682e+06	8.06517e+06	8.44623e+06	8.51185e+06	8.23153e+06	8.44268e+06	9.6454e+06	8.74686e+06	8.94461e+06	1.02052e+07	1.02171e+07	8.56559e+06	8.3056e+06	5.49069e+06	5.44572e+06	1.0116e+07	8.44914e+06	8.27979e+06	8.26486e+06	8.28729e+06	8.19023e+06	8.26183e+06
	131.84	97.0406		8.60607e+06	7.87228e+06	1.35789e+07	8.38403e+06	8.33153e+06	1.2418e+07	8.12e+06	8.76523e+06	8.69874e+06	5.18426e+06	1.23084e+07	5.7206e+06	8.19303e+06	7.83215e+06	6.84364e+06	7.69915e+06	9.76447e+06	7.46401e+06	8.15978e+06	6.5123e+06	6.86635e+06	8.20775e+06
	401.221	116.928		9.03533e+06	4.69511e+06	1.55883e+07	6.46067e+06	3.48529e+06	2.09425e+06	4.65496e+06	7.38334e+06	4.24803e+06	4.11807e+06	7.24971e+06	7.74714e+06	6.27842e+06	1.13056e+07	6.03857e+06	3.68483e+06	8.07405e+06	1.65675e+07	1.55135e+07	8.45542e+06	1.59296e+07	1.59594e+07
	27.6389	489.041		4.66161e+06	4.30446e+06	8.18732e+06	6.96416e+06	8.23561e+06	8.88865e+06	8.42735e+06	7.35628e+06	8.83712e+06	8.67786e+06	8.36274e+06	8.82985e+06	8.79711e+06	8.54801e+06	8.42149e+06	8.16907e+06	1.07085e+07	1.11168e+07	1.12826e+07	1.17325e+07	6.99801e+06	6.75372e+06
3,5-Dichloro-2-methylmucote	647.903	224.023		8.24484e+06	8.44831e+06	8.30441e+06	8.66541e+06	8.63786e+06	8.07305e+06	8.5175e+06	8.41441e+06	8.52006e+06	8.40375e+06	8.28411e+06	8.25281e+06	8.23755e+06	8.61011e+06	8.41362e+06	8.18592e+06	8.4914e+06	8.2857e+06	7.94582e+06	8.45709e+06	8.362e+06	8.05068e+06
	201.109	143.107		9.11735e+06	7.14703e+06	8.83024e+06	1.05125e+07	9.10178e+06	8.83117e+06	8.37517e+06	7.39982e+06	8.41982e+06	8.11805e+06	9.77375e+06	8.58262e+06	1.01267e+07	6.6212e+06	7.81469e+06	8.29129e+06	749804	1.18122e+07	8.05762e+06	8.47848e+06	8.43016e+06	8.87416e+06
	30.3535	442.976		1.22012e+07	1.18641e+07	9.78846e+06	1.04349e+07	9.56989e+06	9.43039e+06	7.95215e+06	8.47393e+06	7.93981e+06	8.09297e+06	8.05085e+06	7.78532e+06	8.56252e+06	7.94303e+06	8.11833e+06	8.51116e+06	5.2411e+06	5.00073e+06	5.64308e+06	6.19469e+06	7.04895e+06	8.28944e+06
	288.429	173.965		1.03575e+07	2.08818e+07	6.63563e+06	9.58713e+06	6.66097e+06	8.26879e+06	5.57341e+06	6.45193e+06	1.06324e+07	7.72403e+06	9.50211e+06	1.31621e+07	7.13654e+06	7.78037e+06	7.25103e+06	1.27376e+07	7.03493e+06	8.8328e+06	1.08665e+06	4.95616e+06	1.42145e+06	6.4481e+06
	500.969	857.517		1.12971e+07	6.74645e+06	1.56884e+07	1.1747e+07	1.2223e+07	7.21891e+06	9.27318e+06	9.83377e+06	9.82215e+06	9.88959e+06	1.02864e+07	9.99159e+06	6.58497e+06	5.29813e+06	5.3171e+06	5.35732e+06	7.80402e+06	5.2797e+06	4.35997e+06	5.00301e+06	4.71443e+06	5.30589e+06
2-Amino-4-hydroxy-6-(D-erythro-1,2,3-trihydroxypropyl)-7,8-dihydropteridine	460.055	254.22		8.44603e+06	5.38549e+06	6.04168e+06	5.38639e+06	8.44031e+06	4.32353e+06	7.56018e+06	7.96812e+06	7.56348e+06	8.1909e+06	7.80811e+06	8.09189e+06	8.68594e+06	1.05683e+07	1.07382e+07	8.81214e+06	1.07748e+07	9.61162e+06	9.32766e+06	1.01942e+07	8.42587e+06	6.50435e+06
	36.7827	158.118		1.00171e+07	1.13171e+07	1.05287e+07	9.20071e+06	6.86624e+06	6.88177e+06	8.09102e+06	8.34358e+06	8.31854e+06	8.41501e+06	7.92856e+06	8.29153e+06	8.24296e+06	7.75381e+06	8.45172e+06	7.91601e+06	6.89915e+06	6.89322e+06	5.72023e+06	5.894e+06	8.25286e+06	8.41259e+06
Endalin	442.671	228.204		8.37575e+06	6.31245e+06	7.03055e+06	7.10642e+06	9.21992e+06	5.74058e+06	8.62157e+06	9.01418e+06	8.89974e+06	8.60559e+06	8.81125e+06	8.86308e+06	9.21906e+06	9.197e+06	9.00921e+06	9.02583e+06	8.54875e+06	7.86851e+06	7.17729e+06	7.03495e+06	7.29446e+06	7.59928e+06
	635.062	141.936		9.31174e+06	5.58929e+06	4.80383e+06	5.14679e+06	6.02481e+06	5.74603e+06	7.93113e+06	5.71194e+06	6.53447e+06	5.8885e+06	6.46847e+06	5.45934e+06	6.27763e+06	1.1516e+07	6.02779e+06	8.40508e+06	5.17259e+06	2.52901e+07	2.42835e+07	6.87884e+06	4.97705e+06	5.0458e+06
	634.258	177.913		9.43991e+06	7.44602e+06	8.00943e+06	8.76372e+06	8.79299e+06	7.99606e+06	8.29565e+06	9.01056e+06	1.00648e+07	8.72109e+06	8.77397e+06	7.6426e+06	8.40896e+06	9.36063e+06	8.49052e+06	7.97783e+06	8.30431e+06	7.93522e+06	1.86661e+06	8.41859e+06	6.73482e+06	7.21065e+06
	85.5109	75.0087		9.57602e+06	9.9174e+06	2.81109e+06	9.43926e+06	1.3634e+07	9.78492e+06	8.64364e+06	8.84146e+06	6.98885e+06	9.38114e+06	4.82715e+06	9.10708e+06	4.99196e+06	5.77693e+06	4.75459e+06	7.75396e+06	4.48146e+06	1.81543e+07	3.19883e+06	9.51445e+06	9.69743e+06	5.08962e+06
	63.4073	214.021		6.90447e+06	4.43726e+06	1.13619e+07	3.3488e+06	2.91413e+06	3.75975e+06	8.17097e+06	9.21997e+06	8.84742e+06	8.39889e+06	9.3529e+06	8.21189e+06	8.84313e+06	9.90058e+06	1.01946e+07	8.97167e+06	9.93766e+06	5.11909e+06	1.12333e+07	1.06118e+07	8.31933e+06	7.91087e+06
	648.553	166.993		8.97389e+06	6205666	1.40052e+06	8.58528e+06	7.71223e+06	8.66704e+06	9.19331e+06	8.73554e+06	8.10872e+06	8.82151e+06	7.58504e+06	8.92056e+06	7.4878e+06	8.96393e+06	8.46505e+06	9.85783e+06	8.45115e+06	7.23689e+06	9.15194e+06	7.26468e+06	8.11018e+06	8.03325e+06
	647.897	291.007		7.62463e+06	8.03922e+06	8.25832e+06	8.55402e+06	7.94716e+06	8.0785e+06	8.26067e+06	8.62053e+06	8.25469e+06	7.98675e+06	8.29908e+06	8.35086e+06	7.69261e+06	7.50223e+06	7.39924e+06	7.53364e+06	7.91414e+06	7.653e+06	7.81742e+06	7.80221e+06	8.02291e+06	7.89954e+06
	648.003	469.028		8.08602e+06	7.78439e+06	8.3988e+06	8.85987e+06	8.23881e+06	7.8562e+06	8.05143e+06	4.59006e+06	8.51145e+06	8.55582e+06	8.22566e+06	8.59802e+06	7.97995e+06	7.7127e+06	7.76453e+06	7.46123e+06	8.21011e+06	7.35901e+06	8.08727e+06	7.68053e+06	7.54025e+06	7.6632e+06
	64.1268	96.9695		7.7764e+06	7.55474e+06	8.54259e+06	7.54408e+06	7.47875e+06	8.08895e+06	7.13589e+06	8.06435e+06	7.06396e+06	7.3239e+06	8.50984e+06	8.56225e+06	7.3155e+06	8.16586e+06	8.51137e+06	7.30159e+06	7.76196e+06	7.43139e+06	8.06586e+06	8.52299e+06	8.2736e+06	7.59005e+06
	32.487	101.024		7.22095e+06	7.91235e+06	1.23341e+07	7.71774e+06	9.08484e+06	5.97477e+06	1.07748e+07	6.8465e+06	6.84686e+06	8.15398e+06	7.85908e+06	6.89232e+06	7.00265e+06	6.92659e+06	6.42452e+06	7.20302e+06	6.74848e+06	6.96599e+06	6.27299e+06	1.13576e+07	9.53941e+06	6.29815e+06
	30.3479	472.986		1.22132e+07	1.23928e+07	9.39407e+06	9.87927e+06	9.63146e+06	9.9373e+06	7.75821e+06	8.30723e+06	7.09351e+06	7.25435e+06	8.01327e+06	7.65988e+06	7.66983e+06	7.66257e+06	7.7137e+06	7.86145e+06	4.39823e+06	4.21735e+06	5.01324e+06	5.17501e+06	5.8129e+06	7.22137e+06
2,5-Diamino-6-(5-phospho-D-ribosylamino)pyrimidin-4(3H)-one	330.24	352.212		7.50142e+06	7.90585e+06	7.72874e+06	7.63516e+06	7.79373e+06	7.86324e+06	7.57418e+06	7.90333e+06	7.90261e+06	7.81374e+06	7.6032e+06	7.68136e+06	7.92832e+06	7.95435e+06	7.80494e+06	7.92273e+06	7.72355e+06	8.04783e+06	7.93815e+06	7.94134e+06	7.91755e+06	7.78551e+06
	647.359	157.97		7.51826e+06	7.85549e+06	7.82258e+06	7.82023e+06	8.18313e+06	7.94427e+06	7.83958e+06	8.12148e+06	8.02503e+06	8.08371e+06	7.97911e+06	7.86523e+06	7.83103e+06	7.38009e+06	7.41349e+06	7.26165e+06	8.01833e+06	7.46489e+06	7.35127e+06	7.7949e+06	7.71241e+06	7.43688e+06
	638.961	175.934		8.9054e+06	182347	9.22462e+06	320844	870433	9.48365e+06	8.63645e+06	9.29547e+06	1.04012e+07	9.66143e+06	9.28943e+06	8.8274e+06	9.2749e+06	9.53347e+06	9.37421e+06	9.03985e+06	9.99451e+06	9.47132e+06	297334	9.03319e+06	9.05764e+06	9.02454e+06
	238.411	242.176		7.18812e+06	7.1074e+06	7.14847e+06	7.18138e+06	7.45818e+06	7.31491e+06	8.42359e+06	7.93177e+06	8.22989e+06	7.93291e+06	8.1377e+06	8.36235e+06	7.96108e+06	8.20231e+06	8.26563e+06	8.49569e+06	7.21144e+06	6.76963e+06	7.31573e+06	7.6583e+06	7.35398e+06	7.00556e+06
	27.8988	172.009		9.78801e+06	7.29347e+06	7.38097e+06	6.54835e+06	7.26869e+06	8.56287e+06	7.52511e+06	7.5758e+06	7.29231e+06	7.8791e+06	7.88318e+06	7.81573e+06	8.03896e+06	7.74204e+06	7.98615e+06	7.79507e+06	5.53416e+06	5.76957e+06	4.09035e+06	4.27061e+06	1.32994e+07	1.10403e+07
	510.613	913.571		1.12154e+07	9.58616e+06	1.22687e+07	1.16121e+07	1.42794e+07	1.27291e+07	4.78482e+06	5.63549e+06	5.49076e+06	6.0107e+06	6.80712e+06	7.81739e+06	7.47784e+06	6.05127e+06	5.65466e+06	5.62139e+06	7.03713e+06	5.83586e+06	5.62489e+06	3.30063e+06	6.61119e+06	6.88039e+06
	633.292	276.842		9.79236e+06	4.83406e+06	5.23981e+06	9.47172e+06	8.85332e+06	8.97008e+06	9.54271e+06	5.33922e+06	1.08653e+07	9.07375e+06	1.05084e+07	8.97287e+06	6.50486e+06	6.77968e+06	4.33807e+06	6.3367e+06	1.06828e+07	6.42909e+06	5.12949e+06	8.50929e+06	4.49606e+06	5.39662e+06
	643.618	115.04		5.55834e+06	6.27369e+06	7.82609e+06	9.34814e+06	12055852	5.81257e+06	5.90744e+06	5.8007e+06	8.72988e+06	5.48324e+06	5.56822e+06	5.51466e+06	6.24034e+06	8.84392e+06	8.16777e+06	1.12018e+07	8.65954e+06	8.78553e+06	1.13956e+07	5.99651e+06	6.08755e+06	6.07326e+06
	324.947	121.029		8.21861e+06	7.61453e+06	1.19685e+07	8.20703e+06	8.14302e+06	9.58962e+06	7.1216e+06	7.58422e+06	3.44871e+06	5.57102e+06	1.08044e+07	8.53339e+06	7.85958e+06	7.50574e+06	4.62331e+06	7.47832e+06	8.96233e+06	5.67198e+06	7.80931e+06	7.80002e+06	4.90924e+06	5.06847e+06
Bowdichione	417.799	297.243		7.63318e+06	7.53488e+06	6.9292e+06	6.57259e+06	7.59552e+06	6.58273e+06	7.45987e+06	7.5986e+06	7.4987e+06	7.62849e+06	7.61867e+06	7.67413e+06	7.87144e+06	7.93546e+06	8.12499e+06	8.26962e+06	7.42269e+06	7.24218e+06	7.03821e+06	7.07768e+06	7.25905e+06	7.55807e+06
	32.2227	113.024		7.54595e+06	6.94153e+06	9.15282e+06	8.62777e+06	7.51066e+06	7.33172e+06	7.59089e+06	7.11195e+06	8.70508e+06	7.61064e+06	7.31106e+06	7.90409e+06	7.44552e+06	6.77045e+06	7.44722e+06	7.20768e+06	7.29384e+06	7.14608e+06	7.17668e+06	6.57268e+06	6.12472e+06	6.33225e+06
Iodide	643.354	125.9		7.03387e+06	6.90575e+06	9.69582e+06	6.69865e+06	7.20765e+06	7.26535e+06	5.79907e+06	6.49308e+06	6.0875e+06	9.56086e+06	9.3609e+06	7.02386e+06	6.75971e+06	1.05779e+07	7.3054e+06	7.12602e+06	7.26252e+06	6.8159e+06	6.43649e+06	7.05439e+06	6.73257e+06	6.96729e+06
	35.7041	315.094		6.92151e+06	7.13363e+06	8.57558e+06	8.08181e+06	7.27349e+06	8.23271e+06	7.60553e+06	6.91038e+06	7.63205e+06	7.93191e+06	7.54915e+06	7.26553e+06	7.3027e+06	7.05088e+06	7.22983e+06	7.08143e+06	6.40726e+06	5.88848e+06	7.86018e+06	6.33494e+06	7.14117e+06	8.75142e+06
	199.93	209.045		6.67939e+06	8.10848e+06	6.63129e+06	7.19273e+06	7.05327e+06	7.93584e+06	7.50131e+06	7.95617e+06	7.91816e+06	6.69302e+06	7.92717e+06	7.04728e+06	8.38381e+06	8.51855e+06	7.16378e+06	6.43204e+06	6.60294e+06	7.52868e+06	7.19427e+06	6.8247e+06	6.51125e+06	8.2717e+06
	648.397	263.012		7.68435e+06	7.21615e+06	7.24438e+06	7.62654e+06	7.40144e+06	7.00147e+06	7.15594e+06	7.52497e+06	7.09652e+06	7.51622e+06	6.90715e+06	7.6097e+06	7.40453e+06	7.44177e+06	7.27343e+06	7.39536e+06	7.37844e+06	7.15067e+06	7.02978e+06	7.49206e+06	7.75899e+06	7.28648e+06
Wedelolactone	290.16	313.238		6.91335e+06	7.64079e+06	7.24131e+06	7.06304e+06	6.92175e+06	7.28123e+06	7.30454e+06	6.95824e+06	7.50719e+06	7.57023e+06	7.24188e+06	7.32729e+06	7.17519e+06	7.39601e+06	7.51246e+06	7.62825e+06	7.01241e+06	7.38904e+06	7.4872e+06	7.15879e+06	7.95603e+06	7.27746e+06
	630.243	105.96		7.58562e+06	8.63048e+06	6.89672e+06	6.67551e+06	7.13717e+06	7.19721e+06	8.98715e+06	5.90987e+06	7.26795e+06	1.06744e+07	5.23719e+06	6.64438e+06	6.40903e+06	6.71558e+06	6.89242e+06	7.08383e+06	7.13799e+06	5.28975e+06	1.01783e+07	8.32638e+06	5.93393e+06	7.81519e+06
	30.4411	396.991		8.91169e+06	8.5601e+06	8.01929e+06	7.96242e+06	8.71189e+06	7.69244e+06	7.18e+06	7.56082e+06	7.16464e+06	7.18654e+06	7.17696e+06	7.35089e+06	7.34765e+06	7.7493e+06	7.8833e+06	7.44252e+06	5.70659e+06	6.3335e+06	6.60763e+06	6.70003e+06	4.91796e+06	5.82165e+06
	646.002	101.061		7.22005e+06	8.18503e+06	6.59746e+06	5.84887e+06	6.46109e+06	8.34156e+06	5.84336e+06	5.78593e+06	6.70912e+06	6.16198e+06	8.17934e+06	9.45428e+06	8.62119e+06	6.84244e+06	1.03261e+07	6.75642e+06	6.43081e+06	9.91853e+06	6.67812e+06	6.45332e+06	6.01354e+06	6.68655e+06
	208.193	167.021		7.97363e+06	7.90551e+06	7.95147e+06	8.64901e+06	8.56031e+06	7.79929e+06	8.09507e+06	7.77151e+06	8.08199e+06	8.28934e+06	8.11137e+06	8.54827e+06	7.67115e+06	9.05218e+06	7.96613e+06	8.71684e+06	1.23282e+06	949476	893477	8.59774e+06	8.85359e+06	7.77614e+06
Etobenzanid	400.957	339.199		7.08379e+06	7.12535e+06	7.46963e+06	6.9567e+06	7.20602e+06	6.878e+06	7.39386e+06	7.61356e+06	7.31949e+06	7.87278e+06	7.7724e+06	8.03109e+06	7.51747e+06	7.57082e+06	7.59301e+06	7.43407e+06	6.89962e+06	5.99842e+06	6.68364e+06	6.60742e+06	6.50348e+06	7.87504e+06
	702.351	121.029		8.0218e+06	9.11789e+06	5.53597e+06	8.19779e+06	7.11971e+06	6.877e+06	6.68336e+06	1.07409e+07	9.46891e+06	4.40044e+06	6.42517e+06	7.40632e+06	5.06111e+06	1.06129e+07	4.07649e+06	6.28392e+06	6.98239e+06	7.76689e+06	6.27232e+06	5.73209e+06	5.84007e+06	1.03088e+07
	282.148	121.029		7.53815e+06	7.10148e+06	613476	6.78804e+06	7.22959e+06	6.66623e+06	8.02696e+06	6.57596e+06	9.64444e+06	7.64689e+06	7.4286e+06	6.78767e+06	7.20794e+06	6.99121e+06	6.86543e+06	6.97496e+06	7.13091e+06	8.30345e+06	6.93546e+06	10018613	7.95565e+06	8.19666e+06
	642.255	158.871		7.03499e+06	7.04094e+06	7.20632e+06	7.39274e+06	6.99941e+06	7.93487e+06	6.62175e+06	7.31487e+06	6.95424e+06	6.84894e+06	6.98125e+06	7.00788e+06	7.12879e+06	6.91906e+06	6.94612e+06	6.98779e+06	7.49074e+06	6.9545e+06	6.90924e+06	7.16987e+06	7.13837e+06	7.43166e+06
	31.955	337.054		8.05569e+06	7.31001e+06	9.26522e+06	8.15642e+06	7.30919e+06	5.73291e+06	6.94369e+06	7.44706e+06	6.83569e+06	7.11771e+06	7.10874e+06	7.22919e+06	7.41871e+06	7.43052e+06	7.08208e+06	7.47084e+06	6.49114e+06	6.91745e+06	6.94956e+06	6.41507e+06	6.07704e+06	5.55578e+06
	34.3623	110.072		8.8481e+06	8.24624e+06	7.50745e+06	7.6809e+06	8.5425e+06	8.48192e+06	7.41943e+06	6.75401e+06	6.95108e+06	7.02054e+06	7.00535e+06	7.19972e+06	7.19071e+06	6.92126e+06	7.74174e+06	7.28408e+06	5.38763e+06	5.48443e+06	6.2173e+06	5.63843e+06	5.83147e+06	6.25166e+06
	664.486	133.014		6.65857e+06	6.59913e+06	6.79698e+06	6.64741e+06	6.89824e+06	9.3045e+06	6.70357e+06	6.6444e+06	6.74072e+06	6.41578e+06	6.61024e+06	6.65467e+06	6.86737e+06	1.49008e+07	4.2478e+06	6.6265e+06	1.02775e+07	6.89781e+06	5.84877e+06	4.00067e+06	6.58291e+06	6.59465e+06
	34.6295	228.039		6.4135e+06	6.62755e+06	6.73672e+06	7.39767e+06	6.78439e+06	6.42674e+06	7.42021e+06	7.3299e+06	6.5242e+06	7.41049e+06	6.57048e+06	6.60111e+06	7.316e+06	7.14761e+06	7.01211e+06	6.81146e+06	6.91384e+06	6.7119e+06	8.04224e+06	7.76317e+06	7.23158e+06	7.18728e+06
	634.248	399.701		9.17621e+06	4.5876e+06	8.46976e+06	9.48323e+06	8.88388e+06	7.80402e+06	9.43315e+06	8.10796e+06	9.29092e+06	7.66238e+06	9.13375e+06	7.56032e+06	5.95661e+06	5.5897e+06	4.47028e+06	4.60722e+06	7.76858e+06	4.993e+06	5.01992e+06	5.767e+06	4.59171e+06	5.90833e+06
	496.112	80.9651		6.95404e+06	2.07027e+06	4.70845e+06	6.49642e+06	1.19696e+07	3.44913e+06	8.70067e+06	9.01713e+06	3.01405e+06	8.68107e+06	7.8906e+06	5.95189e+06	7.80984e+06	8.16043e+06	8.00333e+06	9.18643e+06	1.21848e+06	1.16167e+07	7.41678e+06	6.36692e+06	8.96396e+06	6.27541e+06
	23.3803	122.025		7.36644e+06	1.3435e+06	9.51623e+06	8.27116e+06	6.87783e+06	7.45647e+06	7.5992e+06	7.53362e+06	7.64041e+06	7.73353e+06	7.71874e+06	7.68574e+06	7.23517e+06	6.96284e+06	4.31186e+06	6.86902e+06	6.67389e+06	7.20331e+06	7.02563e+06	7.37557e+06	6.92448e+06	4.98546e+06
	449.625	121.029		7.03883e+06	6.66442e+06	7.19297e+06	7.19062e+06	6.9389e+06	5.57269e+06	5.47736e+06	7.55406e+06	7.21066e+06	7.27924e+06	7.27912e+06	9.92261e+06	6.92366e+06	6.77586e+06	6.67061e+06	1.02767e+07	7.83862e+06	5.27191e+06	6.72398e+06	6.87061e+06	3.83515e+06	5.58439e+06
	644.944	134.047		5.86066e+06	7.73893e+06	5.09348e+06	8.00818e+06	4.73186e+06	6.52925e+06	3.88872e+06	3.94793e+06	5.45197e+06	5.44311e+06	5.55702e+06	6.41912e+06	8.14728e+06	9.50905e+06	8.6338e+06	8.15337e+06	3.23006e+06	8.80642e+06	9.14768e+06	8.55423e+06	1.02555e+07	8.55402e+06
	360.786	135.02		1.44705e+07	5.09651e+06	4.53384e+06	1.12733e+07	1.03957e+07	6.1573e+06	8.6163e+06	7.80373e+06	1.01059e+07	6.51518e+06	6.02591e+06	5.21186e+06	4.61207e+06	6.48591e+06	4.2774e+06	4.81035e+06	1.07961e+07	5.92927e+06	901324	5.88544e+06	6.22295e+06	5.36292e+06
	63.9576	203.023		7.00316e+06	6.86192e+06	8.94018e+06	7.3278e+06	6.35867e+06	6.24373e+06	7.34546e+06	8.09292e+06	6.88984e+06	5.98444e+06	5.5043e+06	7.19574e+06	7.06874e+06	5.21202e+06	8.05571e+06	6.88441e+06	7.83845e+06	5.66905e+06	6.05574e+06	6.3263e+06	6.62138e+06	7.3702e+06
	36.5016	349.044		6.40744e+06	6.45984e+06	6.16857e+06	6.55511e+06	6.85455e+06	7.05611e+06	7.03261e+06	6.47389e+06	6.91601e+06	6.91536e+06	6.94944e+06	7.01832e+06	6.86002e+06	6.69406e+06	6.84098e+06	6.70816e+06	6.88437e+06	6.11638e+06	7.65786e+06	6.60391e+06	7.73629e+06	7.37325e+06
6,11-dihydroxy-3-methyl-7-(3,4,5-trihydroxyphenyl)-2lambda4,8-dioxatricyclo[7.3.1.0^{5,13}]trideca-1,3,5(13),6,9,11-hexaen-2-ylium	505.77	340.285		4.20036e+06	2.74811e+06	2.42104e+06	2.15875e+06	2.90831e+06	3.15502e+06	1.13023e+07	1.17275e+07	1.1429e+07	1.07629e+07	1.14197e+07	1.19423e+07	1.18828e+07	1.20451e+07	1.13649e+07	1.20461e+07	3.26296e+06	2.47188e+06	2.53182e+06	2.76193e+06	3.07355e+06	2.54417e+06
[2,6-dihydroxy-3-(3,5,6,7-tetrahydroxy-4-oxo-4H-chromen-2-yl)phenyl]oxidanesulfonic acid	482.793	413.29		2.82043e+06	2.25226e+06	1.25003e+06	1.05669e+06	1.98924e+06	1.50158e+06	6.98892e+06	7.4134e+06	6.79974e+06	7.10773e+06	6.95776e+06	6.87347e+06	6.55913e+06	6.11584e+06	5.9564e+06	6.06878e+06	1.74678e+07	1.68205e+07	1.64203e+07	1.36555e+07	2.1981e+06	4.23122e+06
	6.40883	161.045		7.58273e+06	7.68767e+06	7.28817e+06	3.35741e+06	4.03156e+06	3.35832e+06	5.59322e+06	5.60922e+06	7.60479e+06	6.8331e+06	7.09861e+06	7.31952e+06	7.44183e+06	7.95552e+06	8.63139e+06	4.89904e+06	8.5649e+06	9.28742e+06	7.06596e+06	8.9606e+06	3.50759e+06	8.59803e+06
	64.2032	306.057		5.70935e+06	3.13533e+06	7.86417e+06	4.78703e+06	5.24437e+06	3.39627e+06	5.92822e+06	6.47926e+06	5.92147e+06	5.94103e+06	7.57274e+06	6.15897e+06	6.12214e+06	8.01096e+06	6.57601e+06	6.31707e+06	8.69359e+06	7.43939e+06	1.1499e+07	9.86207e+06	8.41332e+06	7.12544e+06
	28.2118	135.03		7.64152e+06	6.15806e+06	7.28103e+06	5.55864e+06	7.03951e+06	5.57185e+06	6.78888e+06	7.08683e+06	6.45719e+06	7.24746e+06	7.04349e+06	6.37172e+06	7.00879e+06	6.75753e+06	6.43885e+06	6.70689e+06	6.69563e+06	6.21639e+06	8.21236e+06	7.03047e+06	6.29908e+06	5.93742e+06
	30.0842	457.012		9.00051e+06	8.97876e+06	7.55144e+06	7.29802e+06	8.8731e+06	7.37774e+06	6.8309e+06	6.97469e+06	5.87205e+06	6.64184e+06	6.63576e+06	6.55823e+06	6.98656e+06	6.92064e+06	7.13016e+06	6.49109e+06	5.18784e+06	4.86336e+06	5.57034e+06	5.90877e+06	4.20032e+06	5.54913e+06
Quercetin 3-O-beta-D-glucosyl-(1->2)-beta-D-glucoside	582.189	625.515		6.38836e+06	7.65744e+06	7.74795e+06	7.53756e+06	6.71327e+06	6.81379e+06			7.8405e+06	7.42092e+06	7.42941e+06	7.41786e+06	9.05495e+06	8.42879e+06	7.49709e+06	6.24526e+06	9.29711e+06	5.99218e+06	6.03074e+06	7.0283e+06	7.42791e+06	6.97118e+06
	30.7145	142.02		6.5641e+06	6.26683e+06	6.35467e+06	6.04373e+06	7.18374e+06	6.80269e+06	6.55675e+06	6.64301e+06	6.73725e+06	6.29026e+06	6.60091e+06	6.34327e+06	6.61004e+06	6.33597e+06	6.44575e+06	6.52175e+06	8.07896e+06	7.93937e+06	7.76271e+06	7.96972e+06	5.34643e+06	5.3407e+06
	589.016	284.958		8.80958e+06	6.30864e+06	7.72901e+06	7.31151e+06	5.977e+06	4.51914e+06	8.34918e+06	7.33013e+06	7.1771e+06	8.57599e+06	7.78265e+06	6.58141e+06	5.87295e+06	6.29842e+06	8.50672e+06	5.42308e+06	6.70008e+06	5.65747e+06	6.84386e+06	976269	6.28172e+06	6.59888e+06
	502.972	833.518		9.23839e+06	5.15546e+06	1.22348e+07	6.91792e+06	9.75446e+06	4.81677e+06	7.11922e+06	8.05761e+06	7.52299e+06	8.30718e+06	7860739	7.60335e+06	5.38064e+06	4.58917e+06	4.37803e+06	4.47837e+06	6.7636e+06	5.19646e+06	5.21683e+06	3.93078e+06	5.25696e+06	5.35449e+06
	36.4962	167.021		4.30367e+06	2.92154e+06	9.03133e+06	6.97671e+06	4.7602e+06	3.50924e+06	6.39183e+06	6.55425e+06	6.13866e+06	6.97228e+06	6.98463e+06	6.76378e+06	6.1779e+06	6.54759e+06	6.87402e+06	6.75648e+06	7.1631e+06	6.70376e+06	7.19045e+06	8.06155e+06	8.02664e+06	9.25331e+06
	301.671	239.129		6.21807e+06	6.50511e+06	6.28297e+06	6.43523e+06	6.72081e+06	6.25328e+06	6.50132e+06	6.66565e+06	6.71124e+06	6.21721e+06	6.6379e+06	6.53672e+06	6.55603e+06	6.45514e+06	6.60265e+06	6.7987e+06	6.44379e+06	6.38017e+06	6.51239e+06	6.49249e+06	6.41382e+06	6.42981e+06
	93.8299	121.029		6.52544e+06	6.30414e+06	6.65525e+06	6.68526e+06	6.43694e+06	8.10476e+06	7.15962e+06	5.99586e+06	6.99592e+06	6.70559e+06	6.71499e+06	6.89574e+06	6.33396e+06	6.08886e+06	5.94807e+06	4.64422e+06	6.44318e+06	6.12194e+06	6.18154e+06	7.11122e+06	6.24312e+06	6.4058e+06
(Z)-4-(2-Hydroxy-5-sulfotophenyl)-2-oxo-3-butenoate	344.495	271.227		6.45392e+06	6.67608e+06	6.35708e+06	6.39731e+06	6.78442e+06	6.35147e+06	6.37406e+06	6.62435e+06	6.57639e+06	6.65948e+06	6.60236e+06	6.57979e+06	6.72387e+06	7.02176e+06	6.84502e+06	6.97824e+06	6.72479e+06	7.03859e+06	6.85076e+06	6.96452e+06	2.2153e+06	6.71312e+06
6-(6-carboxy-2,3,4-trihydroxyphenoxy)-3,4,5-trihydroxyoxane-2-carboxylic acid	477.459	361.236		5.2553e+06	2.67493e+06	4.34708e+06	3.12445e+06	4.58704e+06	1.97158e+06	7.02669e+06	6.89946e+06	7.64066e+06	7.83224e+06	7.40645e+06	7.58921e+06	6.10395e+06	5.42911e+06	5.05305e+06	5.42723e+06	1.04556e+07	1.06475e+07	8.92535e+06	7.93011e+06	8.78763e+06	7.24251e+06
	30.3484	427.002		8.83657e+06	7.97124e+06	6.69619e+06	7.08832e+06	8.55455e+06	7.37755e+06	6.13429e+06	6.59717e+06	6.32632e+06	6.59332e+06	6.26746e+06	6.35561e+06	6.58311e+06	6.93265e+06	6.52836e+06	6.2581e+06	5.2804e+06	5.20628e+06	5.5874e+06	6.06067e+06	4.08255e+06	4.79099e+06
	338.999	171.139		6.01948e+06	6.39986e+06	5.96537e+06	5.90882e+06	1.08564e+07	5.92746e+06	5.7143e+06	5.52419e+06	5.79575e+06	6.11847e+06	6.21782e+06	5.41964e+06	5.7024e+06	5.79748e+06	6.12345e+06	5.6383e+06	6.71419e+06	6.95673e+06	5.96651e+06	5.65379e+06	1.15442e+07	5.96151e+06
	32.2402	206.103		8.58404e+06	8.32335e+06	9.42415e+06	8.85297e+06	8.8446e+06	8.65798e+06	6.78485e+06	6.9854e+06	6.5483e+06	6.93776e+06	6.81347e+06	6.60827e+06	6.53791e+06	6.22706e+06	5.92073e+06	5.91965e+06	3.32852e+06	3.41167e+06	4.03979e+06	3.66926e+06	4.82059e+06	4.00317e+06
	30.7305	127.001		5.78647e+06	5.31222e+06	6.23028e+06	5.84146e+06	6.87345e+06	5.99499e+06	7.03036e+06	6.92755e+06	6.96265e+06	6.34344e+06	6.77834e+06	7.16805e+06	6.85058e+06	6.42391e+06	6.00304e+06	6.79213e+06	7.45572e+06	6.45049e+06	7.00215e+06	6.94518e+06	4.50999e+06	5.21411e+06
	30.6086	172.031		6.80775e+06	5.9906e+06	6.05334e+06	5.8414e+06	7.58818e+06	6.33827e+06	6.35287e+06	6.40491e+06	6.43963e+06	6.32317e+06	6.48968e+06	6.31715e+06	6.76507e+06	6.31412e+06	6.54923e+06	6.28375e+06	6.81664e+06	6.68168e+06	6.98847e+06	6.98352e+06	4.95669e+06	4.94725e+06
	647.897	306.026		6.17493e+06	6.36771e+06	6.3442e+06	6.39653e+06	6.33422e+06	6.21795e+06	6.3812e+06	6.42265e+06	6.38592e+06	6.09062e+06	6.17829e+06	6.25147e+06	6.24218e+06	6.49378e+06	6.34596e+06	6.32249e+06	6.39786e+06	6.23424e+06	6.39661e+06	6.02011e+06	5.97773e+06	6.20427e+06
	27.6567	432.039		7.04589e+06	6.74409e+06	4.94652e+06	4.5934e+06	4.70402e+06	5.63505e+06	6.51136e+06	5.83059e+06	6.71746e+06	6.67207e+06	6.16859e+06	6.64746e+06	6.31289e+06	6.3718e+06	6.51404e+06	6.91794e+06	6.81837e+06	7.16133e+06	3.62981e+06	3.79915e+06	9.95613e+06	8.29963e+06
	709.332	75.0087		6.76505e+06	7.09293e+06	6.58804e+06	7.02248e+06	6.86569e+06	6.77466e+06	4.17046e+06	6.46875e+06	6.29774e+06	6.36808e+06	5.5412e+06	6.42809e+06	7.7263e+06	6.8576e+06	5.46091e+06	7.14095e+06	4.29837e+06	6.06068e+06	893070	6.87381e+06	8.89087e+06	6.79414e+06
	35.7129	308.072		5.20312e+06	3.72792e+06	4.39462e+06	5.00985e+06	4.77204e+06	4.19872e+06	6.4368e+06	6.2588e+06	6.57591e+06	5.83123e+06	6.71189e+06	5.73077e+06	6.45576e+06	6.10258e+06	5.87752e+06	5.54999e+06	8.92856e+06	8.30522e+06	8.51566e+06	7.5411e+06	7.28184e+06	6.90872e+06
	418.07	554.345		5.31596e+06	3.87725e+06	3.28292e+06	3.05412e+06	4.74032e+06	3.89554e+06	6.08666e+06	6.36225e+06	6.33708e+06	6.27708e+06	6.4585e+06	6.67396e+06	6.25856e+06	6.18372e+06	6.38152e+06	6.25052e+06	7.84131e+06	1.05489e+07	8.23932e+06	9.5405e+06	7.10305e+06	5.33243e+06
	630.86	180.842		7.3661e+06	4.48735e+06	5.52109e+06	7.87381e+06	8.5604e+06	6.662e+06	5.40084e+06	7.50491e+06	8.36852e+06	5.26329e+06	5.57884e+06	6.81038e+06	4.44225e+06	6.44785e+06	4.49568e+06	4.66738e+06	7.79208e+06	5.44384e+06	4.76356e+06	5.94216e+06	5.00456e+06	6.59711e+06
	643.207	114.02		6.33848e+06	4.86791e+06	7.17069e+06	6.39927e+06	6.71452e+06	7.37313e+06	5.54764e+06	4.98498e+06	4.97302e+06	4.92493e+06	5.08422e+06	5.48421e+06	4.80858e+06	7.52219e+06	4.98206e+06	4.97046e+06	7.60494e+06	7.81441e+06	7.36449e+06	4.81961e+06	7.6186e+06	7.46526e+06
	2.07961	143.107		6.38371e+06	2.02749e+06	8.82619e+06	8.83236e+06	6.56629e+06	6.56168e+06	6.47287e+06	5.42123e+06	9.22919e+06	7.00723e+06	6.5001e+06	2.83439e+06	8.59502e+06	6.05224e+06	5.89538e+06	5.90897e+06	6.2615e+06	6.18198e+06	5.62293e+06	6.13286e+06	4.46992e+06	2.99928e+06
	36.7795	202.108		7.29576e+06	8.5199e+06	8.25564e+06	7.14122e+06	4.86541e+06	5.35541e+06	6.0248e+06	6.55718e+06	6.43799e+06	6.07647e+06	5.85425e+06	6.30064e+06	6.17549e+06	6.16835e+06	6.20519e+06	6.22825e+06	5.05346e+06	5.25015e+06	4.31891e+06	4.45178e+06	6.41634e+06	5.62877e+06
	644.424	178.963		6.94445e+06	5.50031e+06	5.81864e+06	5.34548e+06	6.18969e+06	5.64259e+06	6.32189e+06	5.97789e+06	5.8044e+06	6.70034e+06	5.9098e+06	6.47512e+06	6.49371e+06	6.61522e+06	6.46164e+06	6.27453e+06	6.64072e+06	5.90451e+06	5.24544e+06	6.43764e+06	5.20412e+06	6.24197e+06
	671.636	220.939		6.16778e+06	5.76251e+06	5.65126e+06	5.81529e+06	5.92665e+06	6.09381e+06	7.07499e+06	6.42911e+06	5.96351e+06	5.70281e+06	6.21523e+06	6.08135e+06	6.24839e+06	5.62587e+06	5.92111e+06	6.03942e+06	6.16865e+06	6.25333e+06	5.94201e+06	6.31907e+06	6.37886e+06	6.21091e+06
	630.768	178.844		6.8556e+06	4.68168e+06	6.27332e+06	6.87663e+06	5.20659e+06	5.95841e+06	5.46078e+06	8.14668e+06	8.76048e+06	5.72519e+06	5.11026e+06	7.16021e+06	6.90451e+06	6.80423e+06	5.76721e+06	5.68897e+06	7.28439e+06	5.05459e+06	4.97839e+06	4.43239e+06	5.49398e+06	5.27733e+06
	146.836	173.965		8.61046e+06	7.74631e+06	4.06032e+06	8.13692e+06	3.936e+06	5.06651e+06	4.89547e+06	4.43956e+06	5.11381e+06	5.07512e+06	4.90859e+06	4.85155e+06	6.76158e+06	4.73439e+06	4.91593e+06	5.03317e+06	8.57797e+06	8.52973e+06	5.32158e+06	9.50435e+06	8.49904e+06	4.89247e+06
	482.535	330.252		5.41952e+06	3.33634e+06	7.97882e+06	6.27838e+06	8.70905e+06	3.62585e+06	6.09986e+06	6.47916e+06	5.85344e+06	6.19112e+06	6.05253e+06	6.05727e+06	5.46616e+06	4.97865e+06	4.89401e+06	4.91539e+06	6.28951e+06	6.36302e+06	5.21956e+06	6.17423e+06	7.87224e+06	7.56649e+06
	552.474	210.038		6.07839e+06	6.05031e+06	8.0468e+06	1.08472e+06	1.48558e+06	5.77693e+06	6.16065e+06	5.85446e+06	9.04054e+06	5.96397e+06	8.82341e+06	5.03527e+06	5.96442e+06	5.59295e+06	4.45343e+06	9.28043e+06	8.22201e+06	4.37364e+06	5.88212e+06	5.85107e+06	4.98889e+06	6.1115e+06
	34.093	180.033		9.77668e+06	1.16218e+07	1.32505e+07	1.14576e+07	8.84256e+06	7.6671e+06	5.93571e+06	6.48774e+06	6.07439e+06	6.31112e+06	6.06892e+06	6.21514e+06	6.20897e+06	5.94755e+06	6.01853e+06	6.2723e+06	915352	973719	1.32732e+06	1.01332e+06	953132	742313
	174.476	101.061		8.45138e+06	7.61198e+06	5.17112e+06	3.86899e+06	5.55231e+06	5.44291e+06	5.83712e+06	5.45761e+06	5.95327e+06	5.93733e+06	5.95374e+06	5.87024e+06	5.97336e+06	6.18831e+06	5.79455e+06	6.08248e+06	5.69987e+06	5.73072e+06	6.08675e+06	5.84886e+06	5.78721e+06	5.51361e+06
	59.4388	129.056		5.92038e+06	5.68782e+06	5.90334e+06	5.6207e+06	5.72934e+06	5.62623e+06	8.7736e+06	6.08815e+06	7.79858e+06	6.1965e+06	5.96161e+06	5.99412e+06	5.58707e+06	5.07848e+06	5.32082e+06	5.509e+06	6.64847e+06	4.2589e+06	5.31744e+06	5.42008e+06	5.54989e+06	5.51615e+06
	29.5485	146.983		6.83885e+06	5.62255e+06	5.34774e+06	5.83835e+06	8.16884e+06	5.74403e+06	5.78551e+06	5.80865e+06	5.44403e+06	5.84799e+06	5.93966e+06	5.72834e+06	5.69465e+06	6.17261e+06	6.14671e+06	5.8863e+06	6.72242e+06	6.9444e+06	6.2439e+06	6.38108e+06	3.10532e+06	3.84814e+06
	511.001	836.537		7.59129e+06	6.87455e+06	7.99258e+06	1.00279e+07	1.00816e+07	8.43828e+06	2.27443e+06	2.75369e+06	3.00341e+06	3.60176e+06	4.17176e+06	5.10066e+06	6.16221e+06	4.81874e+06	4.25601e+06	4.70706e+06	9.07739e+06	7.53771e+06	6.7128e+06	4.35413e+06	5.11742e+06	4.01151e+06
	35.2991	114.056		4.13647e+06	4.26793e+06	4.23769e+06	4.01533e+06	3.7145e+06	3.39836e+06	5.5869e+06	5.5733e+06	5.71016e+06	5.81444e+06	5.51243e+06	5.69373e+06	5.73741e+06	5.85351e+06	6.13709e+06	6.13e+06	6.91575e+06	7.35283e+06	7.8597e+06	7.90001e+06	8.85822e+06	8.2215e+06
	634.26	95.9522		6.11324e+06	5.671e+06	5.16986e+06	5.72951e+06	6.0702e+06	6.66364e+06	6.27495e+06	7.27743e+06	5.76252e+06	6.18878e+06	6.30328e+06	7.14103e+06	2.00208e+06	6.50401e+06	5.79797e+06	5.8158e+06	6.21014e+06	6.33629e+06	6.47829e+06	2.34451e+06	6.01056e+06	6.7227e+06
	648.692	142.996		5.67897e+06	6.06039e+06	5.86226e+06	5.74358e+06	5.72792e+06	5.82353e+06	6.1142e+06	5.78958e+06	5.74869e+06	5.89955e+06	5.88227e+06	5.85072e+06	5.78358e+06	5.67194e+06	6.17617e+06	5.76143e+06	5.97073e+06	5.7093e+06	5.76632e+06	5.70057e+06	5.65559e+06	5.68509e+06
	30.8833	257.075		3.47521e+06	4.26324e+06	3.37316e+06	2.94544e+06	4.98849e+06	4.77259e+06	5.92484e+06	5.50542e+06	5.79304e+06	5.74609e+06	5.97443e+06	6.17612e+06	5.95123e+06	5.9032e+06	6.091e+06	5.63319e+06	8.66378e+06	9.7507e+06	9.51268e+06	7.81607e+06	5.628e+06	3.96526e+06
Coformycin	517.015	283.264		5.56419e+06	7.84155e+06	6.30227e+06	5.86383e+06	6.27867e+06	6.75993e+06	4.71127e+06	5.41174e+06	6.19724e+06	5.28319e+06	4.77763e+06	5.67786e+06	5.07614e+06	1.05825e+07	4.90894e+06	4.52586e+06	5.74069e+06	5.67777e+06	5.47786e+06	4.574e+06	4.90467e+06	5.24653e+06
	30.618	480.932		7.99671e+06	7.81482e+06	7.02293e+06	7.00577e+06	5.95888e+06	6.9787e+06	5.30701e+06	5.76639e+06	4.76428e+06	5.90261e+06	5.79827e+06	5.44879e+06	5.53294e+06	5.60108e+06	5.91805e+06	6.14875e+06	3.51384e+06	3.94465e+06	4.15605e+06	4.76554e+06	5.72898e+06	6.0156e+06
	232.658	96.9696		1.92604e+06	6.29752e+06	186729	6.61149e+06	6.918e+06	2.55518e+06	7.68725e+06	3.73376e+06	7.47865e+06	6.86228e+06	6.67906e+06	6.76455e+06	6.40838e+06	6.12443e+06	5.92251e+06	6.29425e+06	6.69951e+06	6.15719e+06	6.39694e+06	6.4379e+06	6.30283e+06	6.52807e+06
	639.603	79.9573		4.27094e+06	7.9175e+06	5.18747e+06	4.92084e+06	5.12805e+06	4.00236e+06	8.24115e+06	5.02139e+06	6.10548e+06	4.78044e+06	4.1382e+06	5.08688e+06	5.82948e+06	4.47178e+06	5.37127e+06	5.2623e+06	9.19009e+06	5.43472e+06	8.62466e+06	8.09874e+06	4.75361e+06	4.61161e+06
GDP-4-dehydro-6-deoxy-D-mannose	580.184	586.326		6.95936e+06	6.19372e+06	8.72976e+06	1.18552e+06	7.01948e+06	4.6757e+06	9.1949e+06	7.50057e+06	6.69946e+06	6.6504e+06	6.40884e+06	7.03063e+06	7.02902e+06	6.91505e+06	5.56389e+06	4.49625e+06	747804	5.51631e+06	732515	5.58802e+06	6.72229e+06	4.3169e+06
	133.946	234.975		5.30059e+06	5.64362e+06	5.55896e+06	4.69322e+06	4.72594e+06	5.36609e+06	4.45535e+06	7.10271e+06	8.67932e+06	5.34351e+06	5.34116e+06	8.31939e+06	4.57764e+06	5.49644e+06	7.5921e+06	5.46222e+06	5.32069e+06	5.3096e+06	5.42767e+06	5.2691e+06	5.40775e+06	5.30821e+06
	634.79	145.918		5.42864e+06	5.61915e+06	5.61309e+06	5.81599e+06	5.87865e+06	5.9418e+06	5.85598e+06	5.64435e+06	6.40585e+06	5.39887e+06	5.71698e+06	4.93641e+06	5.43716e+06	5.80678e+06	5.8273e+06	5.91468e+06	5.8772e+06	6.16428e+06	5.84293e+06	5.51052e+06	5.39348e+06	5.62483e+06
	134.516	170.833		4.9784e+06	5.9834e+06	5.28183e+06	5.0256e+06	5.45576e+06	4.94798e+06	6.04608e+06	5.88952e+06	5.34586e+06	5.69217e+06	5.80725e+06	5.33848e+06	5.43361e+06	6.29406e+06	5.64457e+06	6.09442e+06	5.71181e+06	5.6547e+06	5.1953e+06	6.08924e+06	5.84492e+06	6.17913e+06
	712.285	115.04		6.42158e+06	4.94424e+06	5.53632e+06	5.32064e+06	5.29969e+06	5.22096e+06	5.91028e+06	6.97685e+06	5.9443e+06	5.68781e+06	5.59799e+06	4.47603e+06	5.37407e+06	7.05049e+06	4.77769e+06	4.9766e+06	5.22225e+06	3.32303e+06	8.83498e+06	5.13796e+06	6.39282e+06	4.9706e+06
	63.6419	202.026		3.83585e+06	6.0428e+06	4.47119e+06	5.89107e+06	6.43985e+06	5.63674e+06	5.67503e+06	4.52829e+06	6.78005e+06	4.74221e+06	4.06115e+06	4.99722e+06	5.88073e+06	5.68299e+06	5.26479e+06	6.07464e+06	6.13469e+06	1.26267e+07	4.14632e+06	4.6556e+06	4.61293e+06	4.669e+06
	206.726	115.04		4.90137e+06	4.93319e+06	4.99103e+06	5.01598e+06	5.12734e+06	5.23492e+06	6.8449e+06	5.71019e+06	5.81729e+06	5.58159e+06	6.34332e+06	5.326e+06	5.13552e+06	4.81592e+06	4.98758e+06	4.80192e+06	6.8923e+06	3.34349e+06	5.11725e+06	4.98619e+06	7.50678e+06	9.12039e+06
	29.8069	178.972		5.92967e+06	5.29738e+06	5.47839e+06	5.65536e+06	6.36671e+06	6.15654e+06	5.3286e+06	5.4881e+06	5.35842e+06	5.46685e+06	5.06152e+06	5.55339e+06	5.83035e+06	5.62867e+06	5.67722e+06	5.52569e+06	5.28058e+06	5.50113e+06	6.85834e+06	6.48706e+06	3.9245e+06	4.60521e+06
	635.341	94.9807		5.24092e+06	5.20701e+06	4.88331e+06	5.68711e+06	5.05815e+06	5.36876e+06	5.63943e+06	6.55774e+06	7.03911e+06	4.57809e+06	6.34373e+06	5.22752e+06	6.36179e+06	5.91165e+06	4.55756e+06	5.57474e+06	5.58273e+06	6.01207e+06	5.78426e+06	5.21939e+06	5.53537e+06	4.96945e+06
	30.3497	236.02		41229.6	56563.4		15575.2	361441	356085	5.89577e+06	5.8456e+06	5.42947e+06	5.74504e+06	5.66287e+06	5.19714e+06	6.03636e+06	6.30416e+06	5.61686e+06	5.7435e+06	1.19901e+07	1.32887e+07	1.22025e+07	1.02619e+07	9.81868e+06	6.4619e+06
	639.338	115.004		1.1013e+07	5.05481e+06	1.12973e+07	4.68385e+06	4.99653e+06	4.83894e+06	5.63469e+06	5.36462e+06	5.26952e+06	5.25636e+06	4.61068e+06	4.66763e+06	4.70909e+06	4.94372e+06	5.47176e+06	4.46427e+06	5.34238e+06	5.16692e+06	4.97537e+06	4.83275e+06	4.9381e+06	4.56609e+06
	544.826	105.96		5.4935e+06	5.3259e+06	5.6717e+06	5.82814e+06	4.19089e+06	5.92835e+06	5.57269e+06	6.37462e+06	5.58025e+06	5.52664e+06	5.7615e+06	5.42169e+06	4.15548e+06	9.16569e+06	5.34224e+06	5.41585e+06	5.65103e+06	6.59868e+06	1.75833e+06	6.21007e+06	5.22507e+06	5.63951e+06
	642.255	160.868		5.7107e+06	5.46162e+06	5.32756e+06	7.50276e+06	5.69746e+06	5.9496e+06	4.94576e+06	5.59207e+06	5.32661e+06	5.54305e+06	5.69724e+06	5.51736e+06	5.37004e+06	5.13314e+06	5.18312e+06	4.94407e+06	5.76397e+06	5.50256e+06	5.52409e+06	5.4133e+06	5.21607e+06	5.32915e+06
	505.516	871.532		1.10847e+07	6.37403e+06	1.21635e+07	9.29454e+06	9.57177e+06	6.91251e+06	5.84769e+06	6.47008e+06	5.81627e+06	6.23329e+06	6.04713e+06	6.61432e+06	4.30715e+06	3.57678e+06	2.9442e+06	3.53612e+06	2.87393e+06	2.01866e+06	1.90967e+06	1.69705e+06	2.937e+06	3.1157e+06
	103.663	197.852		4.15028e+06	2.16807e+06	6.77139e+06	7.00286e+06	6.80624e+06	4.51178e+06	2.42445e+06	4.58444e+06	6.12728e+06	6.90151e+06	6.57583e+06	6.85079e+06	6.63817e+06	5.30299e+06	7.44042e+06	4.86951e+06	6.28917e+06	6.88907e+06	4.35596e+06	6.67078e+06	2.62448e+06	5.02225e+06
	101.158	218.006		5.66897e+06	5.65815e+06	5.61025e+06	4.14385e+06	5.71547e+06	5.53427e+06	7.5322e+06	5.92186e+06	7.77709e+06	3.95172e+06	3.57576e+06	5.6023e+06	5.73666e+06	3.32554e+06	5.72309e+06	5.58326e+06	5.58722e+06	5.59803e+06	5.54187e+06	5.6555e+06	5.69402e+06	5.66405e+06
D-Erythroascorbic acid 1'-a-D-glucoside	464.868	307.227		6.22249e+06	4.57174e+06	5.20465e+06	4.14958e+06	6.45197e+06	3.30879e+06	6.48179e+06	6.72411e+06	6.689e+06	6.44456e+06	6.42742e+06	6.9157e+06	7.31416e+06	7.20616e+06	6.90516e+06	6.97713e+06	4.40367e+06	3.91214e+06	3.48185e+06	2.84825e+06	3.09813e+06	4.48851e+06
Coformycin	638.321	283.264		4.55106e+06	6.50191e+06	6.57968e+06	4.1899e+06	6.89045e+06	6.53598e+06	4.41574e+06	4.31196e+06	5.55502e+06	6.75887e+06	4.5848e+06	7.06085e+06	7.09602e+06	4.73021e+06	4.32228e+06	6.83807e+06	4.77279e+06	3.91869e+06	4.42792e+06	4.38987e+06	4.81528e+06	6.51198e+06
	644.968	75.0087		4.78236e+06	5.70178e+06	5.33709e+06	5.6635e+06	5.03871e+06	5.11079e+06	3.84574e+06	4.7246e+06	4.88141e+06	5.49532e+06	5.32071e+06	4.45097e+06	4.51928e+06	7.46875e+06	7.19188e+06	6.04683e+06	6.66439e+06	6.79976e+06	5.84352e+06	4.96172e+06	5.11269e+06	4.36412e+06
	36.515	337.091		6.59778e+06	5.47048e+06	4.31181e+06	4.96752e+06	6.01951e+06	5.85911e+06	5.56523e+06	5.34106e+06	5.67781e+06	5.31216e+06	5.30282e+06	5.62687e+06	5.39396e+06	5.06035e+06	5.40947e+06	5.31522e+06	5.03781e+06	5.00609e+06	5.49509e+06	5.33108e+06	4.86086e+06	5.17331e+06
Bromophos-ethyl	26.8721	393.043		3.62639e+06	4.88634e+06	4.62239e+06	4.52443e+06	4.8503e+06	3.9732e+06	5.33718e+06	5.22351e+06	5.22858e+06	5.70537e+06	5.19184e+06	5.39375e+06	5.33062e+06	5.2648e+06	5.54404e+06	5.34183e+06	8.11496e+06	9.36863e+06	5.38947e+06	5.37904e+06	4.26804e+06	4.45759e+06
Leontiformine	622.201	249.372		1.786e+06	5.58106e+06	6.55568e+06	5.42973e+06	5.66673e+06	4.48771e+06	5.08687e+06	5.05648e+06	5.22369e+06	7.17911e+06	5.4895e+06	5.70446e+06	4.30088e+06	5.89954e+06	7.25811e+06	5.65277e+06	4.00457e+06	5.69573e+06	5.99969e+06	5.86406e+06	3.24451e+06	5.74045e+06
	497.226	115.04		4.35175e+06	3.97501e+06	3.9869e+06	4.88561e+06	4.60658e+06	1.49541e+06	5.14605e+06	5.20684e+06	4.30422e+06	4.88623e+06	5.52988e+06	5.92072e+06	5.43091e+06	5709686	3.45605e+06	5.57325e+06	1.6125e+06	8.11441e+06	4.16413e+06	4.02827e+06	8.71724e+06	1.57741e+07
	35.9739	262.129		6.13138e+06	6.83881e+06	6.58773e+06	7.04367e+06	4.34322e+06	4.42501e+06	5.28294e+06	5.55107e+06	5.32374e+06	5.38873e+06	5.65825e+06	5.13107e+06	6.0919e+06	5.53478e+06	5.1187e+06	5.72467e+06	4.51572e+06	4.5367e+06	3.84764e+06	3.896e+06	4.96277e+06	4.9082e+06
GDP-4-dehydro-6-deoxy-D-mannose	593.849	586.326		1.19772e+06	4.92637e+06	547980	5.40314e+06	7.61663e+06	5.64183e+06	5.85763e+06	5.5114e+06	5.4376e+06	5.43603e+06	5.56142e+06	5.42736e+06	5.8997e+06	4.70799e+06	4.24222e+06	5.12211e+06	4.97002e+06	4.44287e+06	6.31839e+06	13355580	4.35309e+06	4.20711e+06
	519.485	395.265		5.79027e+06	4.53363e+06	5.83101e+06	1.07864e+07	5.83257e+06	6.49064e+06	5.42018e+06	5.85347e+06	5.55345e+06	5.66933e+06	5.74008e+06	6.59032e+06	4.26173e+06	3.8735e+06	3.30685e+06	3.56337e+06	4.32046e+06	4.57219e+06	5.04084e+06	4.17121e+06	4.19288e+06	4.39729e+06
	27.5016	305.027		5.63129e+06	4.42245e+06	5.12659e+06	4.15935e+06	5.04798e+06	4.72951e+06	5.39211e+06	5.57849e+06	5.6297e+06	5.55405e+06	5.55273e+06	5.37973e+06	5.4732e+06	5.39528e+06	5.16412e+06	5.02971e+06	4.96657e+06	5.97509e+06	3.26058e+06	2.98957e+06	8.02759e+06	7.20935e+06
	427.696	436.283		3.8237e+06	3.354e+06	3.63028e+06	3.6346e+06	4.08582e+06	3.39266e+06	5.29941e+06	5.60734e+06	5.30056e+06	5.5231e+06	5.60029e+06	5.59233e+06	5.31486e+06	4.90315e+06	5.16291e+06	5.27981e+06	8.2586e+06	9.91049e+06	5.93779e+06	7.0805e+06	4.6778e+06	4.27354e+06
	35.7023	478.108		5.1379e+06	4.44544e+06	4.84316e+06	5.40269e+06	5.1426e+06	5.69851e+06	5.30397e+06	5.1602e+06	5.47419e+06	4.8982e+06	5.32381e+06	5.17674e+06	5.32438e+06	5.21841e+06	5.36678e+06	5.49365e+06	4.85582e+06	5.01135e+06	6.23625e+06	4.70776e+06	5.34589e+06	5.86042e+06
	648.183	345.015		5.58502e+06	5.08741e+06	5.23962e+06	5.51848e+06	5.16616e+06	5.23637e+06	5.143e+06	5.3192e+06	5.38935e+06	5.15779e+06	4.77283e+06	5.37847e+06	5.23887e+06	5.32906e+06	5.06022e+06	5.35502e+06	5.34858e+06	4.91349e+06	5.13975e+06	5.15743e+06	5.37143e+06	5.15543e+06
	46.9832	234.975		7.4971e+06	3.91416e+06	3.59543e+06	6.19183e+06	3.91208e+06	3.46634e+06	6.82831e+06	3.50145e+06	3.62533e+06	6.74395e+06	7.00335e+06	6.49849e+06	3.88544e+06	6.49316e+06	3.86348e+06	6.53815e+06	3.36543e+06	6.98378e+06	3.52614e+06	6.77698e+06	3.92231e+06	6.80704e+06
	350.88	446.189		2.13679e+06	2.77943e+06	2.32101e+06	1.93141e+06	2.19889e+06	2.58799e+06	8.41797e+06	8.60378e+06	8.23257e+06	8.36484e+06	8.21626e+06	8.28579e+06	8.41907e+06	8.44641e+06	8.6237e+06	8.46096e+06	2.6322e+06	2.19306e+06	2.82875e+06	2.98315e+06	2.25694e+06	3.23636e+06
	472.089	450.216		3.62632e+06	6.05018e+06	5.72355e+06	3.34803e+06	4.95404e+06	6.64395e+06	4.53025e+06	5.12606e+06	4.70969e+06	3.43616e+06	5.23517e+06	4.54243e+06	3.73184e+06	7.46148e+06	4.57987e+06	4.39178e+06	6.93781e+06	5.3011e+06	7.00663e+06	6.90985e+06	5.34521e+06	4.36794e+06
	483.058	728.531		5.60733e+06	4.56751e+06	5.52933e+06	5.6391e+06	5.1695e+06	4.76101e+06	7.35984e+06	7.46237e+06	5.50775e+06	5.88774e+06	6.02509e+06	5.79614e+06	4.63505e+06	4.2233e+06	4.43581e+06	4.41301e+06	4.69799e+06	4.17319e+06	4.50052e+06	4.4706e+06	4.25339e+06	4.76994e+06
	36.5015	240.112		6.82617e+06	6.45403e+06	4.45598e+06	4.6411e+06	5.56921e+06	5.12462e+06	5.06237e+06	5.09001e+06	5.31343e+06	5.26996e+06	5.34114e+06	5.25771e+06	5.17214e+06	5.02956e+06	5.07075e+06	5.22021e+06	5.10356e+06	5.34281e+06	4.50309e+06	4.48676e+06	4.66535e+06	4.48507e+06
	145.244	147.946		4.7529e+06	5.81638e+06	4.24282e+06	4.74297e+06	5.2434e+06	5.79083e+06	3.19942e+06	2.98395e+06	5.91075e+06	6.20095e+06	4.93362e+06	4.78116e+06	3.53396e+06	5.31063e+06	4.1869e+06	3.80473e+06	6.13438e+06	5.98331e+06	8.39343e+06	6.79682e+06	7.26765e+06	3.39374e+06
	28.4787	105.019		5.86133e+06	4.05069e+06	4.57027e+06	5.73343e+06	5.27174e+06	3.42088e+06	6.18942e+06	5.91214e+06	4.80168e+06	6.21449e+06	5.70165e+06	4.72642e+06	5.42046e+06	4.58881e+06	3.78048e+06	5.57421e+06	4.2582e+06	5.05338e+06	6.41e+06	4.40058e+06	5.13226e+06	5.88849e+06
	490.541	744.553		5.74868e+06	3.8561e+06	6.98313e+06	5.42891e+06	4.65242e+06	4.57754e+06	5.61072e+06	6.08806e+06	5.54839e+06	5.94682e+06	5.92774e+06	5.82321e+06	3.77987e+06	6.88455e+06	4.39099e+06	6.37032e+06	4.04788e+06	4.32049e+06	4.54536e+06	4.4334e+06	4.45756e+06	3.52108e+06
	647.65	252.994		5.22151e+06	4.88616e+06	5.21476e+06	5.62467e+06	5.30661e+06	4.81988e+06	5.321e+06	5.10186e+06	5.09906e+06	5.51711e+06	5.08092e+06	5.39802e+06	5.05342e+06	5.74466e+06	5.13485e+06	4.89087e+06	5.31799e+06	4.83594e+06	4.53058e+06	4.97944e+06	4.79582e+06	5.03104e+06
	589.029	210.038		4.5577e+06	4.74033e+06	5.54764e+06	4.90572e+06	4.72156e+06	4.65447e+06	4.94116e+06	4.79558e+06	5.65796e+06	4.56688e+06	4.58594e+06	6.12412e+06	4.70624e+06	4.90433e+06	5.11213e+06	7.10584e+06	6.84801e+06	698621	4.62187e+06	4.55235e+06	9.92565e+06	4.60673e+06
	635.474	168.947		4.49768e+06	2.64382e+06	3.29196e+06	3.94253e+06	4.81892e+06	6.37465e+06	5.91973e+06	4.83364e+06	5.09952e+06	6.55179e+06	4.66722e+06	5.78445e+06	4.89269e+06	7.75974e+06	7.06805e+06	6.32212e+06	7.19726e+06	4.64822e+06	4.30582e+06	7.22447e+06	2.07204e+06	2.62099e+06
	36.233	558.063		8.59829e+06	9.36128e+06	1.89675e+06	2.90986e+06	4.4838e+06	3.5165e+06	4.84949e+06	5.16451e+06	5.26568e+06	5.07914e+06	5.47617e+06	5.0153e+06	4.94084e+06	4.91952e+06	5.13391e+06	4.94728e+06	7.81216e+06	6.75817e+06	8.28286e+06	7.0101e+06	150226	31962
	30.6121	219.016		5.45132e+06	5.41649e+06	5.18684e+06	5.5868e+06	5.20322e+06	5.78867e+06	5.13135e+06	5.35289e+06	5.06801e+06	5.28335e+06	5.45185e+06	4.71871e+06	4.96667e+06	4.95102e+06	5.28415e+06	5.02279e+06	3.88483e+06	4.36741e+06	4.46062e+06	4.62926e+06	5.02711e+06	5.32752e+06
	62.4787	218.103		2.78035e+06	3.03893e+06	2.13541e+06	491728	2.21762e+06	1.73538e+06	4.58794e+06	4.90431e+06	4.68467e+06	5.6533e+06	5.051e+06	5.25305e+06	5.63583e+06	4.81569e+06	5.05142e+06	5.34057e+06	1.02118e+07	1.12077e+07	5.71427e+06	4.81018e+06	8.22157e+06	7.58658e+06
	648.394	101.981		5.11011e+06	4.96807e+06	5.12543e+06	5.10874e+06	4.98132e+06	5.1367e+06	4.95542e+06	5.09459e+06	5.28006e+06	5.08288e+06	5.24946e+06	5.02467e+06	5.15782e+06	5.04274e+06	4.76748e+06	4.84769e+06	5.11695e+06	4.99321e+06	4.94537e+06	4.95186e+06	5.08292e+06	5.02136e+06
	180.922	357.061		5.16219e+06	5.36216e+06	4.98249e+06	5.10975e+06	4.91281e+06	5.10721e+06	4.73681e+06	5.0941e+06	5.00775e+06	4.95182e+06	5.00162e+06	4.71255e+06	5.03596e+06	5.08646e+06	5.26323e+06	4.99126e+06	4.93091e+06	5.16362e+06	5.18471e+06	5.122e+06	5.08008e+06	5.02434e+06
	632.11	143.021		4.68687e+06	4.60492e+06	3.94848e+06	5.26558e+06	4.58887e+06	4.77754e+06	4.94614e+06	5.39802e+06	4.49781e+06	5.04433e+06	5.24885e+06	4.75628e+06	5.76821e+06	5.47453e+06	4.61268e+06	5.84181e+06	6.01626e+06	5.84352e+06	4.67262e+06	4.48885e+06	3.80657e+06	5.86667e+06
	642.819	132.929		5.04482e+06	4.26141e+06	5.26225e+06	4.70477e+06	5.34638e+06	4.33544e+06	3.95989e+06	4.92396e+06	4.75164e+06	5.08111e+06	5.10913e+06	4.87377e+06	5.71721e+06	5.22988e+06	5.33655e+06	5.20537e+06	5.24224e+06	5.15303e+06	4.21659e+06	5.46402e+06	5.51182e+06	5.39544e+06
alpha,beta-Dihydroxyethyl-TPP	441.347	484.364		1.4751e+06	635120	1.10305e+07	1.21287e+07	8.76788e+06	3.89063e+06	4.85018e+06	5.36345e+06	5.00008e+06	4.93392e+06	5.07281e+06	5.10129e+06	5.09508e+06	4.71849e+06	4.97104e+06	5.06895e+06	239031	337843	441381	450012	9.33584e+06	1.08881e+07
	155.658	186.113		4.53953e+06	4.59118e+06	4.28894e+06	4.70868e+06	4.79377e+06	5.01218e+06	4.84085e+06	4.89457e+06	5.2422e+06	5.00856e+06	5.19559e+06	5.01544e+06	5.28234e+06	5.40581e+06	5.22672e+06	5.56978e+06	4.64945e+06	4.95051e+06	4.7163e+06	4.59606e+06	4.50869e+06	4.45841e+06
	29.8157	208.983		5.22744e+06	5.59329e+06	4.78801e+06	5.35526e+06	5.85259e+06	5.21976e+06	4.73803e+06	4.75774e+06	4.5968e+06	4.90764e+06	4.93332e+06	5.11487e+06	4.88969e+06	4.79776e+06	4.99798e+06	4.68914e+06	4.44443e+06	3.95327e+06	5.49714e+06	5.20419e+06	3.64591e+06	4.05289e+06
	57.1663	240.118		7.82962e+06	5.35305e+06	487364	3.82281e+06	4.41366e+06	6.44314e+06	5.71288e+06	4.09671e+06	4.24703e+06	1.85929e+06	5.69455e+06	6.12872e+06	6.12197e+06	6.12204e+06	6.50853e+06	6.43787e+06	6.52409e+06	7.20958e+06	291174	276558	5.66426e+06	5.36616e+06
	398.013	123.902		4.29942e+06	5.01873e+06	4.32938e+06	4.32082e+06	3.97274e+06	4.48702e+06	4.33761e+06	4.54762e+06	4.22416e+06	4.3504e+06	4.11825e+06	6.07004e+06	5.3434e+06	4.99506e+06	5.26117e+06	4.84235e+06	4.66564e+06	5.01732e+06	5.13225e+06	7.2052e+06	4.97179e+06	4.94331e+06
Se-Methyl-L-selenocysteine	32.2217	181.071		2.45919e+06	2.64778e+06	4.41963e+06	4.01346e+06	2.04284e+06	2.0155e+06	4.77567e+06	4.56325e+06	4.85452e+06	4.8213e+06	4.45851e+06	4.86479e+06	5.18833e+06	4.7674e+06	4.70379e+06	4.98073e+06	7.30226e+06	7.17013e+06	4.6455e+06	6.42077e+06	7.49202e+06	7.68915e+06
3-hydroxyguanfacine glucuronide	34.0951	453.211		7.1349e+06	5.44745e+06	5.18761e+06	5.31115e+06	6.71719e+06	6.35537e+06	4.84902e+06	4.75153e+06	5.18924e+06	4.58394e+06	5.14282e+06	5.16474e+06	4.48892e+06	5.1194e+06	4.92838e+06	4.79906e+06	3.39012e+06	2.81161e+06	3.72934e+06	3.73486e+06	3.58581e+06	3.78261e+06
	164.289	175.025		5.47416e+06	5.317e+06	5.87309e+06	1.67809e+06	5.65937e+06	5.17269e+06	4.33245e+06	5.64522e+06	5.45602e+06	4.06157e+06	5.51668e+06	5.66773e+06	5.61659e+06	5.67801e+06	5.82819e+06	5.54438e+06	2.7285e+06	5.2865e+06	2.51189e+06	5.60278e+06	5.88034e+06	1.31581e+06
	555.56	159.939		5.38448e+06	2.9215e+06	6.2213e+06	1.16607e+07	7.61304e+06	4.40159e+06	5.93855e+06	5.87862e+06	4.77956e+06	4.51338e+06	4.93607e+06	3.29997e+06	4.94218e+06	6.02028e+06	5.01708e+06	3.9863e+06	5.41747e+06	3.20723e+06	3.3182e+06	806967	1.64325e+06	3.81394e+06
	576.165	217.032		5.68954e+06	4.12377e+06	5.35563e+06	5.37779e+06	5.60674e+06	4.61234e+06	5.18408e+06	5.21337e+06	5.18166e+06	5.02499e+06	6.30955e+06	3.13311e+06	4.52393e+06	4.41246e+06	4.52825e+06	4.39604e+06	4.93058e+06	3.7161e+06	3.8918e+06	4.80684e+06	4.68119e+06	4.91823e+06
	23.3816	234.975		3.92682e+06	5.03472e+06	4.67339e+06	3.96374e+06	5.0839e+06	4.75481e+06	4.39666e+06	6.67471e+06	4.22338e+06	4.47046e+06	4.10867e+06	6.63936e+06	3.72743e+06	4.55262e+06	6.03003e+06	6.60457e+06	5.05513e+06	5.19228e+06	5.73754e+06	3.53596e+06	4.08499e+06	3.14588e+06
	594.635	143.021		4.70315e+06	4.77415e+06	4.61437e+06	9.71978e+06	9.26946e+06	3.29883e+06	4.56662e+06	3.89895e+06	4.66334e+06	4.5195e+06	4.45398e+06	4.45024e+06	4.679e+06	4.47494e+06	4.45499e+06	4.60876e+06	2.93435e+06	4.72783e+06	4.63002e+06	4.08831e+06	3.2495e+06	4.60663e+06
	45.3754	118.03		5.92979e+06	4.73078e+06	1.81218e+06	5.06943e+06	4.81864e+06	3.73831e+06	5.17188e+06	5.34351e+06	5.04327e+06	5.08131e+06	4.95911e+06	5.17706e+06	4.76172e+06	4.94826e+06	4.81495e+06	4.73351e+06	5.04289e+06	1.2798e+06	5.0033e+06	5.54165e+06	7.07497e+06	4.82401e+06
	51.5498	348.043		4.73129e+06	4.87217e+06	4.50101e+06	4.65676e+06	5.07117e+06	4.82504e+06	4.85886e+06	5.04333e+06	4.74111e+06	4.89314e+06	4.71671e+06	4.5539e+06	4.76204e+06	4.71675e+06	4.64654e+06	5.03546e+06	4.1461e+06	4.63536e+06	5.04304e+06	4.36165e+06	4.99416e+06	4.93439e+06
	32.0177	271.092		5.10293e+06	5.30986e+06	5.3507e+06	5.26756e+06	4.88791e+06	4.11964e+06	4.96758e+06	4.75275e+06	5.40007e+06	4.83978e+06	4.56405e+06	4.49408e+06	4.85665e+06	4.8903e+06	4.79593e+06	4.83219e+06	4.39142e+06	4.7365e+06	4.85587e+06	4.21934e+06	3.97246e+06	3.43238e+06
	662.735	194.906		4.50776e+06	4.8178e+06	4.50696e+06	4.50309e+06	4.61364e+06	4.33952e+06	5.5728e+06	4.79599e+06	4.74942e+06	4.47454e+06	4.50471e+06	4.50162e+06	4.52827e+06	4.18875e+06	4.36978e+06	4.18549e+06	4.43104e+06	4.52915e+06	8.46573e+06	4.38623e+06	4.47747e+06	4.50833e+06
	30.6123	464.958		5.53459e+06	5.47371e+06	5.20715e+06	5.245e+06	5.13095e+06	5.39505e+06	4.6379e+06	4.55428e+06	4.698e+06	4.78373e+06	4.43022e+06	4.54654e+06	4.7178e+06	4.75023e+06	4.93942e+06	4.90596e+06	4.31716e+06	4.08893e+06	4.54818e+06	4.40143e+06	3.05021e+06	4.25944e+06
	523.72	109.004		4.3862e+06	1.48606e+07	3.91341e+06	4.59129e+06	5.31275e+06	4.67928e+06	4.24207e+06	4.44108e+06	4.54808e+06	1.21423e+06	4.62658e+06	4.77729e+06	6.0315e+06	4.33116e+06	4.21854e+06	4.23376e+06	1.14895e+06	5.94506e+06	4.26826e+06	3.94002e+06	4.05959e+06	3.77369e+06
	613.128	180.842		5.25688e+06	4.3308e+06	5.59184e+06	5.20963e+06	5.70996e+06	4.81096e+06	4.91749e+06	5.04664e+06	5.84165e+06	4.97854e+06	5.45133e+06	5.32112e+06	6.6128e+06	2.19176e+06	4.02623e+06	3.74321e+06	4.88412e+06	3.23189e+06	4.3091e+06	4.15116e+06	2.67408e+06	4.75183e+06
	488.404	268.236		6.20425e+06	3.28964e+06	4.65193e+06	4.33349e+06	5.20916e+06	2.44159e+06	5.09048e+06	5.08904e+06	5.43504e+06	5.66658e+06	5.49294e+06	5.40562e+06	5.1765e+06	4.53473e+06	4.33937e+06	4.38868e+06	4.53062e+06	3.86177e+06	4.47316e+06	4.96548e+06	4.37955e+06	3.48755e+06
	164.407	200.965		4.44381e+06	3.55641e+06	4.02784e+06	3.17074e+06	4.82841e+06	7.83021e+06	4.52962e+06	4.29229e+06	5.04256e+06	4.96962e+06	4.72912e+06	4.78365e+06	5.32475e+06	2.98311e+06	4.87519e+06	3.2905e+06	5.62761e+06	3.20733e+06	5.24739e+06	3.20666e+06	6.25946e+06	6.11743e+06
	644.925	116.972		5.06975e+06	4.4541e+06	4.95764e+06	5.09934e+06	4.74915e+06	4.42338e+06	4.52196e+06	4.37715e+06	4.76973e+06	5.06102e+06	4.52863e+06	5.24569e+06	4.78742e+06	4.31276e+06	4.60444e+06	4.35175e+06	4.66518e+06	4.25875e+06	4.42182e+06	4.4201e+06	4.66298e+06	4.4616e+06
	473.675	377.272		4.24108e+06	3.78858e+06	4.13283e+06	5.63975e+06	6.26196e+06	4.08917e+06	4.9807e+06	6.9921e+06	6.33854e+06	4.00081e+06	5.21951e+06	3.33697e+06	3.80148e+06	3.97137e+06	5.23787e+06	5.4708e+06	3.34453e+06	3.18356e+06	4.43897e+06	5.10068e+06	2.71406e+06	5.88222e+06
	267.612	75.0087		4.3256e+06	4.31277e+06	1.33693e+06	5.93175e+06	4.49168e+06	3.36271e+06	3.90412e+06	3.8162e+06	8.27432e+06	4.94758e+06	4.53487e+06	4.92004e+06	2.7297e+06	4.63257e+06	4.34146e+06	4.85296e+06	8.20187e+06	4.54821e+06	1.48732e+06	4.18562e+06	5.27567e+06	7.30345e+06
4,5-Methylenedioxy-6-hydroxyaurone	477.462	281.239		3.45536e+06	2.05502e+06	2.61332e+06	1.84356e+06	2.98016e+06	1.29073e+06	4.76581e+06	5.06047e+06	4.99942e+06	4.9342e+06	4.90575e+06	4.79148e+06	4.7912e+06	4.21268e+06	4.27859e+06	4.42098e+06	7.42468e+06	8.1443e+06	6.83719e+06	6.0642e+06	6.64576e+06	5.10315e+06
	30.884	450.921		5.21849e+06	5.24214e+06	5.06546e+06	5.51298e+06	4.5988e+06	5.05064e+06	4.60129e+06	4.76193e+06	4.70911e+06	4.69817e+06	4.20397e+06	4.65724e+06	4.32539e+06	4.6276e+06	4.6066e+06	4.32972e+06	3.77605e+06	3.31748e+06	4.06766e+06	4.35257e+06	4.51645e+06	4.91446e+06
	635.328	200.858		4.45449e+06	4.69047e+06	3.51684e+06	5.87825e+06	3.93876e+06	5.16065e+06	6.53314e+06	6.61952e+06	6.45561e+06	5.80918e+06	5.69958e+06	4.28428e+06	3.46145e+06	4.22847e+06	3.88759e+06	2.9549e+06	3.96716e+06	4.31693e+06	2.80079e+06	4.96967e+06	4.78115e+06	2.71374e+06
	30.617	126.003		1.22689e+06	1.87625e+06	993767	1.32005e+06	1.43704e+06	1.54433e+06	4.21977e+06	4.02232e+06	4.20174e+06	4.2982e+06	4.19293e+06	4.07795e+06	4.08425e+06	4.11653e+06	4.00467e+06	4.15628e+06	8.01137e+06	9.45928e+06	9.54841e+06	7.35393e+06	1.03054e+07	5.9503e+06
	591.966	178.844		5.63982e+06	4.57704e+06	5.60965e+06	2.61056e+06	5.35933e+06	4.91252e+06	4.47779e+06	5.11374e+06	5.05897e+06	5.15983e+06	6.25347e+06	4.9241e+06	3.8547e+06	4.41363e+06	2.64226e+06	3.89697e+06	4.98393e+06	4.17684e+06	3.6085e+06	4.54426e+06	4.16562e+06	4.37417e+06
	30.3475	259.033		6.67392e+06	4.83539e+06	3.55222e+06	4.35958e+06	3.49297e+06	4.31662e+06	5.05333e+06	4.82257e+06	5.22345e+06	4.27317e+06	4.55577e+06	5.85651e+06	4.0757e+06	7.125e+06	5.35301e+06	4.75024e+06	1.00734e+07	557368	668046	8.19231e+06	863948	606255
Aminoimidazole ribotide	279.451	294.179		4.52908e+06	4.59587e+06	4.36058e+06	4.36882e+06	4.46343e+06	4.50638e+06	4.45713e+06	4.46975e+06	4.67431e+06	4.64934e+06	4.33942e+06	4.34072e+06	4.37179e+06	4.62345e+06	4.77884e+06	4.70409e+06	4.40559e+06	4.52357e+06	4.34086e+06	4.47885e+06	4.48107e+06	4.56031e+06
D-Fructose 1,6-bisphosphate	534.942	339.104		4.73088e+06	4.22781e+06	4.56957e+06	4.44976e+06	4.30579e+06	4.47158e+06	5.88591e+06	5.80568e+06	3.90988e+06	5.29251e+06	3.5382e+06	4.91487e+06	4.68579e+06	5.2085e+06	3.57616e+06	4.64163e+06	4.27883e+06	4.02846e+06	4.37852e+06	3.96814e+06	3.86951e+06	4.08233e+06
	44.5508	306.155		1.44225e+06	1.46427e+06	1.02805e+06	681831	542922	805231	4.79314e+06	4.75771e+06	3.41738e+06	4.73597e+06	4.71712e+06	3.28629e+06	4.80132e+06	4.77256e+06	4.6782e+06	4.80474e+06	1.04704e+07	1.00893e+07	3.31822e+06	4.44177e+06	9.67894e+06	9.94497e+06
	32.4948	131.035		5.24083e+06	4.89508e+06	3.33391e+06	3.70431e+06	3.03493e+06	3.04219e+06	4.88569e+06	4.58061e+06	4.62506e+06	4.08314e+06	5.01127e+06	5.04554e+06	5.09991e+06	3.90385e+06	4.96453e+06	5.24776e+06	5.05312e+06	4.99581e+06	5.43405e+06	5.07134e+06	4.55213e+06	2.70682e+06
	368.361	311.168		4.08404e+06	4545763	4.12626e+06	4.01795e+06	4.31411e+06	3.77174e+06	4.55668e+06	4.74386e+06	4.77382e+06	4.66369e+06	4.76675e+06	4.80308e+06	4.78392e+06	4.93573e+06	4.79733e+06	4.83513e+06	4.34029e+06	3.63277e+06	3.94739e+06	4.12859e+06	3.81314e+06	5.57792e+06
	401.224	599.319		2.90943e+06	2.45987e+06	2.41945e+06	1.90456e+06	3.25391e+06	2.73596e+06	4.34547e+06	4.40061e+06	4.32169e+06	4.50358e+06	4.55832e+06	4.59215e+06	4.35811e+06	4.46301e+06	4.64874e+06	4.52539e+06	8.46949e+06	8.31217e+06	8.27016e+06	6.60426e+06	2.9568e+06	2.56829e+06
	351.362	265.147		3.3539e+06	3.52126e+06	3.46206e+06	3.42679e+06	3.92026e+06	3.59505e+06	5.43413e+06	5.6021e+06	5.38032e+06	5.54209e+06	5.20933e+06	5.39085e+06	5.29878e+06	5.52267e+06	5.28496e+06	5.53679e+06	3.96601e+06	3.33557e+06	3.84502e+06	3.5405e+06	3.264e+06	4.08255e+06
	644.945	122.061		4.53555e+06	4.5204e+06	4.11356e+06	4.54013e+06	4.30402e+06	4.63744e+06	4.35766e+06	4.35011e+06	4.28089e+06	4.33603e+06	4.29201e+06	4.33891e+06	4.43327e+06	4.33203e+06	4.52026e+06	4.4966e+06	4.52958e+06	4.4293e+06	4.4566e+06	4.41814e+06	4.67959e+06	4.52116e+06
	458.984	481.312		3.62439e+06	2.58326e+06	3.24905e+06	2.81051e+06	3.60064e+06	2.79765e+06	5.05258e+06	5.28388e+06	5.11141e+06	4.98229e+06	5.23531e+06	5.19311e+06	4.36163e+06	4.00728e+06	4.03019e+06	3.94638e+06	4.61376e+06	5.76938e+06	5.89248e+06	5.1419e+06	5.81972e+06	4.30243e+06
	27.6759	401.025		4.16392e+06	2.03157e+06	5.38576e+06	3.98726e+06	4.66007e+06	6.75377e+06	4.47559e+06	3.79291e+06	4.802e+06	4.89214e+06	4.36028e+06	4.35672e+06	4.67396e+06	4.59069e+06	4.29125e+06	4.57136e+06	3.06139e+06	3.3031e+06	3.33834e+06	3.39363e+06	6.83154e+06	5.45209e+06
	37.0432	242.051		4.34328e+06	4.61174e+06	4.79478e+06	5.06114e+06	4.77301e+06	3.40709e+06	4.20949e+06	4.52362e+06	4.72014e+06	4.31396e+06	3.66945e+06	4.36275e+06	4.08536e+06	4.01649e+06	4.29948e+06	4.13667e+06	5.83167e+06	5.92763e+06	4.35607e+06	4.33961e+06	3.80671e+06	3.34512e+06
	240.569	115.04		632925	4.1782e+06	5.05433e+06	4.00754e+06	4.16101e+06	4.17945e+06	6.21569e+06	4.98267e+06	4.25178e+06	4.47908e+06	5.48535e+06	4.48556e+06	4.63884e+06	3.91553e+06	3.95e+06	4.16283e+06	4.05409e+06	4.14048e+06	4.1248e+06	5.10582e+06	7.29971e+06	3.22555e+06
	640.183	153.9		4.71897e+06	4.39153e+06	4.49306e+06	4.34938e+06	4.36583e+06	4.36339e+06	4.30374e+06	4.26152e+06	4.52702e+06	4.43559e+06	4.37312e+06	4.17947e+06	4.36429e+06	4.32241e+06	4.36851e+06	4.44578e+06	4.57283e+06	4.37987e+06	4.34295e+06	4.35749e+06	4.36226e+06	4.42522e+06
	644.955	200.945		5.14401e+06	3.5501e+06	4.93732e+06	4.46065e+06	5.22634e+06	3.93007e+06	4.68585e+06	4.36572e+06	4.33369e+06	5.49908e+06	4.47673e+06	4.91556e+06	4.61016e+06	3.99331e+06	4.00862e+06	3.99367e+06	4.71494e+06	4.28409e+06	3.56334e+06	4.10459e+06	3.54509e+06	4.2929e+06
	641.739	153.868		4.40676e+06	3.71853e+06	5.07657e+06	5.12526e+06	4.82259e+06	4.33086e+06	4.7979e+06	5.21144e+06	5.06535e+06	4.71227e+06	4.76069e+06	4.82262e+06	3.70092e+06	3.83363e+06	4.43375e+06	3.63016e+06	4.41938e+06	4.75666e+06	4.09663e+06	3.70375e+06	3.68813e+06	3.46129e+06
	31.9778	325.125		2.76233e+06	3.27566e+06	3.79422e+06	2.74771e+06	3.61196e+06	3.1759e+06	4.39025e+06	4.31289e+06	4.31873e+06	3.99118e+06	4.75664e+06	4.20826e+06	4.14139e+06	4.21074e+06	4.55024e+06	4.77317e+06	6.05516e+06	7.4882e+06	6.91195e+06	5.08747e+06	4.85786e+06	3.06715e+06
	27.9341	266.967		1.22242e+07	2.7036e+06	7.49165e+06	6.48375e+06	9.61627e+06	2.67628e+06	4.29606e+06	3.83581e+06	4.37232e+06	4.28803e+06	4.39186e+06	4.41018e+06	4.40188e+06	4.51511e+06	4.6705e+06	4.24595e+06	322145	310143	1.08967e+06	605767	4.98594e+06	4.3776e+06
2,5-Dioxopentanoate	497.748	129.092		5.72075e+06	5.39699e+06	1.40938e+06	5.45052e+06	957321	5.66012e+06	5.58146e+06	5.74307e+06	5.57626e+06	5.66847e+06	6.02894e+06	5.64441e+06	2.41457e+06	5.64643e+06	5.31143e+06	5.32204e+06	909820	5.14074e+06	5.55773e+06	5.37349e+06	881639	586955
	647.897	192.973		4.53137e+06	4.09047e+06	4.45848e+06	4.60504e+06	4.54528e+06	4.12538e+06	4.42773e+06	4.39585e+06	4.27598e+06	4.68564e+06	4.48395e+06	4.42383e+06	4.25692e+06	4.33465e+06	4.31912e+06	4.20076e+06	4.49433e+06	4.22392e+06	4.11233e+06	4.1457e+06	4.35243e+06	4.17167e+06
	28.7461	134.943		4.73147e+06	4.08472e+06	4.53247e+06	4.65455e+06	5.3116e+06	4.33515e+06	4.14967e+06	4.88541e+06	4.27572e+06	4.18129e+06	4.41506e+06	4.37261e+06	4.18397e+06	4.30108e+06	4.51155e+06	4.43175e+06	4.02088e+06	4.1657e+06	4.76704e+06	4.17312e+06	3.23586e+06	3.44583e+06
	27.9227	359.003		3.97592e+06	4.59393e+06	3.6258e+06	3.74559e+06	3.91497e+06	3.80938e+06	4.32363e+06	4.06497e+06	4.43644e+06	4.34661e+06	4.27238e+06	4.39467e+06	4.25389e+06	4.32005e+06	4.6307e+06	4.36153e+06	5.20403e+06	4.9178e+06	5.05407e+06	5.16701e+06	3.77457e+06	3.73835e+06
	31.9542	180.059		4.79959e+06	4.16988e+06	5.72219e+06	4.55723e+06	4.49715e+06	3.46901e+06	3.9856e+06	4.34289e+06	4.61574e+06	4.09087e+06	4.30081e+06	4.36078e+06	4.68279e+06	4.29213e+06	4.20142e+06	4.30928e+06	4.05694e+06	4.34886e+06	4.55131e+06	4.0416e+06	3.97698e+06	3.44702e+06
	517.224	888.567		2.76072e+06	4.30336e+06	2.53359e+06	2.74856e+06	4.46926e+06	4.0947e+06	2.29402e+06	2.53684e+06	2.54772e+06	2.22172e+06	2.719e+06	2.516e+06	3.75808e+06	4.0724e+06	3.82254e+06	4.57283e+06	8.1028e+06	7.32828e+06	8.558e+06	6.2278e+06	6.25873e+06	5.53648e+06
	430.904	538.351		4.62746e+06	3.87344e+06	4.46164e+06	4.26935e+06	4.58165e+06	4.02765e+06	4.48187e+06	4.52143e+06	4.35569e+06	4.42563e+06	4.48533e+06	4.33631e+06	4.24994e+06	4.08533e+06	4.16661e+06	4.15863e+06	4.85379e+06	5.05582e+06	4.08666e+06	3.7643e+06	4.0227e+06	2.92972e+06
	27.1464	429.02		9.34513e+06	3.7668e+06	5.76255e+06	5.56724e+06	6.88387e+06	2.8458e+06	4.59872e+06	3.87103e+06	4.77807e+06	4.62151e+06	4.39709e+06	4.77636e+06	4.79354e+06	4.64154e+06	4.84259e+06	4.52066e+06	1.07888e+06	874912	1.08547e+06	808382	5.29072e+06	4.50612e+06
rciclasine	495.009	306.252		2.67573e+06	1.6344e+06	2.84635e+06	2.27587e+06	2.98116e+06	1.60404e+06	4.83933e+06	4.85734e+06	5.1226e+06	5.23711e+06	4.79547e+06	5.03137e+06	4.38923e+06	3.89607e+06	3.61929e+06	3.76227e+06	7.64132e+06	7.07857e+06	4.7131e+06	7.27237e+06	3.59223e+06	3.53145e+06
Phosphoenolpyruvate	631.522	167.035		990186	1.01009e+06	4.45127e+06	4.71061e+06	4.76636e+06	988777	4.82328e+06	4.74413e+06	5.56365e+06	4.99324e+06	4.9441e+06	4.32146e+06	5.02806e+06	5.72961e+06	4.78429e+06	5.28215e+06	4.95111e+06	4.74357e+06	1.36075e+06	5.21338e+06	4.9524e+06	4.74354e+06
	638.536	115.94		4.53424e+06	4.71552e+06	3.61592e+06	3.65026e+06	4.63486e+06	4.55175e+06	4.34628e+06	4.53556e+06	5.07449e+06	4.30656e+06	3.82102e+06	4.37075e+06	4.16923e+06	3.93232e+06	3.87707e+06	4.2161e+06	4.70161e+06	4.65957e+06	3.94978e+06	3.7653e+06	3.78709e+06	3.86465e+06
	472.45	124.001		397647	3.83487e+06	6.50147e+06	3.64022e+06	4.44718e+06	4.4311e+06	5.22328e+06	5.22109e+06	4.93982e+06	4.42173e+06	7.67359e+06	4.75483e+06	3.99244e+06	5.12517e+06	3.25962e+06	4.09361e+06	2.97792e+06	3.9775e+06	952382	3.88255e+06	3.97993e+06	5.27534e+06
	146.569	87.045		1.41637e+06	1.40574e+06	1.37744e+06	1.42925e+06	9.46719e+06	1.19587e+06	3.96052e+06	3.93658e+06	3.90566e+06	3.79461e+06	3.80978e+06	3.85592e+06	3.80642e+06	3.86608e+06	3.95038e+06	3.90694e+06	7.93318e+06	8.58153e+06	5.24575e+06	5.63271e+06	5.47793e+06	4.84995e+06
	497.868	227.041		3.96469e+06	3.34262e+06	6.48283e+06	7.2446e+06	6.91229e+06	466148	4.34743e+06	4.36267e+06	4.584e+06	4.54282e+06	4.52718e+06	4.97247e+06	2.62836e+06	3.39988e+06	4.29017e+06	4.11934e+06	3.50941e+06	4.46656e+06	5.70835e+06	2.88998e+06	2.73619e+06	3.11775e+06
	644.981	101.024		2.82936e+06	4.48674e+06	3.78349e+06	3.74349e+06	4.04063e+06	4.08984e+06	3.51313e+06	3.89657e+06	2.95346e+06	3.79344e+06	3.58645e+06	3.94653e+06	4.88739e+06	4.85492e+06	5.40254e+06	4.57549e+06	4.07893e+06	4.58711e+06	4.79626e+06	5.23237e+06	4.78742e+06	4.38881e+06
	646.806	93.0093		3.61034e+06	4.72966e+06	4.06992e+06	3.75488e+06	3.82724e+06	3.99088e+06	4.52305e+06	6.63144e+06	4.66259e+06	4.56131e+06	4.91774e+06	6.26067e+06	3.19183e+06	3.29432e+06	4.1063e+06	3.99117e+06	3.06658e+06	3.907e+06	3.14326e+06	4.29984e+06	4.03911e+06	3.50891e+06
	637.464	119.933		3.17737e+06	4.51219e+06	3.19108e+06	4.82596e+06	4.73651e+06	4.60212e+06	4.61488e+06	2.90328e+06	4.99394e+06	4.58283e+06	4.66825e+06	4.48468e+06	4.66124e+06	4.95467e+06	4.31193e+06	4.42219e+06	4.90416e+06	3.1631e+06	4.64513e+06	4.77482e+06	3.11836e+06	1.53715e+06
	89.8238	116.934		2.99715e+06	3.40087e+06	2.53674e+06	2.81372e+06	3.01857e+06	3.00934e+06	3.45002e+06	2.62919e+06	2.80136e+06	3.52524e+06	3.47221e+06	3.57353e+06	4.25422e+06	4.51655e+06	4.88652e+06	4.31531e+06	5.02312e+06	6.73716e+06	6.55906e+06	6.56627e+06	6.00271e+06	5.3049e+06
	27.6104	341.004		1.20929e+07	2.55436e+06	6.17952e+06	4.51176e+06	6.85657e+06	2.86836e+06	3.82894e+06	3.31097e+06	3.99718e+06	4.12794e+06	3.94491e+06	4.06982e+06	3.63597e+06	3.71341e+06	4.00122e+06	3.6549e+06	389036	1.70266e+06	406372	903673	8.25369e+06	6.21474e+06
Amisulbrom	502.305	465.306		4.45612e+06	3.33692e+06	4.37814e+06	4.13088e+06	4.8256e+06	3.3185e+06	4.20354e+06	4.37224e+06	4.65067e+06	4.75031e+06	4.55071e+06	4.42115e+06	4.00299e+06	3.96361e+06	3.78244e+06	3.71393e+06	4.85849e+06	3.95294e+06	3.80917e+06	4.30769e+06	3.43049e+06	3.96303e+06
	651.648	82.0297		4.06807e+06	4.43265e+06	4.21645e+06	3.4667e+06	4.43717e+06	4.24404e+06	4.26769e+06	4.47899e+06	4.60872e+06	4.13212e+06	4.01561e+06	3.96451e+06	4.50734e+06	3.99428e+06	4.20084e+06	3.95327e+06	3.79539e+06	4.05343e+06	3.59645e+06	4.63754e+06	4.13046e+06	3.87092e+06
	30.6147	286.976		3.35399e+06	3.4232e+06	2.94732e+06	3.08653e+06	2.75039e+06	2.95651e+06	3.71671e+06	3.70732e+06	3.42246e+06	3.58723e+06	3.94482e+06	3.72407e+06	3.19405e+06	3.89892e+06	3.46223e+06	3.27236e+06	5.01968e+06	6.22729e+06	6.65466e+06	5.11177e+06	8.03749e+06	5.45626e+06
	36.5018	267.109		4.02278e+06	4.05861e+06	5.7117e+06	5.79754e+06	6.78095e+06	7.43248e+06	3.82099e+06	4.30468e+06	3.92684e+06	4.13498e+06	4.37964e+06	4.16512e+06	4.1984e+06	4.37435e+06	4.41201e+06	4.10894e+06	2.70331e+06	2.60036e+06	2.46271e+06	2.32332e+06	2.43667e+06	2.53751e+06
	193.203	75.0087		4.28999e+06	4.10362e+06	4.98281e+06	4.17409e+06	4.29228e+06	4.25717e+06	3.86165e+06	3.86857e+06	3.53485e+06	4.03951e+06	4.03763e+06	4.52521e+06	4.29188e+06	3.89324e+06	4.47551e+06	976393	4.07375e+06	4.33091e+06	4.93278e+06	4.32999e+06	1.15503e+06	7.43014e+06
	30.6153	510.942		5.65631e+06	5.58481e+06	5.0726e+06	5.58781e+06	4.34002e+06	5.10599e+06	3.95274e+06	4.16001e+06	3.6726e+06	4.01677e+06	3.71332e+06	4.1729e+06	3.7715e+06	4.13769e+06	4.07245e+06	4.03722e+06	2.53825e+06	2.55111e+06	3.09495e+06	2.87116e+06	3.71585e+06	3.91322e+06
	559.036	599.5		7.13831e+06	3.91044e+06	4.37893e+06	4.36466e+06	4.59043e+06	4.34589e+06			4.36287e+06	4.55453e+06	4.301e+06	4.3904e+06	2.1165e+06	4.3162e+06	5.75629e+06	3.50746e+06	8.06736e+06	2.92456e+06	2.41184e+06	6.29167e+06	3.26949e+06	4.33629e+06
	40.2555	92.0253		4.23777e+06	3.80364e+06	4.15645e+06	4.48602e+06	4.02396e+06	4.03378e+06	4.30662e+06	4.61093e+06	4.13354e+06	4.13469e+06	3.96512e+06	4.17711e+06	4.16334e+06	3.0953e+06	4.48481e+06	4.00074e+06	6.43525e+06	2.82726e+06	4.08182e+06	3.99883e+06	3.9603e+06	2.15092e+06
	506.324	257.938		3.17798e+06	5.79202e+06	2.55924e+06	3.34297e+06	2.15799e+06	3.80698e+06	3.87587e+06	4.01151e+06	3.12476e+06	3.90863e+06	3.53888e+06	3.60132e+06	4.31502e+06	5.0197e+06	5.02791e+06	5.1081e+06	4.57992e+06	4.6256e+06	3.9837e+06	4.23309e+06	4.22372e+06	4.68595e+06
	36.502	384.995		3.5019e+06	3.32001e+06	3.92036e+06	4.38024e+06	4.16882e+06	3.99376e+06	3.90616e+06	4.16829e+06	3.93234e+06	3.97779e+06	3.72846e+06	3.86416e+06	4.16815e+06	3.84902e+06	4.13545e+06	3.66766e+06	3.81661e+06	3.65233e+06	4.71685e+06	4.22072e+06	4.82928e+06	4.71914e+06
	497.151	209.067		4.46842e+06	4.10943e+06	3.72716e+06	4.10424e+06	7.63011e+06	4.2718e+06	4.20925e+06	4.45285e+06	4.5273e+06	4.46301e+06	4.65795e+06	4.17294e+06	4.85743e+06	3.50307e+06	3.66783e+06	4.01134e+06	434129	2.32097e+06	3.49322e+06	3.69399e+06	4.03896e+06	3.7869e+06
	32.7566	277.073		4.05201e+06	2.75641e+06	2.9307e+06	6.21709e+06	6.72334e+06	7.70554e+06	3.15712e+06	3.2089e+06	3.23377e+06	2.90075e+06	2.85234e+06	3.28907e+06	3.28706e+06	2.87433e+06	3.42876e+06	3.02379e+06	5.34602e+06	5.08315e+06	3.88008e+06	3.16919e+06	3.55102e+06	5.71058e+06
	27.3811	521.056		2.70418e+06	4.30278e+06	2.30956e+06	2.59779e+06	2.42519e+06	2.56728e+06	4.07297e+06	3.52783e+06	3.98371e+06	4.11414e+06	4.0549e+06	4.09661e+06	4.17386e+06	3.67235e+06	4.11635e+06	4.10907e+06	8.25068e+06	7.77425e+06	4.11732e+06	4.60859e+06	3.37029e+06	3.09512e+06
	279.449	356.171		3.99687e+06	4.2842e+06	3.83223e+06	3.76256e+06	3.93069e+06	3.8829e+06	3.97578e+06	4.12122e+06	4.19672e+06	3.58812e+06	3.69339e+06	3.64906e+06	3.74808e+06	4.38398e+06	4.50449e+06	4.53419e+06	3.47114e+06	4.29555e+06	4.01767e+06	4.11577e+06	4.20775e+06	3.84401e+06
2,3,4,7,8,9,15,21,22,23,28-undecahydroxy-14-(hydroxymethyl)-12,27,31,34-tetraoxo-13,25,32,35-tetraoxaoctacyclo[14.13.3.3^{17,26}.0^{5,30}.0^{6,11}.0^{18,26}.0^{19,24}.0^{29,33}]pentatriaconta-1,3,5(30),6,8,10,19,21,23,28-decaene-20-carboxylic acid	503.453	769.501		2.67818e+06	1.93855e+06	2.73941e+06	2.15396e+06	3.29457e+06	2.58244e+06	3.97781e+06	4.58465e+06	6.81331e+06	4.8385e+06	4.43286e+06	4.7304e+06	3.93531e+06	3.18967e+06	3.02629e+06	3.75597e+06	4.323e+06	4.56751e+06	5.85309e+06	7.00688e+06	3.9104e+06	3.28115e+06
	132.778	218.006		3.91823e+06	4.06511e+06	4.0989e+06	5.33326e+06	4.03905e+06	3.5924e+06	3.76607e+06	4.14411e+06	4.05058e+06	3.91249e+06	3.98348e+06	4.22287e+06	4.00648e+06	4.52616e+06	2.48476e+06	4.0887e+06	3.89534e+06	3.96378e+06	4.02361e+06	4.11306e+06	3.25981e+06	4.06248e+06
	552.476	217.032		4.49805e+06	3.75593e+06	4.42619e+06	4.4191e+06	4.22248e+06	4.12696e+06	3.6871e+06	4.55838e+06	4.18667e+06	4.32866e+06	4.4566e+06	4.205e+06	3.84737e+06	3.67864e+06	2.60315e+06	4.67533e+06	3.07346e+06	3.85357e+06	3.69872e+06	2.70475e+06	3.75716e+06	4.5918e+06
	615.249	143.021		3.86098e+06	2.59264e+06	3.57589e+06	4.25268e+06	3.99786e+06	4.19043e+06	6.42201e+06	3.96863e+06	4.39639e+06	3.85967e+06	4.00813e+06	4.07835e+06	4.23502e+06	4.01067e+06	4.11631e+06	3.2285e+06	4.45523e+06	4.06346e+06	3.82273e+06	2.9353e+06	3.10417e+06	4.06405e+06
	669.598	110.97		4.00351e+06	4.4675e+06	4.46471e+06	1.56073e+06	4.49888e+06	3.90541e+06	2.33613e+06	4.3112e+06	4.46394e+06	3.82167e+06	4.8041e+06	4.46364e+06	4.30906e+06	4.50641e+06	4.20764e+06	4.25645e+06	4.54673e+06	2.21947e+06	4.77555e+06	4.35788e+06	2.32159e+06	4.54421e+06
	614.478	94.9807		3.79966e+06	4.54304e+06	5.0579e+06	4.68756e+06	2.16372e+06	4.36294e+06	2.62609e+06	4.57029e+06	4.78779e+06	4.50682e+06	4.41869e+06	4.31921e+06	5.70344e+06	4.27291e+06	4.04016e+06	3.86436e+06	996517	4.36263e+06	4.02864e+06	4.25963e+06	1.24779e+06	4.19229e+06
	665.553	101.981		3.99402e+06	3.82371e+06	4.42775e+06	3.34857e+06	4.7163e+06	3.36374e+06	4.1e+06	3.72255e+06	4.06769e+06	4.10035e+06	3.15178e+06	4.60759e+06	4.48918e+06	5.06701e+06	3.49674e+06	3.52232e+06	3.93004e+06	3.09245e+06	3.46202e+06	3.69889e+06	4.15913e+06	4.26448e+06
	641.743	110.94		4.40234e+06	3.49954e+06	4.34226e+06	3.99062e+06	4.20101e+06	4.21208e+06	4.63777e+06	4.45459e+06	4.63597e+06	4.63561e+06	4.4782e+06	3.54458e+06	3.73909e+06	3.09043e+06	3.51733e+06	3.07086e+06	4.0046e+06	3.42014e+06	3.56819e+06	3.7826e+06	3.26415e+06	3.94501e+06
	640.285	163.018		3.86952e+06	4.46748e+06	3.62958e+06	3.37211e+06	3.79959e+06	3.45227e+06	4.37977e+06	3.36164e+06	4.20855e+06	3.89821e+06	3.89878e+06	3.91918e+06	4.88041e+06	3.65061e+06	4.01511e+06	4.2969e+06	3.68687e+06	4.18564e+06	3.59344e+06	3.7643e+06	3.84001e+06	4.19229e+06
	470.75	149.994		559486	2.67632e+06	4.1092e+06	4.4828e+06	3.53247e+06	3.64311e+06	3.34944e+06	4.432e+06	3.16174e+06	4.69923e+06	3.32669e+06	5.64575e+06	3.36426e+06	4.18913e+06	2.05818e+06	5.1569e+06	3.91896e+06	8.84247e+06	3.49037e+06	5.18081e+06	4.37272e+06	1.92659e+06
	30.3507	157.011		4.02578e+06	3.48044e+06	3.66817e+06	3.79419e+06	4.59956e+06	3.71532e+06	4.7188e+06	4.25579e+06	4.25349e+06	3.89394e+06	4.55706e+06	4.07977e+06	3.87813e+06	4.16212e+06	3.86643e+06	3.70891e+06	4.32564e+06	3.69397e+06	4.33207e+06	3.98327e+06	2.03428e+06	2.58694e+06
	54.4999	254.015		4.82911e+06	2.98547e+06	3.42215e+06	3.21015e+06	4.29141e+06	3.28234e+06	3.92854e+06	4.46009e+06	3.87898e+06	3.67375e+06	4.20606e+06	3.8517e+06	4.24279e+06	4.12055e+06	4.29722e+06	3.89951e+06	3.1113e+06	3.6698e+06	3.85813e+06	4.11385e+06	4.04155e+06	3.83003e+06
	624.885	119.976		4.05255e+06	4.59864e+06	3.21469e+06	5.34969e+06	1.84044e+06	4.11938e+06	4.07702e+06	4.23665e+06	2.3969e+06	2.85922e+06	4.36502e+06	4.00184e+06	4.25485e+06	4.16486e+06	3.53169e+06	3.85838e+06	4.00968e+06	4.07702e+06	4.93433e+06	4.01298e+06	3.87168e+06	2.89119e+06
	645.475	166.051		4.05321e+06	3.81569e+06	3.73525e+06	3.78077e+06	4.03623e+06	3.89577e+06	3.55773e+06	4.07969e+06	3.47087e+06	3.74703e+06	3.65507e+06	3.49566e+06	3.79764e+06	4.06502e+06	3.98508e+06	3.91235e+06	3.99159e+06	3.67836e+06	3.73946e+06	4.02693e+06	3.9007e+06	3.77256e+06
	649.767	100.985		3.84236e+06	3.67166e+06	4.05709e+06	3.74482e+06	3.88937e+06	3.29197e+06	3.54776e+06	3.7171e+06	3.50578e+06	3.67743e+06	3.88578e+06	3.81809e+06	4.11819e+06	3.75941e+06	4.24191e+06	4.006e+06	3.73984e+06	3.90121e+06	3.64708e+06	3.82377e+06	3.73663e+06	3.82465e+06
	59.0348	131.091		2.97523e+06	2.33674e+06	3.08912e+06	2.63759e+06	3.29598e+06	3.92374e+06	3.58185e+06	3.67052e+06	3.72219e+06	3.65438e+06	3.7492e+06	3.81746e+06	3.88898e+06	3.87494e+06	3.77831e+06	3.87639e+06	4.04729e+06	4.25355e+06	4.0052e+06	3.88336e+06	5.52301e+06	5.18971e+06
	31.6879	118.051		1.7812e+06	1.61608e+06	2.46599e+06	2.13674e+06	1.87863e+06	1.91727e+06	3.63945e+06	3.60591e+06	3.892e+06	3.85304e+06	3.94164e+06	3.71561e+06	3.81286e+06	3.48799e+06	3.68532e+06	3.65209e+06	4.84611e+06	5.49051e+06	5.59794e+06	5.18409e+06	6.69645e+06	5.87189e+06
	444.677	186.113		3.28713e+06	1.97332e+06	3.15028e+06	3.19208e+06	3.28769e+06	3.29237e+06	3.58845e+06	3.66628e+06	3.46648e+06	4.5607e+06	3.46557e+06	4.55762e+06	5.11449e+06	5.13551e+06	3.83408e+06	5.27298e+06	3.39894e+06	3.41037e+06	3.58613e+06	3.36399e+06	4.20008e+06	3.44409e+06
	22.9717	218.006		3.687e+06	3.90683e+06	3.44837e+06	2.4889e+06	2.94848e+06	4.83803e+06	3.04507e+06	3.32846e+06	2.99343e+06	3.50588e+06	3.22584e+06	4.82762e+06	4.58578e+06	3.19643e+06	3.95169e+06	4.14278e+06	4.42549e+06	4.07997e+06	4.65018e+06	4.36254e+06	2.7925e+06	3.69289e+06
	134.513	168.836		3.38493e+06	5.0193e+06	3.46553e+06	3.57691e+06	3.39882e+06	3.2901e+06	4.45147e+06	3.84678e+06	3.32874e+06	3.32243e+06	3.47794e+06	3.58589e+06	3.38399e+06	3.5642e+06	3.62072e+06	3.88577e+06	4.23303e+06	4.13487e+06	3.6812e+06	3.76797e+06	3.79592e+06	3.50204e+06
	645.223	103.004		3.02258e+06	4.53064e+06	4.49999e+06	3.42552e+06	3.61275e+06	3.5167e+06	3.22378e+06	3.19942e+06	3.34045e+06	4.08841e+06	3.53096e+06	3.95524e+06	3.36799e+06	3.74265e+06	5.06548e+06	3.15434e+06	3.61666e+06	5.01746e+06	3.28936e+06	3.41544e+06	3.66326e+06	3.2062e+06
	634.647	200.851		4.85308e+06	2.30453e+06	4.67474e+06	4.54782e+06	4.51738e+06	3.72523e+06	4.48064e+06	4.59708e+06	4.35725e+06	4.6964e+06	3.54465e+06	4.27655e+06	2.64645e+06	3.42931e+06	2.89258e+06	3.21104e+06	4.13885e+06	3.31461e+06	2.63032e+06	3.50493e+06	2.4685e+06	2.50784e+06
	552.873	163.912		6.33272e+06	821224	1.63692e+06	4.86309e+06	6.3966e+06	1.95567e+06	4.02298e+06	3.64411e+06	4.15002e+06	2.97288e+06	2.0536e+06	4.6488e+06	3.60054e+06	4.80136e+06	3.57701e+06	3.92614e+06	5.07886e+06	3.54732e+06	2.78508e+06	3.34543e+06	3.40782e+06	3.74812e+06
	427.973	458.348		1.16063e+06	544176	1.10008e+07	8.45957e+06	7.40825e+06	2.52294e+06	3.5136e+06	3.87254e+06	3.61636e+06	3.78437e+06	3.77639e+06	3.81313e+06	3.58174e+06	3.54508e+06	3.64658e+06	3.82323e+06	654754	755523	372319	416536	5.83613e+06	5.03429e+06
	92.6333	306.057		3.60049e+06	1.91987e+06	3.4478e+06	2.75499e+06	3.77024e+06	2.04889e+06	3.49133e+06	3.95059e+06	3.75846e+06	3.58365e+06	3.76353e+06	3.54695e+06	3.61005e+06	3.85464e+06	3.89348e+06	3.70703e+06	3.6519e+06	4.29625e+06	5.90529e+06	6.11574e+06	3.43623e+06	2.99777e+06
Diallat	365.328	269.212		3.67706e+06	3.71124e+06	3.44881e+06	3.44805e+06	3.66623e+06	3.50401e+06	3.47029e+06	3.65631e+06	3.60529e+06	3.50018e+06	3.59295e+06	3.47175e+06	3.63945e+06	3.72266e+06	3.81026e+06	3.87548e+06	3.69639e+06	3.75961e+06	3.98215e+06	3.61378e+06	4.06285e+06	3.62633e+06
12,13-epoxy-9-alkoxy-10E-octadecenoate	177.285	156.991		3.81539e+06	2.85792e+06	3.78268e+06	3.73286e+06	3.69176e+06	3.79492e+06	3.55277e+06	3.80505e+06	3.66158e+06	3.60541e+06	3.70367e+06	3.7227e+06	3.70575e+06	5.21166e+06	3.81767e+06	1.84645e+06	2.50811e+06	3.77031e+06	6.089e+06	4.07739e+06	3.76872e+06	2.01139e+06
	30.8833	200.054		2.25502e+06	2.25373e+06	2.62229e+06	2.3782e+06	3.36145e+06	3.52944e+06	3.81722e+06	3.73453e+06	3.79302e+06	3.62065e+06	3.53213e+06	3.7197e+06	3.70048e+06	3.94916e+06	3.71313e+06	3.43945e+06	4.8281e+06	5.05428e+06	4.86719e+06	4.57587e+06	4.39973e+06	3.25093e+06
	638.537	227.014		2.74087e+06	4.09934e+06	3.16327e+06	3.5205e+06	2.28073e+06	2.58245e+06	3.64779e+06	3.84031e+06	4.44422e+06	3.91854e+06	3.83313e+06	3.96048e+06	3.42319e+06	4.20377e+06	4.32313e+06	4.73186e+06	3.99282e+06	3.79994e+06	3.55012e+06	3.68019e+06	3.94428e+06	2.09822e+06
Clonidine	504.983	229.092		4.05107e+06	1.50629e+06	3.32789e+06	2.71289e+06	2.91586e+06	2.23686e+06	5.89108e+06	6.58006e+06	6.66189e+06	6.30832e+06	6.25147e+06	6.98959e+06	4.37598e+06	3.65969e+06	3.49548e+06	3.27266e+06	2.16758e+06	1.24897e+06	1.35782e+06	1.52651e+06	1.62839e+06	1.42119e+06
	534.699	143.021		3.35764e+06	3.42026e+06	3.85398e+06	3.30437e+06	4.01721e+06	3.17558e+06	4.66975e+06	3.44245e+06	3.45804e+06	3.52184e+06	3.31556e+06	3.33061e+06	3.78263e+06	3.19902e+06	3.33228e+06	3.55237e+06	3.37452e+06	3.43881e+06	4.29454e+06	4.11013e+06	4.37304e+06	3.23596e+06
	505.999	869.554		3.759e+06	3.30935e+06	8.38116e+06	7.47475e+06	4.74245e+06	5.18836e+06	3.50778e+06	3.63641e+06	3.7312e+06	3.86155e+06	3.75013e+06	4.22068e+06	3.1259e+06	2.37569e+06	2.24787e+06	2.39908e+06	3.51865e+06	2.12906e+06	1.60899e+06	2.56224e+06	1.3589e+06	2.22451e+06
	36.5015	426.021		1.78812e+06	4.43485e+06	2.21515e+06	3.04178e+06	4.53457e+06	6.05373e+06	3.02014e+06	3.18545e+06	3.34088e+06	3.2759e+06	3.56393e+06	3.86499e+06	3.42729e+06	3.53921e+06	3.56601e+06	3.59785e+06	4.57087e+06	4.86156e+06	4.66404e+06	5.48173e+06	1.36856e+06	1.67034e+06
	30.4814	494.968		4.88656e+06	4.40254e+06	4.17561e+06	3.62909e+06	4.48302e+06	3.71061e+06	3.79497e+06	3.42731e+06	3.66909e+06	3.89121e+06	3.49662e+06	3.27698e+06	3.54532e+06	3.73693e+06	3.64486e+06	3.68506e+06	3.33003e+06	2.93488e+06	2.90644e+06	3.17208e+06	2.36071e+06	2.81536e+06
	496.426	505.356		3.77537e+06	3.05882e+06	3.83972e+06	3.98178e+06	3.29916e+06	3.47675e+06	3.71606e+06	4.49425e+06	4.10026e+06	4.31947e+06	4.02817e+06	3.87118e+06	3.06375e+06	2.92458e+06	3.15861e+06	2.97879e+06	3.19562e+06	2.99232e+06	2.90858e+06	2.76938e+06	2.90916e+06	5.94959e+06
	31.1855	227.065		1.85392e+06	2.46435e+06	2.47713e+06	1.92357e+06	2.96848e+06	2.52055e+06	3.72373e+06	3.42154e+06	3.43172e+06	3.43326e+06	3.78364e+06	3.45789e+06	3.5406e+06	3.7681e+06	3.40415e+06	3.36426e+06	5.37756e+06	6.1994e+06	6.31971e+06	5.40147e+06	3.19899e+06	2.42848e+06
	635.098	142.924		3.15583e+06	3.76215e+06	3.90488e+06	4.19865e+06	2.15654e+06	4.02539e+06	4.40816e+06	3.29147e+06	4.51034e+06	3.95159e+06	4.08811e+06	2.93297e+06	4.09888e+06	3.49701e+06	4.01451e+06	3.80036e+06	3.24355e+06	2.8116e+06	4.0688e+06	3.80403e+06	1.24325e+06	3.18775e+06
	146.83	200.965		3.03177e+06	2.95395e+06	2.08543e+06	1.44554e+07	1.42565e+06	1.51588e+07	1.73735e+06	2.29242e+06	3.24076e+06	1.96098e+06	2.28642e+06	1.83827e+06	3.21504e+06	1.87186e+06	1.8827e+06	1.91766e+06	1.90107e+06	2.67812e+06	3.44544e+06	2.1367e+06	3.61008e+06	3.01428e+06
D-Fructose 1,6-bisphosphate	350.883	339.104		2.93116e+06	3.99003e+06	2.7371e+06	2.64916e+06	3.16211e+06	3.10637e+06	3.01407e+06	3.5308e+06	4.96022e+06	3.0523e+06	2.91406e+06	2.84846e+06	3.80004e+06	4.21187e+06	3.93639e+06	4.09496e+06	3.39994e+06	4.02094e+06	3.97455e+06	3.86764e+06	3.93611e+06	3.89925e+06
	538.556	180.842		708209	2.92559e+06	4.37987e+06	9.26377e+06	9.23022e+06	387349	3.49572e+06	5.89888e+06	4.3389e+06	2.72757e+06	5.29874e+06	4.81587e+06	4.57377e+06	3.75318e+06	2.40738e+06	3.95538e+06	2.82993e+06	319613	1.82981e+06	240300	2.19179e+06	2.46013e+06
	164.248	210.972		2.50261e+06	2.88479e+06	3.469e+06	2.89055e+06	3.73985e+06	2.71722e+06	3.53145e+06	3.80092e+06	2.52874e+06	3.6333e+06	3.12013e+06	3.73703e+06	3.75626e+06	3.30546e+06	3.64092e+06	2.56261e+06	2.58823e+06	6.56414e+06	3.7323e+06	4.52389e+06	4.70362e+06	3.9265e+06
	545.901	109.942		4.26403e+06	3.24044e+06	4.66585e+06	4.49961e+06	3.55205e+06	4.05578e+06	4.26246e+06	3.42794e+06	4.50157e+06	4.2589e+06	3.88595e+06	4.33419e+06	3.44132e+06	3.2594e+06	3.16103e+06	2.87603e+06	3.63788e+06	3.17363e+06	2.21362e+06	5.40587e+06	216711	1.43373e+06
	595.173	180.842		3.45038e+06	3.00035e+06	3.48057e+06	3.85458e+06	3.92447e+06	3.64325e+06	3.21371e+06	3.69722e+06	4.90424e+06	4.87129e+06	3.65883e+06	3.30097e+06	3.94017e+06	2.75487e+06	4.47574e+06	2.48504e+06	3.12872e+06	5.03158e+06	4.89947e+06	506374	2.58416e+06	2.61102e+06
	396.405	578.345		3.04692e+06	1.10755e+06	619771	578996	1.02207e+06	756682	3.63984e+06	3.59319e+06	3.82284e+06	3.73343e+06	3.79832e+06	3.72944e+06	3.70384e+06	4.14365e+06	4.24004e+06	4.35397e+06	4.58015e+06	6.36763e+06	6.08868e+06	5.70822e+06	5.79234e+06	2.96557e+06
	30.7339	434.947		3.93124e+06	3.847e+06	4.00323e+06	3.66721e+06	3.98392e+06	3.28274e+06	3.54028e+06	3.46545e+06	3.49783e+06	3.73039e+06	3.04378e+06	3.39092e+06	3.3271e+06	3.55587e+06	3.43298e+06	3.49014e+06	3.72191e+06	3.33325e+06	3.59232e+06	3.90675e+06	2.58846e+06	3.0591e+06
	644.024	132.868		2.68922e+06	2.78017e+06	2.77206e+06	2.66781e+06	1.32459e+06	2.78561e+06	2.72599e+06	3.07206e+06	2.6332e+06	2.62802e+06	2.01341e+06	2.22259e+06	2.82446e+06	3.05804e+06	2.85399e+06	3.14699e+06	3.2194e+06	2.05719e+07	2.92441e+06	3.36869e+06	2.22783e+06	2.55796e+06
	496.425	109.992		2.77157e+06	2.96e+06	4.87913e+06	3.17089e+06	3.22382e+06	3.33683e+06	4.45042e+06	3.9939e+06	4.39728e+06	4.4607e+06	4.70353e+06	3.87995e+06	2.88923e+06	3.41206e+06	3.13222e+06	2.76686e+06	4.35462e+06	1.46743e+06	3.05152e+06	2.98585e+06	3.1078e+06	3.06982e+06
Dichloromaleimide	29.8157	164.954		4.37606e+06	4.04332e+06	3.86517e+06	3.99662e+06	1.64013e+06	3.86248e+06	3.68912e+06	3.58586e+06	3.46376e+06	4.18594e+06	3.71e+06	3.47724e+06	3.47903e+06	3.64164e+06	3.52148e+06	3.46043e+06	3.60348e+06	3.22811e+06	2.93559e+06	3.08413e+06	2.67399e+06	2.78212e+06
	677.404	116.934		3.76673e+06	3.61352e+06	155939	3.81794e+06	3.77594e+06	3.71877e+06	4.12386e+06	4.03841e+06	3.95281e+06	3.87411e+06	3.91179e+06	3.86408e+06	3.6527e+06	1.49045e+06	3.43106e+06	3.47257e+06	3.76185e+06	988503	7.6959e+06	3.65162e+06	3.5582e+06	1.46912e+06
	538.415	178.844		6.40833e+06	275320	3.70899e+06	3.68179e+06	3.17448e+06	1.21859e+06	4.08856e+06	4.03863e+06	3.76932e+06	4.89206e+06	5.13795e+06	3.51745e+06	2.9588e+06	3.7704e+06	2.23999e+06	4.10979e+06	5.77129e+06	2.73251e+06	2.50657e+06	2.46006e+06	2.22656e+06	2.47591e+06
Validamycin B	502.107	512.476		3.23306e+06	1.8495e+06	2.6414e+06	2.45363e+06	4.14565e+06	1.53065e+06	4.9913e+06	4.61153e+06	4.33968e+06	5.03763e+06	4.32745e+06	4.53724e+06	3.98179e+06	3.4026e+06	3.78166e+06	4.02274e+06	3.80658e+06	2.90772e+06	2.61227e+06	2.52364e+06	1.9974e+06	2.35839e+06
	693.363	92.0253		3.58914e+06	3.41862e+06	3.5514e+06	3.46189e+06	1.99368e+06	3.50017e+06	4.82593e+06	3.67446e+06	3.73366e+06	3.46001e+06	3.4142e+06	3.61726e+06	3.55714e+06	4.33341e+06	3.32593e+06	3.33885e+06	1.09046e+06	3.41636e+06	2.51598e+06	3.5119e+06	3.38618e+06	4.26736e+06
	281.06	270.087		3.53785e+06	1.69489e+06	2.54495e+06	3.8631e+06	5.45025e+06	3.76549e+06	3.15005e+06	3.87781e+06	3.90813e+06	1.37391e+06	4.05203e+06	3.82651e+06	3.61244e+06	3.50592e+06	3.83754e+06	1.64267e+06	2.37136e+06	1.63659e+06	3.85025e+06	3.64751e+06	4.41091e+06	5.34262e+06
	30.0811	313.051		4.22254e+06	2.94611e+06	2.90658e+06	3.21781e+06	4.2916e+06	3.18444e+06	3.00785e+06	3.58043e+06	3.07364e+06	3.30388e+06	3.41518e+06	3.24378e+06	3.54461e+06	3.1404e+06	3.64432e+06	3.43406e+06	4.53827e+06	4.33064e+06	4.12571e+06	4.02125e+06	1.84991e+06	1.87094e+06
	293.634	200.965		4.86887e+06	1.29592e+06	4.69919e+06	1.72002e+06	3.75541e+06	3.57331e+06	3.4641e+06	3.24583e+06	3.58626e+06	3.6107e+06	3.7207e+06	3.70095e+06	3.65487e+06	3.57483e+06	1.45196e+06	3.63654e+06	3.50481e+06	3.52347e+06	3.65058e+06	3.4622e+06	3.58971e+06	3.55908e+06
	35.9672	588.164		3.88745e+06	3.3414e+06	2.53661e+06	2.84065e+06	3.48646e+06	4.01169e+06	3.52675e+06	3.4103e+06	3.57279e+06	3.37847e+06	3.25978e+06	3.54804e+06	3.20633e+06	3.23388e+06	3.59674e+06	3.52399e+06	3.5772e+06	3.19852e+06	3.56196e+06	2.96214e+06	3.83114e+06	3.23698e+06
	32.2751	258.074		4.17253e+06	4.47718e+06	4.52602e+06	4.89619e+06	4.55339e+06	4.65299e+06	3.60711e+06	3.23683e+06	3.4397e+06	3.40774e+06	3.58928e+06	3.42545e+06	3.50667e+06	3.3327e+06	3.60783e+06	3.70578e+06	1.48945e+06	1.79282e+06	2.48151e+06	1.92402e+06	2.58137e+06	2.19458e+06
	31.9552	214.996		4.71381e+06	3.64723e+06	3.39419e+06	4.3071e+06	3.2469e+06	3.83611e+06	2.9574e+06	3.1761e+06	3.16442e+06	3.06715e+06	2.83452e+06	3.64184e+06	3.16284e+06	3.28003e+06	3.83637e+06	3.76339e+06	851979	811874	1.35745e+06	2.01234e+06	6.72234e+06	6.72733e+06
	613.921	156.944		2.97752e+06	3.20413e+06	3.52346e+06	4.10638e+06	3.23655e+06	1.43796e+06	3.27402e+06	3.46321e+06	4.01685e+06	3.78419e+06	3.70321e+06	3.65356e+06	3.47676e+06	3.16332e+06	3.3962e+06	3.15074e+06	3.64937e+06	2.41089e+06	3.17739e+06	3.52302e+06	3.91681e+06	4.20205e+06
	30.884	354.942		3.492e+06	3.85578e+06	3.82158e+06	3.71442e+06	3.10192e+06	3.36527e+06	3571794	3.56843e+06	3.06472e+06	3.29541e+06	3.41429e+06	3.25445e+06	3.20862e+06	3.5836e+06	3.20951e+06	3.74549e+06	3.0852e+06	2.84083e+06	2.87067e+06	3.12469e+06	3.60414e+06	3.58212e+06
	39.1781	236.004		4.39089e+06	2.994e+06	3.7192e+06	2.81927e+06	3.62685e+06	2.75847e+06	3.65885e+06	3.51948e+06	3.21172e+06	3.19423e+06	3.02657e+06	3.80194e+06	3.32574e+06	3.38649e+06	3.32549e+06	3.46736e+06	2.82786e+06	3.30366e+06	3.61845e+06	3.47616e+06	3.23453e+06	3.48628e+06
	502.579	286.214		3.46023e+06	2.10911e+06	2.16995e+06	2.47656e+06	3.76239e+06	2.041e+06	4.47695e+06	5.22514e+06	4.74126e+06	4.62666e+06	4.68776e+06	4.71448e+06	4.23897e+06	3.64079e+06	3.13337e+06	3.76099e+06	3.51246e+06	2.61086e+06	2.46107e+06	2.19435e+06	1.94256e+06	2.16451e+06
	533.873	94.9807		3.86682e+06	2.68903e+06	3.47814e+06	2.7731e+06	3.07667e+06	3.2229e+06	3.87682e+06	3.63794e+06	4.89627e+06	3.57346e+06	3.88572e+06	3.52632e+06	3.08647e+06	3.28695e+06	3.06639e+06	2.96575e+06	2.99253e+06	3.26737e+06	3.13996e+06	3.06838e+06	2.97254e+06	3.66313e+06
	146.792	174.041		3.54673e+06	3.32787e+06	3.44481e+06	3.23245e+06	3.11561e+06	3.11925e+06	3.97732e+06	3.72457e+06	4.36249e+06	4.17218e+06	4.1546e+06	4.13677e+06	4.06644e+06	4.14614e+06	4.21162e+06	4.17148e+06	56714.4	47958.9	4.34224e+06	63706.8	4.26474e+06	4.11521e+06
Bowdichione	365.654	297.243		3.34852e+06	3.44142e+06	3.27212e+06	3.29275e+06	3.29612e+06	3.313e+06	3.25479e+06	3.13765e+06	3.32229e+06	3.32857e+06	3.31753e+06	3.27803e+06	3.14417e+06	3.43725e+06	3.52811e+06	3.52937e+06	3.30968e+06	3.48379e+06	3.46698e+06	3.301e+06	3.56128e+06	3.35371e+06
	644.946	88.0039		3.29154e+06	2.96626e+06	2.98212e+06	2.90608e+06	3.17274e+06	3.71525e+06	3.38999e+06	3.60958e+06	2.24393e+06	3.32325e+06	3.41473e+06	3.24999e+06	3.96021e+06	4.12544e+06	2.87471e+06	3.98201e+06	3.17472e+06	3.44876e+06	3.65725e+06	3.64947e+06	3.14767e+06	3.33561e+06
	640.422	179.91		3.18197e+06	2.80504e+06	3.48443e+06	3.34105e+06	3.30183e+06	3.32202e+06	3.40341e+06	3.75885e+06	3.70754e+06	3.88758e+06	3.4436e+06	3.2162e+06	2.99492e+06	3.49644e+06	2.71429e+06	2.59461e+06	3.25404e+06	3.47386e+06	3.21476e+06	3.02019e+06	2.66935e+06	5.26766e+06
	645.198	196.047		3.45428e+06	3.61778e+06	3.20495e+06	3.34427e+06	3527225	3.39775e+06	3.24004e+06	3.52302e+06	3.53336e+06	3.16101e+06	3.50871e+06	3.23587e+06	3.39491e+06	3.26589e+06	3.22984e+06	3.37154e+06	3.29634e+06	3.02763e+06	3.17554e+06	3.19261e+06	3.23866e+06	3.38898e+06
Ferrous lactate	134.783	232.975		2.16035e+06	2.69456e+06	3.24224e+06	3.81388e+06	2.48179e+06	3.09812e+06	3.64922e+06	4.63239e+06	3.56057e+06	4.58859e+06	4.42231e+06	3.46381e+06	3.97717e+06	3.49504e+06	1.8252e+06	3.03505e+06	3.00901e+06	3.06436e+06	3.18837e+06	3.24202e+06	3.06116e+06	3.52379e+06
	635.596	116.894		2.08732e+06	4.00672e+06	3.94753e+06	2.45609e+06	4.13388e+06	3.94577e+06	2.91944e+06	2.10779e+06	3.19773e+06	1.82493e+06	2.84315e+06	2.5469e+06	4.17399e+06	3.77564e+06	2.71432e+06	3.82496e+06	3.88518e+06	4.22007e+06	3.85249e+06	3.96697e+06	2.57102e+06	4.00036e+06
Angelicin	348.996	185.154		3.36104e+06	3.26866e+06	3.12459e+06	3.18673e+06	3.43671e+06	3.058e+06	3.18956e+06	5.0567e+06	3.13896e+06	3.14424e+06	3.23973e+06	3.21028e+06	3.25141e+06	3.14405e+06	3.13514e+06	3.29902e+06	3.22462e+06	3.27839e+06	3.32214e+06	3.15665e+06	3.24668e+06	3.19884e+06
	30.3495	145.098		4.67826e+07	466846	545360	329622	474452	359435	1.02324e+06	1.26856e+06	1.26916e+06	673964	1.22146e+06	1.47463e+06	1.0456e+06	1.0183e+06	972247	1.1481e+06	1.61049e+06	1.33414e+06	1.69833e+06	1.92617e+06	2.96636e+06	3.02212e+06
{4-[3-hydroxy-2-oxo-8-(3,5,7-trihydroxy-4-oxo-3,4-dihydro-2H-1-benzopyran-2-yl)-4-oxatricyclo[4.3.1.0^{3,7}]decan-10-yl]-2-methoxyphenyl}oxidanesulfonic acid	513.005	563.504		3.05534e+06	993635	2.34672e+06	2.60003e+06	3.26467e+06	1.22063e+06	3.42354e+06	3.85237e+06	3.7048e+06	4.43876e+06	3.68863e+06	4.43042e+06	3.30895e+06	2.80951e+06	2.56778e+06	3.10066e+06	4.07924e+06	2.50252e+06	4.35707e+06	5.63168e+06	4.20707e+06	2.88339e+06
	31.9545	348.106		4.49759e+06	4.56997e+06	4.09852e+06	4.28693e+06	4.90451e+06	4.47369e+06	3.44202e+06	3.15276e+06	3.37037e+06	3.53158e+06	3.36303e+06	3.22293e+06	3.3549e+06	3.38664e+06	3.31955e+06	3.39329e+06	1.44582e+06	1.72024e+06	2.27631e+06	1.75046e+06	2.53417e+06	2.14444e+06
	647.897	373.01		3.3787e+06	3.0995e+06	3.45577e+06	3.65068e+06	3.27561e+06	3.23145e+06	3.44735e+06	3.5438e+06	3.47323e+06	3.56518e+06	3.58335e+06	3.35051e+06	2.91117e+06	3.10707e+06	3.20867e+06	3.08283e+06	3.24739e+06	3.08388e+06	3.23015e+06	3.02753e+06	3.01362e+06	3.1834e+06
	59.9745	234.975		3.08006e+06	3.43484e+06	3.17761e+06	3.47476e+06	3.30848e+06	3.37598e+06	3.39062e+06	3.46719e+06	3.2339e+06	3.22107e+06	3.25974e+06	3.19469e+06	3.21679e+06	3.2909e+06	3.29494e+06	3.24851e+06	3.37287e+06	3.21738e+06	3.29037e+06	3.28667e+06	3.19451e+06	2.99525e+06
	27.9421	269.986		4.63003e+06	3.33483e+06	3.50216e+06	3.01408e+06	3.39043e+06	3.90321e+06	2.98951e+06	3.20724e+06	3.3182e+06	3.10154e+06	3.06964e+06	3.34094e+06	3.41936e+06	3.25389e+06	3.46984e+06	3.47776e+06	1.98982e+06	1.98309e+06	2.08478e+06	2.10869e+06	4.94608e+06	4.422e+06
	220.49	243.16		3.2171e+06	3.34944e+06	3.09089e+06	3.18197e+06	3.28502e+06	3.15266e+06	3.26018e+06	3.17904e+06	3.25844e+06	2.99618e+06	3.18814e+06	3.29968e+06	3.12049e+06	3.37792e+06	3.2918e+06	3.39767e+06	3.46005e+06	3.32336e+06	3.35237e+06	3.37469e+06	3.495e+06	3.24029e+06
	35.5724	218.139		2.70872e+06	3.19327e+06	3.08171e+06	2.48477e+06	1.922e+06	2.2211e+06	3.3008e+06	3.09327e+06	3.2692e+06	3.46121e+06	3.28636e+06	3.18159e+06	3.10041e+06	3.11616e+06	2.96122e+06	3.27522e+06	3.82968e+06	3.9255e+06	3.90073e+06	3.48751e+06	4.37738e+06	3.51379e+06
	642.548	100.004		2.96035e+06	3.22232e+06	2.92499e+06	2.78398e+06	3.15534e+06	3.17808e+06	2.88967e+06	2.79836e+06	2.58053e+06	2.78654e+06	2.68753e+06	2.78573e+06	3.74821e+06	3.41302e+06	4.28432e+06	3.1785e+06	3.26214e+06	3.53286e+06	4.34905e+06	3.30261e+06	3.20107e+06	3.60222e+06
	27.4099	199.001		2.45175e+06	4.24337e+06	1.74695e+06	3.31513e+06	2.09793e+06	1.91846e+06	3.73854e+06	3.56486e+06	2.80608e+06	3.83734e+06	3.99074e+06	2.72417e+06	3.03594e+06	3.25684e+06	2.62987e+06	3.84988e+06	4.82077e+06	4.05886e+06	3.52009e+06	3.22872e+06	2.76043e+06	2.9146e+06
	36.5015	466.224		5.06782e+06	4.68843e+06	3.04024e+06	3.09093e+06	4.12273e+06	3.97914e+06	2.97797e+06	3.2638e+06	3.26216e+06	3.08812e+06	3.21651e+06	3.14316e+06	3.1603e+06	3.0403e+06	3.08776e+06	3.41946e+06	2.57147e+06	2.42621e+06	2.42411e+06	2.1505e+06	2.18203e+06	2.80613e+06
	31.6878	143.025		644692	4.02531e+06	4.24277e+06	3.55704e+06	3.66142e+06	736554	3.1817e+06	3.18074e+06	3.49122e+06	3.36611e+06	4.11267e+06	3.35379e+06	3.50097e+06	3.45228e+06	3.81892e+06	3.27634e+06	3.33676e+06	3.90704e+06	3.35895e+06	2.57575e+06	2.7842e+06	2.2929e+06
	32.2227	277.033		3.12933e+06	3.49544e+06	3.5142e+06	3.70922e+06	3.01188e+06	2.697e+06	3.1862e+06	3.08937e+06	3.23423e+06	3.0359e+06	3.37717e+06	3.19184e+06	3.13849e+06	3.19998e+06	3.29247e+06	3.39012e+06	2.95077e+06	3.05939e+06	3.53865e+06	3.06121e+06	2.7194e+06	2.74183e+06
	465.403	262.989		2.35965e+06	3.17997e+06	3.34778e+06	3.42228e+06	3.40237e+06	3.56273e+06	3.20933e+06	3.31207e+06	2.13872e+06	3.60841e+06	3.39097e+06	3.3296e+06	2.75796e+06	3.40239e+06	3.31602e+06	2.77507e+06	3.17007e+06	3.11996e+06	3.16834e+06	3.41755e+06	3.2557e+06	2.61184e+06
dTDP-3,4-dioxo-2,6-dideoxy-D-glucose	267.072	527.296		5.83669e+06	402777	1.20753e+07	1.09305e+07	304303	15518.7	3.72944e+06	3.87304e+06	4.06621e+06	3.79176e+06	3.85186e+06	3.80908e+06	3.86699e+06	4.13897e+06	4.19194e+06	4.15385e+06
	594.906	136.974		3.55348e+06	3.55033e+06	3.04791e+06	5.465e+06	3.35937e+06	3.11999e+06	3.27531e+06	1.89241e+06	3.52376e+06	3.40963e+06	3.37491e+06	2.84184e+06	3.45453e+06	3.31686e+06	1.14157e+06	3.01541e+06	2.66598e+06	3.12796e+06	1.58977e+06	3.83394e+06	3.20097e+06	3.26496e+06
	208.197	115.076		1.3662e+06	1.31654e+06	1.33529e+06	1.33158e+06	1.25213e+06	1.28213e+06	2.79459e+06	3.93031e+06	2.83322e+06	3.24244e+06	3.93352e+06	2.7667e+06	2.77233e+06	3.86787e+06	3.61572e+06	2.73887e+06	5.93876e+06	7.40813e+06	3.30659e+06	4.61842e+06	3.85842e+06	3.45195e+06
	289.097	593.129		3.14439e+06	3.13782e+06	3.13116e+06	2.98124e+06	3.21535e+06	3.16098e+06	3.03611e+06	3.18139e+06	3.19365e+06	3.23861e+06	3.07186e+06	3.04324e+06	3.06412e+06	3.17357e+06	2.96356e+06	3.1665e+06	3.14693e+06	3.24108e+06	3.08287e+06	3.26096e+06	3.09187e+06	3.22988e+06
	593.048	212.909		2.7272e+06	3.02506e+06	3.01837e+06	2.92004e+06	4.60921e+06	2.8616e+06	2.62597e+06	2.66675e+06	2.93145e+06	3.13211e+06	2.85656e+06	2.8983e+06	2.99414e+06	2.97279e+06	3.05109e+06	2.85536e+06	2.88258e+06	3.97119e+06	2.93129e+06	1.53439e+06	6.52694e+06	2.93834e+06
	35.9667	288.12		4.21766e+06	3.52797e+06	3.82915e+06	3.07356e+06	4.85141e+06	5.19502e+06	2.95491e+06	2.78495e+06	2.85178e+06	2.84921e+06	2.85141e+06	2.84918e+06	3.15283e+06	2.90214e+06	2.91873e+06	2.88472e+06	7.14159e+06	1.00435e+06	1.69527e+06	1.45666e+06	2.08746e+06	1.56495e+06
	422.348	580.361		4.73927e+06	1.76906e+06	1.1032e+06	1.28268e+06	2.30012e+06	1.30307e+06	3.16174e+06	3.33061e+06	3.32397e+06	3.75907e+06	3.45881e+06	3.55755e+06	3.4498e+06	4.01195e+06	3.65786e+06	3.69426e+06	4.23196e+06	5.2158e+06	3.91051e+06	3.93636e+06	1.83949e+06	1.58908e+06
Molybdate	634.388	160.943		4.17065e+06	3.29449e+06	3.77939e+06	2.9079e+06	764949	3.19315e+06	2.97954e+06	3.36215e+06	4.57895e+06	3.79434e+06	3.01252e+06	2.76386e+06	1.10562e+06	3.24515e+06	3.18991e+06	3.15162e+06	3.09469e+06	3.54476e+06	3.2022e+06	3.29339e+06	2.85561e+06	3.0771e+06
	378.468	474.221		1.14394e+06	1.39877e+06	1.14572e+06	964582	1.10664e+06	1.39957e+06	5.05238e+06	5.12964e+06	5.01522e+06	5.07197e+06	4.99478e+06	5.01193e+06	5.11402e+06	5.02006e+06	5.2375e+06	5.2641e+06	1.54427e+06	1.08921e+06	1.37883e+06	2.24492e+06	1.27736e+06	2.54106e+06
	226.516	135.971		3.63333e+06	3.05992e+06	3.02398e+06	2.18264e+06	489563	4.29404e+06	2.7859e+06	3.52009e+06	3.54853e+06	988156	3.42264e+06	3.6832e+06	4.25402e+06	3.54242e+06	3.87316e+06	2.71738e+06	3.40554e+06	4.05585e+06	1.59398e+06	3.12742e+06	2.11834e+06	4.7931e+06
	206.291	187.007		978772	738501	862072	339777	2.53119e+06	430181	3.04368e+06	3.23459e+06	3.05662e+06	3.05579e+06	3.03868e+06	3.07056e+06	3.35412e+06	3.26685e+06	3.38035e+06	3.18349e+06	9.14734e+06	9.16228e+06	4215861	3.82189e+06	2.09961e+06	2.08713e+06
	645.761	87.045		2.43764e+06	2.53476e+06	3.53797e+06	2.24412e+06	2.17048e+06	3.02342e+06	3.17993e+06	4.25511e+06	3.15692e+06	3.65438e+06	3.03795e+06	2.85475e+06	3.113e+06	2.76974e+06	3.20618e+06	2.84978e+06	2.42311e+06	2.57728e+06	6.30476e+06	3.7638e+06	2.40907e+06	2.55999e+06
	636.57	162.903		2.91249e+06	2.9424e+06	2.69409e+06	3.59702e+06	3.1867e+06	1.41685e+06	2.66823e+06	3.13642e+06	3.67277e+06	2.783e+06	2.70703e+06	2.52461e+06	2.78901e+06	3.56266e+06	3.79322e+06	3.68372e+06	3.93304e+06	2.68269e+06	3.63708e+06	3.02845e+06	3.62637e+06	2.73683e+06
	30.6172	384.953		3.75954e+06	3.62856e+06	3.14433e+06	3.8325e+06	3.16095e+06	3.4374e+06	3.00733e+06	3.1005e+06	2.89996e+06	2.86863e+06	3.07598e+06	3.04297e+06	3.02712e+06	3.23905e+06	2.9765e+06	2.84513e+06	2.65333e+06	2.1964e+06	2.75686e+06	2.53286e+06	3.18705e+06	3.22011e+06
dehydrofelodipine	32.2221	381.224		4.53373e+06	5.05289e+06	4.94056e+06	5.39053e+06	5.35833e+06	5.92597e+06	3.06543e+06	2.79978e+06	2.90836e+06	2.85288e+06	2.99927e+06	2.70273e+06	3.19899e+06	3.00678e+06	2.92753e+06	3.0156e+06	727091	1.015e+06	1.42984e+06	889446	1.70734e+06	1.143e+06
	22.361	202.987		3.85432e+06	2.76846e+06	3.74646e+06	2.57027e+06	2.32614e+06	2.97846e+06	3.30658e+06	2.93335e+06	2.3319e+06	3.84946e+06	3.40027e+06	3.62404e+06	3.67219e+06	3.48501e+06	2.76832e+06	3.13944e+06	2.96783e+06	3.60921e+06	2.09197e+06	3.20534e+06	1.98053e+06	2.97754e+06
	132.646	202.987		3.34308e+06	3.47564e+06	2.16523e+06	3.31207e+06	5.00879e+06	3.39786e+06	2.67045e+06	3.32343e+06	3.23912e+06	2.69029e+06	3.203e+06	1.56548e+06	2.88246e+06	2.56881e+06	4.12802e+06	3.20489e+06	3.39879e+06	3.37878e+06	3.03182e+06	2.99155e+06	2.92986e+06	1.61001e+06
	36.233	169.062		4.64459e+06	4.37611e+06	2.66641e+06	2.73534e+06	2.50641e+06	2.97978e+06	3.08285e+06	3.20019e+06	2.94692e+06	2.9238e+06	3.35258e+06	3.10126e+06	3.05969e+06	3.10062e+06	3.16048e+06	3.08643e+06	3.50455e+06	3.30621e+06	2.84427e+06	2.47887e+06	2.30903e+06	1.97018e+06
	30.3484	346.997		3.989e+06	3.95993e+06	3.3687e+06	3.72376e+06	3.53948e+06	3.41762e+06	3.02797e+06	3.13644e+06	2.85112e+06	3.14464e+06	3.00292e+06	2.79627e+06	2.99847e+06	3.10916e+06	3.16942e+06	3.43502e+06	2.03145e+06	2.19582e+06	2.16698e+06	2.80752e+06	2.54881e+06	2.87158e+06
	36.5005	362.05		3.66293e+06	2.94358e+06	1.74785e+06	1.48424e+06	1.7206e+06	1.80357e+06	3.138e+06	2.98181e+06	3.18112e+06	3.26922e+06	3.01227e+06	2.90512e+06	2.99022e+06	3.13438e+06	2.97972e+06	3.06899e+06	4.82779e+06	4.63146e+06	5.27123e+06	4.35502e+06	2.24296e+06	1.82368e+06
	40.8089	112.985		3.74266e+06	3.29972e+06	3.21922e+06	2.84083e+06	3.00709e+06	2.67915e+06	3.12528e+06	3.06012e+06	2.85458e+06	2.69847e+06	3.14205e+06	2.99103e+06	3.2453e+06	3.01836e+06	3.22269e+06	3.25558e+06	3.00156e+06	3.17928e+06	2.96158e+06	3.21911e+06	3.03365e+06	2.34528e+06
	30.3497	253.03		3.11796e+06	2.54872e+06	2.68587e+06	2.85704e+06	4.10578e+06	3.06007e+06	2.82197e+06	3.12635e+06	2.76847e+06	3.03506e+06	2.94443e+06	2.9575e+06	3.1449e+06	3.08191e+06	2.90149e+06	3.03699e+06	3.72756e+06	4.03889e+06	3.69183e+06	3.89894e+06	1.6615e+06	1.9129e+06
	28.2076	196.95		3.67198e+06	3.03526e+06	3.31045e+06	3.87639e+06	3.68416e+06	3.78028e+06	2.69476e+06	2.79287e+06	3.08521e+06	3.04494e+06	3.01652e+06	3.03711e+06	2.76842e+06	2.90779e+06	3.02638e+06	2.99358e+06	1.67945e+06	1.76341e+06	4.00075e+06	3.77018e+06	2.48549e+06	2.65413e+06
	138.797	154.037		2.82247e+06	3.26636e+06	2.93495e+06	3.57812e+06	3.38238e+06	3.5308e+06	2.66738e+06	3.3578e+06	3.13458e+06	2.99719e+06	3.01194e+06	2.74842e+06	2.93662e+06	2.84345e+06	2.92218e+06	3.05856e+06	3.12041e+06	2.98907e+06	3.04469e+06	2.59435e+06	2.60548e+06	3.291e+06
	429.568	233.154		2.84248e+06	3.02276e+06	3.05747e+06	2.95003e+06	2.94496e+06	2.97609e+06	3.10548e+06	3.14802e+06	3.04701e+06	3.00952e+06	3.1687e+06	3.01283e+06	3.12952e+06	3.18635e+06	3.1189e+06	3.24795e+06	2.93148e+06	2.70066e+06	2.82879e+06	2.89375e+06	2.81164e+06	3.07901e+06
	643.354	127.897		3.5015e+06	3.0282e+06	2.63291e+06	2.68802e+06	3.46842e+06	3.53882e+06	2.18535e+06	3.35382e+06	2.62137e+06	3.43701e+06	3.37774e+06	3.45864e+06	2.71136e+06	3.71173e+06	2.76494e+06	2.6042e+06	2.77538e+06	3.53032e+06	2.43486e+06	2.71961e+06	2.8035e+06	2.69876e+06
	642.044	125.929		2.23557e+06	2.70134e+06	3.47447e+06	2.80437e+06	1.77556e+06	2.76813e+06	3.67104e+06	2.93028e+06	3.04214e+06	2.72059e+06	2.74499e+06	2.82492e+06	2.98591e+06	2.68865e+06	3.52722e+06	2.39861e+06	4.08092e+06	3.51146e+06	3.54324e+06	3.03729e+06	3.53373e+06	3.03728e+06
Spirolaurenone	502.574	298.239		3.39388e+06	1.64438e+06	2.24783e+06	2.0965e+06	2.79404e+06	1.74692e+06	5.06158e+06	5.18151e+06	4.28224e+06	3.79671e+06	4.25486e+06	3.97394e+06	3.17791e+06	2.99774e+06	3.03106e+06	2.99621e+06	2.72368e+06	2.22878e+06	2.22476e+06	2.19288e+06	1.76899e+06	2.1995e+06
	633.991	215.859		4.02444e+06	2.84813e+06	2.96161e+06	4.44066e+06	3.01984e+06	3.84674e+06	3.96916e+06	3.78549e+06	3.08814e+06	2.8452e+06	3.17644e+06	3.66178e+06	2.35563e+06	2.85475e+06	2.26272e+06	2.63311e+06	2.57813e+06	2.05868e+06	2.54184e+06	2.16186e+06	2.59668e+06	2.28122e+06
	164.253	288.949		1.90619e+06	2.09241e+06	2.94518e+06	2.80427e+06	2.6034e+06	2.17766e+06	2.95851e+06	2.53158e+06	2.96796e+06	2.98396e+06	3.69698e+06	2.58474e+06	2.47601e+06	5.96684e+06	2.4831e+06	3.44942e+06	3.06922e+06	3.55891e+06	2.51865e+06	2.86603e+06	4.5784e+06	2.69145e+06
	645.89	115.076		4.20768e+06	2.22635e+06	2.81214e+06	2.77064e+06	2.99129e+06	2.36302e+06	3.43247e+06	2.9297e+06	3.6953e+06	2.83206e+06	2.74369e+06	2.57715e+06	2.48786e+06	2.85407e+06	2.7391e+06	2.92099e+06	3.11197e+06	3.17134e+06	2.45058e+06	3.02552e+06	5.04559e+06	2.49236e+06
	134.516	172.83		3.43933e+06	3.92226e+06	2.86913e+06	3.1355e+06	2.71463e+06	3.60974e+06	2.63829e+06	3.01151e+06	2.74753e+06	2.61571e+06	2.91577e+06	2.52018e+06	3.0397e+06	2.69911e+06	2.87534e+06	3.16473e+06	3.29577e+06	3.18411e+06	2.80731e+06	2.59745e+06	2.87139e+06	2.7975e+06
	401.099	336.13		3.60566e+06	3.52468e+06	3.15367e+06	991592	3.09827e+06	3.33226e+06	2.86534e+06	2.44227e+06	2.69344e+06	3.0445e+06	3.30742e+06	3.33464e+06	2.86058e+06	3.97682e+06	3.51145e+06	2.17599e+06	356728	3.35061e+06	2.84697e+06	2.4267e+06	4.90429e+06	3.52482e+06
	444.812	278.22		3.17157e+06	1.80432e+06	2.24903e+06	1.48808e+06	2.67001e+06	1.12927e+06	2.93349e+06	2.98471e+06	2.94077e+06	2.91483e+06	3.02926e+06	2.94054e+06	3.11757e+06	3.15505e+06	3.21696e+06	3.30933e+06	3.83437e+06	4.27636e+06	4.05025e+06	3.78918e+06	3.5024e+06	2.81857e+06
	30.9946	256.966		3.26518e+06	2.91021e+06	2.87146e+06	3.23464e+06	2.67933e+06	2.88117e+06	3.09345e+06	3.3444e+06	3.17889e+06	2.86044e+06	2.81976e+06	2.77461e+06	3.02863e+06	2.79062e+06	3.03426e+06	3.18715e+06	2.70191e+06	2.62748e+06	2.95136e+06	2.79978e+06	2.94557e+06	3.1711e+06
	182.288	115.076		3.34797e+06	2.61621e+06	2.95393e+06	1.60931e+06	2.01838e+06	1.99561e+06	2.81911e+06	2.92705e+06	3.0044e+06	2.96965e+06	2.84153e+06	3.06897e+06	3.01086e+06	2.94297e+06	3.08001e+06	2.84128e+06	3.31237e+06	3.43813e+06	2.82614e+06	2.96079e+06	3.58295e+06	4.9122e+06
	28.9075	216.928		3.47778e+06	2.84558e+06	3.00848e+06	3.31277e+06	3.882e+06	3.65525e+06	2.8836e+06	2.70745e+06	3.00929e+06	2.88154e+06	2.8501e+06	2.8373e+06	3.12078e+06	2.8788e+06	3.24272e+06	3.08882e+06	1.91529e+06	2.29259e+06	3.64206e+06	3.21963e+06	1.94683e+06	2.2854e+06
	30.3492	202.012		1.80397e+07	1.38381e+06	1.63786e+06	1.19125e+06	988149	1.64192e+07	1.38109e+06	1.45495e+06	1.53888e+06	1.54429e+06	1.51094e+06	1.467e+06	1.54461e+06	1.32469e+06	1.46039e+06	1.24719e+06	1.3809e+06	1.49149e+06	1.56735e+06	1.63183e+06	2.54092e+06	2.17207e+06
3-O-Methylquercetin	502.575	315.254		3.21272e+06	1.77639e+06	1.96052e+06	2.1196e+06	2.97656e+06	1.67723e+06	3.98966e+06	4.03165e+06	4.03174e+06	4.0654e+06	4.0392e+06	3.92857e+06	3.72838e+06	3.21545e+06	3.31404e+06	3.20424e+06	2.74314e+06	2.3715e+06	2.25133e+06	2.15669e+06	2.03386e+06	2.01504e+06
	26.0668	274.025		2.57719e+06	2.05777e+06	3.5474e+06	3.53569e+06	4.7473e+06	3.31867e+06	2.71154e+06	3.12658e+06	2.52104e+06	3.0921e+06	2.7732e+06	3.23191e+06	2.99993e+06	3.01563e+06	2.8373e+06	3.01257e+06	2.59639e+06	2.79578e+06	2.4554e+06	2.12111e+06	2.92378e+06	2.703e+06
	633.715	300.776		3.26978e+06	2.1493e+06	3.11226e+06	3.15787e+06	3.24098e+06	3.17953e+06	3.06381e+06	3.26439e+06	4.79413e+06	2.90397e+06	3.85345e+06	3.1872e+06	2.85029e+06	2.73661e+06	2.39593e+06	2.33483e+06	2.81185e+06	2.31467e+06	2.73593e+06	2.51359e+06	2.45615e+06	2.34258e+06
	33.8272	157.036		3.52026e+06	3.22411e+06	3.65452e+06	3.46526e+06	3.90146e+06	2.97578e+06	2.79874e+06	3.01677e+06	3.13655e+06	2.71096e+06	2.87026e+06	2.94726e+06	2.72381e+06	3.05719e+06	2.93315e+06	3.13125e+06	3.10383e+06	3.42739e+06	2.17112e+06	1.89741e+06	2.1099e+06	1.88549e+06
	308.909	505.135		3.01451e+06	2.85646e+06	2.91794e+06	2.82363e+06	2.92128e+06	3.03783e+06	2.83825e+06	3.05766e+06	2.95944e+06	3.0583e+06	2.80787e+06	2.98916e+06	2.9616e+06	2.90444e+06	2.90556e+06	2.84347e+06	2.86522e+06	2.82354e+06	2.96292e+06	3.0013e+06	2.96973e+06	3.03905e+06
	496.525	258.153		3.53312e+06	3.80884e+06	2.61953e+06	3.11568e+06	2.89391e+06	3.69448e+06	1.67741e+06	3.01424e+06	2.65822e+06	2.00756e+06	3.07562e+06	2.70587e+06	3.5282e+06	3.32085e+06	2.14674e+06	4.56682e+06	3.52995e+06	3.92037e+06	3.3326e+06	2.43099e+06	516345	2.27709e+06
	45.3754	111.02		3.32369e+06	2.70026e+06	3.24079e+06	3.07858e+06	3.73381e+06	2.70234e+06	2.95694e+06	2.862e+06	3.17376e+06	2.90556e+06	2.97611e+06	3.02599e+06	2.89358e+06	2.78766e+06	2.82764e+06	2.8189e+06	2.80243e+06	2.6419e+06	2.70335e+06	2.8282e+06	2.63767e+06	2.72989e+06
12,13-epoxy-9-alkoxy-10E-octadecenoate	125.919	156.991		3.08505e+06	2.52883e+06	3.00347e+06	3.16876e+06	3.11313e+06	2.85736e+06	2.80616e+06	3.09352e+06	2.86672e+06	3.00752e+06	2.99471e+06	3.07432e+06	2.29752e+06	3.74761e+06	3.21193e+06	3.20784e+06	2.93214e+06	3.13145e+06	2.1626e+06	2.95678e+06	3.10832e+06	1.9405e+06
	30.3497	379.982		76562.6	77209	69571		20626.6	451671	3.54342e+06	3.34709e+06	2.95223e+06	3.00024e+06	3.20725e+06	3.51424e+06	3.36151e+06	3.31686e+06	3.11604e+06	3.27589e+06	4.25718e+06	4.95593e+06	4.96987e+06	4.65358e+06	6.97802e+06	5.01729e+06
	237.88	402.09		2.90973e+06	2.86319e+06	2.97634e+06	2.96438e+06	2.98992e+06	2.91413e+06	2.99107e+06	2.87411e+06	2.97477e+06	2.92994e+06	2.94973e+06	2.83437e+06	3.02706e+06	2.78562e+06	2.79422e+06	2.9073e+06	2.95443e+06	2.94589e+06	2.93954e+06	2.77444e+06	2.91625e+06	2.93046e+06
	36.243	480.24		5.37834e+06	4.3934e+06	2.09405e+06	2.20729e+06	3.17159e+06	3.30494e+06	3.01364e+06	2.85756e+06	3.04609e+06	2.75904e+06	3.13647e+06	2.92186e+06	2.79563e+06	2.6303e+06	2.71127e+06	3.0545e+06	2.85511e+06	2.85527e+06	2.03361e+06	2.13037e+06	2.53998e+06	1.84997e+06
	647.348	110.97		2.76782e+06	2.83062e+06	2.8084e+06	3.5967e+06	2.86455e+06	2.72427e+06	2.92719e+06	2.7958e+06	2.7641e+06	3.3062e+06	2.89738e+06	2.95401e+06	2.78589e+06	2.89577e+06	3.07494e+06	2.89053e+06	2.78359e+06	2.77409e+06	2.6822e+06	2.95919e+06	2.92678e+06	2.65703e+06
	208.302	101.981		2.52731e+06	2.43665e+06	2.45418e+06	2.39517e+06	2.45287e+06	2.36656e+06	2.40676e+06	2.33612e+06	3.53856e+06	2.53135e+06	1.94064e+06	2.38885e+06	2.5832e+06	3.3326e+06	4.30248e+06	3.23735e+06	2.71787e+06	4.59739e+06	2.31236e+06	1.9934e+06	5.94355e+06	2.77871e+06
	37.3026	175.061		2.8507e+06	3.87324e+06	2.86579e+06	2.61324e+06	2.71021e+06	2.50003e+06	3.51837e+06	3.20431e+06	2.71738e+06	3.12349e+06	3.32855e+06	2.48533e+06	2.77266e+06	2.60287e+06	3.00907e+06	2.68244e+06	2.85908e+06	2.72454e+06	2.73709e+06	2.75762e+06	2.93436e+06	2.58726e+06
	33.8334	473.187		3.76538e+06	2.86809e+06	2.84867e+06	3.21562e+06	4.60813e+06	3.49725e+06	3.25574e+06	2.86851e+06	2.93082e+06	2.84517e+06	2.82785e+06	3.28084e+06	2.96464e+06	3.02324e+06	2.64079e+06	2.67239e+06	2.28245e+06	2.11568e+06	2.44676e+06	2.66475e+06	1.48841e+06	2.03037e+06
	533.733	213.015		3.24914e+06	2.93846e+06	2.86924e+06	2.49618e+06	2.97152e+06	3.15708e+06	2.88579e+06	1.96357e+06	2.85107e+06	2.32879e+06	3.55812e+06	2.59708e+06	2.48747e+06	4.19878e+06	3.02571e+06	2.90799e+06	3.03893e+06	3.12476e+06	2.43263e+06	2.03726e+06	3.0788e+06	2.93171e+06
	557.026	136.974		2.87745e+06	2.56492e+06	2.26087e+06	3.25373e+06	2.88026e+06	6.3941e+06	2.93048e+06	3.03839e+06	2.84555e+06	2.77088e+06	2.83216e+06	2.19201e+06	2.82157e+06	2.65644e+06	2.74853e+06	2.7534e+06	2.83205e+06	2.31793e+06	2.45115e+06	2.5452e+06	2.78511e+06	2.17014e+06
	35.572	189.04		2.90252e+06	3.13349e+06	3.08729e+06	2.37551e+06	2.79755e+06	2.44046e+06	2.8899e+06	2.86021e+06	2.94335e+06	2.91088e+06	2.95526e+06	2.80526e+06	3.08353e+06	2.87153e+06	2.94109e+06	2.63472e+06	2.69339e+06	2.84394e+06	3.14548e+06	2.73651e+06	2.60806e+06	2.89072e+06
	30.3983	203.042		2.74342e+06	2.73269e+06	2.46906e+06	2.30097e+06	3.11351e+06	3.03791e+06	2.78695e+06	2.78109e+06	2.80462e+06	2.90991e+06	2.913e+06	2.67823e+06	3.09794e+06	2.76744e+06	3.14247e+06	2.95914e+06	3.08501e+06	3.33147e+06	3.17316e+06	3.2148e+06	2.28083e+06	2.21213e+06
12,13-epoxy-9-alkoxy-10E-octadecenoate	17.6818	156.991		2.99123e+06	3.18545e+06	2.40713e+06	2.44944e+06	3.45985e+06	2.59617e+06	2.29847e+06	2.5588e+06	2.42939e+06	2.45303e+06	2.47478e+06	2.51166e+06	3.23771e+06	3.85761e+06	2.43722e+06	3.42327e+06	2.92646e+06	3.04472e+06	3.23321e+06	2.69107e+06	2.56335e+06	3.2393e+06
	637.996	204.853		3.28837e+06	2.03553e+06	3.59797e+06	3.46666e+06	3.57589e+06	3.12057e+06	3.2709e+06	3.47409e+06	3.48785e+06	3.73161e+06	3.31475e+06	3.35484e+06	2.45226e+06	2.17763e+06	2.15486e+06	1.92909e+06	2776586	1.98815e+06	2.21096e+06	2.6871e+06	1.99644e+06	2.30495e+06
	33.5606	405.162		2.67282e+06	2.5979e+06	2.80997e+06	2.50405e+06	2.65073e+06	1.93284e+06	2.82705e+06	2.90667e+06	2.98916e+06	3.23202e+06	2.78218e+06	2.90556e+06	3.06595e+06	2.71259e+06	2.96726e+06	2.85646e+06	3.45891e+06	3.56034e+06	2.95684e+06	3.29264e+06	2.44229e+06	2.23768e+06
	712.559	98.0246		2.83546e+06	3.12087e+06	2.70307e+06	2.72796e+06	2.83559e+06	2.87715e+06	2.16591e+06	2.41852e+06	2.30618e+06	2.51282e+06	2.5424e+06	2.55782e+06	2.95666e+06	3.22044e+06	3.18609e+06	3.08801e+06	3.78608e+06	3.09868e+06	3.09078e+06	3.0415e+06	2.2858e+06	2.98556e+06
	568.953	156.005		2.1631e+06	2.66031e+06	3.96497e+06	2.65179e+06	2.8853e+06	3.23196e+06	2.54742e+06	5.20688e+06	2.74588e+06	2.5165e+06	2.73009e+06	2.90234e+06	2.71419e+06	2.63336e+06	2.60616e+06	2.71947e+06	2.50782e+06	3.84035e+06	2.69921e+06	2.03558e+06	2.50784e+06	1.73786e+06
	35.9667	574.149		2.94736e+06	2.77538e+06	2.67459e+06	2.96214e+06	3.18171e+06	3.32347e+06	2.77554e+06	2.81961e+06	2.86099e+06	2.81613e+06	2.9305e+06	2.61132e+06	2.85627e+06	2.94859e+06	2.77957e+06	3.1862e+06	2.30124e+06	2.25868e+06	3.21436e+06	2.37833e+06	2.75033e+06	2.71907e+06
	503.645	698.286				26521.6				4.81711e+06	4.92523e+06	4.79518e+06	4.63666e+06	4.98866e+06	4.24768e+06	5.41462e+06	5.67575e+06	5.03084e+06	6.17909e+06		19185.9	144650	4.12655e+06	3.50729e+06	3.32774e+06
	31.955	225.061		1.93725e+06	1.47393e+06	2.02583e+06	1.75997e+06	1.56097e+06	1.17316e+06	1.70381e+06	1.79041e+06	1.57311e+06	1.57673e+06	1.37825e+06	1.58871e+06	1.32474e+06	1.39562e+06	1.42663e+06	1.14053e+06	1.62791e+06	1.41653e+06	1.53799e+06	1.21001e+06	1.10445e+06	2.9799e+07
	26.8721	445.015		4.83859e+06	2.81708e+06	3.38638e+06	2.42683e+06	1.04619e+06	425426	2.67475e+06	2.31001e+06	2.90071e+06	2.90944e+06	2.81005e+06	3.03791e+06	2.76579e+06	2.73775e+06	2.98779e+06	2.84912e+06	1.3954e+06	1.49751e+06	2.8637e+06	1.53573e+06	6.1397e+06	5.12247e+06
	30.473	540.953		3.9773e+06	4.17662e+06	3.57822e+06	3.64758e+06	3.32604e+06	3.2302e+06	3.03895e+06	2.8581e+06	2.88279e+06	2.81656e+06	2.55968e+06	2.74782e+06	2.80331e+06	3.02636e+06	2.58699e+06	2.60728e+06	1.76234e+06	1.6238e+06	1.8512e+06	1.75555e+06	1.93763e+06	2.60339e+06
	641.743	155.865		3.05446e+06	2.35741e+06	3.18606e+06	3.49914e+06	2.89709e+06	2.86285e+06	3.27898e+06	3.32238e+06	3.26872e+06	2.84967e+06	2.95704e+06	3.06842e+06	2.54111e+06	2.41042e+06	2.71564e+06	2.1079e+06	2.70694e+06	2.70723e+06	2.60919e+06	2.59505e+06	2.09709e+06	2.19998e+06
	545.91	94.0046		2.82844e+06	3.03876e+06	1.53235e+06	2.93901e+06	2.74883e+06	2.77308e+06	3.01567e+06	2.92421e+06	2.7154e+06	2.92091e+06	2.80548e+06	2.70185e+06	2.87196e+06	3.03031e+06	2.2818e+06	2.81405e+06	2.27969e+06	2.89532e+06	3.05783e+06	2.83507e+06	2.78847e+06	3.47784e+06
Zoledronate	497.226	271.084		3.29742e+06	1.67447e+06	3.24431e+06	2.44757e+06	2.62653e+06	2.02968e+06	2.9319e+06	3.1028e+06	3.17359e+06	2.34279e+06	1.75086e+06	2.46621e+06	2.80115e+06	2.18352e+06	2.39763e+06	3.77244e+06	3.50063e+06	525990	6.03205e+06	2.7771e+06	2.45101e+06	3.55835e+06
	34.3623	378.15		2.74889e+06	2.55681e+06	2.6063e+06	2.76128e+06	3.14032e+06	2.53625e+06	2.75929e+06	2.53421e+06	2.79881e+06	2.88436e+06	2.8272e+06	2.92388e+06	2.68161e+06	2.94925e+06	2.66785e+06	2.6253e+06	3.20402e+06	2.83812e+06	3.2416e+06	3.02326e+06	2.41905e+06	2.35623e+06
	31.96	71.0137		2.73951e+06	2.73557e+06	3.37769e+06	2.91197e+06	2.69943e+06	2.29016e+06	2.73787e+06	2.43513e+06	3.817e+06	2.63976e+06	2.29323e+06	2.96507e+06	2.9643e+06	2.97188e+06	2.77033e+06	2.78636e+06	2.89447e+06	2.92478e+06	2.93403e+06	2.55327e+06	2.46539e+06	2.12122e+06
	530.373	109.942		3.13045e+06	3.22116e+06	3.27575e+06	3.52435e+06	1.57965e+06	3.0209e+06	3.29067e+06	4.54546e+06	3.43631e+06	3.38101e+06	3.70726e+06	3.41206e+06	2.38051e+06	2.22643e+06	2.38719e+06	2.15743e+06	2.48553e+06	2.30719e+06	255239	2.72873e+06	2.42441e+06	2.07305e+06
	31.8417	130.051		885411	2.04391e+06	1.34026e+06	1.92224e+06	2.45081e+06	1.33817e+06	2.4039e+06	2.18748e+06	2.47959e+06	3.66556e+06	3.08936e+06	1.8959e+06	2.42617e+06	3.25857e+06	2.11873e+06	3.32803e+06	2.12153e+06	3.79054e+06	4.74661e+06	4.90975e+06	4.46017e+06	3.80367e+06
	33.0197	308.098		1.45063e+06	1.31047e+06	1.73869e+06	1.11214e+06	1.5435e+06	1.29194e+06	2.40317e+06	2.30302e+06	2.66313e+06	2.43793e+06	2.64911e+06	2.38763e+06	2.32828e+06	2.28317e+06	2.49358e+06	2.59972e+06	5.44652e+06	7.73434e+06	5.61567e+06	3.99095e+06	2.58463e+06	1.95877e+06
	634.19	218.858		2.73914e+06	2.4746e+06	2.79491e+06	3.60908e+06	2.37988e+06	3.11267e+06	3.82979e+06	3.36437e+06	3.60617e+06	3.28199e+06	3.10504e+06	3.31694e+06	1.82372e+06	2.64848e+06	2.14873e+06	2.31023e+06	2.6521e+06	1.94116e+06	2.50156e+06	2.55872e+06	2.13323e+06	1.76214e+06
	226.902	200.965		3.58843e+06	2.67071e+06	529962	2.69487e+06	2.87262e+06	2.77347e+06	2.71516e+06	2.57375e+06	2.73997e+06	2.77782e+06	2.78065e+06	2.7683e+06	2.80495e+06	2.73562e+06	2.76882e+06	2.82105e+06	3.7505e+06	2.75565e+06	2.7102e+06	2.73192e+06	2.73396e+06	2.79035e+06
	647.905	551.031		2.88872e+06	2.44162e+06	2.95467e+06	3.00857e+06	2.94548e+06	2.75535e+06	2.709e+06	2.89939e+06	2.70753e+06	3.10761e+06	2.96745e+06	3.03367e+06	2.55169e+06	2.5224e+06	2.61655e+06	2.58443e+06	2.74711e+06	2.41602e+06	2.56046e+06	2.53694e+06	2.43635e+06	2.63411e+06
	135.034	331.072		1.41348e+06	1.12774e+06	718139	466251	1.4336e+06	1.33938e+06	2.87476e+06	2.84055e+06	3.02109e+06	2.7851e+06	2.88596e+06	2.91988e+06	2.84677e+06	2.8943e+06	2.97413e+06	2.93292e+06	4.67155e+06	5.26867e+06	4.13398e+06	4.48055e+06	3.07472e+06	2.80188e+06
	168.038	199.036		2.73445e+06	2.65506e+06	2.65025e+06	2.7048e+06	2.82452e+06	2.74522e+06	2.69332e+06	2.69492e+06	2.65036e+06	2.7797e+06	2.67206e+06	2.68633e+06	2.70261e+06	2.73504e+06	2.82562e+06	2.77634e+06	2.66338e+06	2.64838e+06	2.72826e+06	2.78486e+06	2.61826e+06	2.59799e+06
	508.456	124.015		1.91106e+06	430852	2.11024e+06	3.28872e+06	2.74375e+06	1.35776e+06	3.7171e+06	3.16536e+06	3.53755e+06	3.48923e+06	1.79338e+06	3.19978e+06	2.95255e+06	2.14985e+06	2.53093e+06	2.60951e+06	1.28e+06	6.78572e+06	3.53446e+06	2.82351e+06	3.01468e+06	967226
	639.605	214.832		2.29411e+06	2.86164e+06	2.8445e+06	2.73085e+06	2.7309e+06	2.01163e+06	2.67011e+06	2.70199e+06	3.03024e+06	2.10369e+06	2.73933e+06	2.65872e+06	2.58598e+06	3.01171e+06	2.71068e+06	3.02757e+06	2.97985e+06	2.71963e+06	2.58495e+06	2.7385e+06	2.53852e+06	2895880
	648.161	427.018		2.82488e+06	2.59248e+06	2.68961e+06	2.78286e+06	2.7084e+06	2.68641e+06	2.65221e+06	2.70104e+06	2.63365e+06	2.69477e+06	2.71474e+06	2.7777e+06	2.63999e+06	2.71011e+06	2.64754e+06	2.45972e+06	2.87197e+06	2.61844e+06	2.69958e+06	2.63596e+06	2.80202e+06	2.58621e+06
	36.5015	445.017		2.22654e+06	2.45724e+06	2.22199e+06	2.59846e+06	2.68371e+06	2.96725e+06	2.86704e+06	2.75355e+06	2.71977e+06	2.71286e+06	2.90482e+06	2.84519e+06	2.67457e+06	2.69823e+06	2.67703e+06	2.61978e+06	2.28476e+06	2.01103e+06	3.44868e+06	2.94188e+06	2.89095e+06	2.85061e+06
	444.543	115.04		3.83564e+06	2.52978e+06	3.22808e+06	2.44295e+06	2.35336e+06	2.81466e+06	3.46804e+06	2.5036e+06	3.21694e+06	2.53826e+06	2.09411e+06	2.413e+06	2.37368e+06	2.56341e+06	2.45377e+06	2.39218e+06	2.40307e+06	3.55249e+06	2.50182e+06	2.35816e+06	2.43492e+06	2.48247e+06
	50.4497	234.956		3.20823e+06	3.10692e+06	2.89231e+06	3.11287e+06	3.15403e+06	3.0644e+06	3.00517e+06	3.13883e+06	2.99977e+06	3.10387e+06	3.12306e+06	3.03968e+06	2.99459e+06	3.08336e+06	3.0994e+06	3.17308e+06	98438	3.17433e+06	87734.6	122482	3.08355e+06	3.06038e+06
PE-NMe(16:0/22:5(4Z,7Z,10Z,13Z,16Z))	27.1388	779.081		1.47689e+06	2.9118e+06	1.41726e+06	1.68337e+06	1.68607e+06	1.60174e+06	2.59591e+06	2.46006e+06	2.71617e+06	2.68895e+06	2.52013e+06	2.65301e+06	2.70499e+06	2.60575e+06	2.705e+06	2.58976e+06	6.13187e+06	5.88333e+06	2.42854e+06	2.89202e+06	2.15695e+06	2.09304e+06
	171.534	225.04		2.68023e+06	2.65537e+06	2.67695e+06	2.61574e+06	2.79748e+06	2.6289e+06	2.62133e+06	2.93492e+06	2.50735e+06	2.53875e+06	2.59537e+06	2.63808e+06	2.67338e+06	2.69142e+06	2.68151e+06	2.70018e+06	2.6432e+06	2.63154e+06	2.72999e+06	2.68838e+06	2.56658e+06	2.65983e+06
Perflutren	59.571	187.01		2.56622e+06	2.70958e+06	5.08848e+06	3.0763e+06	2.76824e+06	2.98345e+06	2.66737e+06	2.67032e+06	2.8761e+06	2.50223e+06	2.38251e+06	2.33131e+06	2.84365e+06	1.97416e+06	2.30459e+06	2.66408e+06	2.65095e+06	2.66193e+06	2.21586e+06	2.35065e+06	1.78418e+06	2.40162e+06
	640.944	257.939		2.49914e+06	3.07016e+06	2.49008e+06	2.62291e+06	2.72898e+06	2.44633e+06	2.18204e+06	2.40453e+06	2.80366e+06	2.68279e+06	2.95985e+06	3.12452e+06	2.59616e+06	2.65036e+06	2.81751e+06	2.46829e+06	2.12972e+06	2.47248e+06	2.89471e+06	2.28411e+06	2.72277e+06	3.36535e+06
	30.5483	223.019		2.55445e+06	2.16938e+06	2.51381e+06	2.06247e+06	3.05246e+06	2.34367e+06	2.64345e+06	2.52646e+06	2.43873e+06	2.531e+06	2.80403e+06	2.40134e+06	2.56906e+06	2.53792e+06	2.66107e+06	2.97712e+06	3.82998e+06	3.65099e+06	3.57457e+06	3.63252e+06	1.50739e+06	1.39367e+06
	32.2266	174.088		3.62092e+06	3.84196e+06	3.74199e+06	3.59514e+06	2.68095e+06	2.63595e+06	2.76158e+06	2.59067e+06	2.63444e+06	2.67347e+06	2.62641e+06	2.78248e+06	2.78394e+06	2.52769e+06	2.63802e+06	2.8211e+06	1.70721e+06	1.97325e+06	1.88883e+06	1.82633e+06	1.87063e+06	2.12613e+06
	65.4422	166.051		2.51389e+06	2.6456e+06	3.21212e+06	2.58972e+06	2.3486e+06	2.57727e+06	2.20499e+06	3.45086e+06	2.38092e+06	3.29597e+06	2.31403e+06	3.53829e+06	2.36643e+06	2.45922e+06	2.50555e+06	2.68594e+06	2.38072e+06	1.13434e+06	3.39968e+06	2.30868e+06	3.50108e+06	2.44642e+06
	31.9545	416.072		3.22451e+06	3.32961e+06	3.13658e+06	3.55667e+06	3.24802e+06	3.63054e+06	2.75651e+06	2.77191e+06	2.57575e+06	2.86305e+06	2.68945e+06	2.59934e+06	2.8327e+06	2.4634e+06	2.77714e+06	2.92508e+06	1.33548e+06	1.56157e+06	1.93581e+06	1.85385e+06	2.19627e+06	1.92477e+06
Dichloran	30.6172	206.01		37842.9	17411.5			43674	31180.8	2.26223e+06	2.62522e+06	2.45455e+06	2.42965e+06	2.32264e+06	2.75493e+06	2.28204e+06	2.59303e+06	2.69071e+06	2.27548e+06	6.45598e+06	6.96623e+06	6.50708e+06	5.33344e+06	4.91084e+06	3.06634e+06
	34.6295	283.113		2.13944e+06	2.11616e+06	2.39142e+06	2.56527e+06	2.40744e+06	2.11402e+06	2.75256e+06	2.56472e+06	2.7316e+06	2.67778e+06	2.68645e+06	2.52524e+06	2.73547e+06	2.38993e+06	2.62338e+06	2.29484e+06	3.40157e+06	2.92381e+06	3.3769e+06	3.27579e+06	2.74484e+06	2.34774e+06
	647.897	128.005		2.53514e+06	2.55754e+06	2.67962e+06	2.66111e+06	2.78784e+06	2.63924e+06	2.83338e+06	3.11023e+06	2.67213e+06	2.75567e+06	2.61756e+06	2.77402e+06	2.58618e+06	2.45857e+06	2.50751e+06	2.44169e+06	2.62715e+06	2.40253e+06	2.44178e+06	2.45134e+06	2.58659e+06	2.57376e+06
	639.367	212.834		2.05244e+06	2.55326e+06	2.67973e+06	2.67475e+06	2.71157e+06	2.60919e+06	2.40117e+06	2.39921e+06	2.80453e+06	2.62585e+06	2.42911e+06	2.5041e+06	2.54041e+06	2.8382e+06	2.75127e+06	2.70929e+06	2.72148e+06	2.81223e+06	2.51461e+06	2.7212e+06	2.63397e+06	2.71629e+06
Cacodylate	607.492	136.991		3.05664e+06	2.98366e+06	3.20087e+06	2.06506e+06	958188	3.0491e+06	3.16178e+06	3.11349e+06	3.17845e+06	3.25413e+06	2.34485e+06	3.11843e+06	3.00966e+06	2.98528e+06	2.85494e+06	1.8857e+06	3.1037e+06	357932	1.59914e+06	3.06356e+06	3.11345e+06	1.90179e+06
	473.157	465.317		1.25771e+06	1.12977e+06	1.14519e+06	1.05526e+06	1.52777e+06	1.34409e+06	3.6596e+06	3.85371e+06	2.77192e+06	2.70475e+06	2.67933e+06	2.70939e+06	2.42069e+06	2.5453e+06	2.47754e+06	2.34925e+06	3.78172e+06	4.2538e+06	3.55064e+06	4.59297e+06	2.82343e+06	2.51439e+06
	608.833	99.9255		2.48687e+06	2.09481e+06	2.57356e+06	2.52443e+06	2.44612e+06	2.19324e+06	2.09443e+06	2.04964e+06	2.50595e+06	3.28127e+06	2.19867e+06	3.70293e+06	3.30498e+06	2.12207e+06	2.44887e+06	2.39364e+06	3.09144e+06	2.96056e+06	4.21788e+06	2.09334e+06	2.13165e+06	2.17218e+06
	30.3507	524.979		3.4257e+06	3.36756e+06	2.97875e+06	3.33961e+06	3.14414e+06	2.92901e+06	2.77496e+06	2.72174e+06	2.57634e+06	2.13597e+06	2.40402e+06	2.47977e+06	2.42576e+06	2.76074e+06	3.00435e+06	2.81553e+06	1.77832e+06	1.99499e+06	2.1963e+06	2.24761e+06	1.49728e+06	2.06966e+06
	52.3783	173.965		1.81376e+06	1.64159e+06	2.45137e+06	2.0124e+06	2.66968e+06	2.2346e+06	2.09531e+06	2.89545e+06	3.46846e+06	2.12097e+06	3.35457e+06	2.1175e+06	3.39644e+06	3.23205e+06	3.46786e+06	2.00418e+06	1.79915e+06	1.91065e+06	4.54358e+06	2.75496e+06	2.81715e+06	2.22276e+06
	293.913	449.31		3.81425e+06	601030	1.64716e+07	1.0653e+07	404740	41587.1	2.4845e+06	2.58934e+06	2.44987e+06	2.47879e+06	2.42632e+06	2.65773e+06	2.47682e+06	2.42463e+06	2.4786e+06	2.55424e+06
	33.5598	386.204		4.15397e+06	3.78553e+06	3.71154e+06	3.69942e+06	4.39883e+06	4.21855e+06	2.83446e+06	2.87181e+06	2.66239e+06	2.8191e+06	2.32673e+06	2.50827e+06	2.40901e+06	2.59711e+06	2.57564e+06	2.17011e+06	906137	1.05123e+06	1.23367e+06	1.17926e+06	1.57705e+06	1.18482e+06
Cacodylate	535.738	136.991		2.74046e+06	2.82394e+06	2.72257e+06	2.80981e+06	1.94328e+06	3.25062e+06	3.12072e+06	3.10674e+06	3.03641e+06	2.81072e+06	1.90143e+06	3.08069e+06	2.8453e+06	2.82505e+06	2.70841e+06	1.7667e+06	1.92047e+06	1.93445e+06	1.75132e+06	2.51862e+06	2.5891e+06	2.47591e+06
	26.8441	266.958		4.14194e+06	2.17605e+06	3.91311e+06	3.66425e+06	4.0961e+06	2.03114e+06	2.79862e+06	2.3917e+06	2.81838e+06	2.53439e+06	2.85209e+06	2.67464e+06	2.92263e+06	2.88296e+06	3.10558e+06	2.56338e+06	826702	802513	1.67668e+06	724643	2.40173e+06	2.67906e+06
	647.897	388.029		2.58501e+06	2.67155e+06	2.6582e+06	2.52763e+06	2.38495e+06	2.41775e+06	2.58426e+06	2.60309e+06	2.6864e+06	2.77625e+06	2.64935e+06	2.67408e+06	2.55023e+06	2.55099e+06	2.48313e+06	2.65724e+06	2.54083e+06	2.53058e+06	2.61428e+06	2.36002e+06	2.687e+06	2.45468e+06
	35.9667	551.158		2.83641e+06	3.22294e+06	3.37712e+06	2.57831e+06	1.9773e+06	2.38738e+06	2.76009e+06	2.58274e+06	3.00851e+06	2.58469e+06	2.62013e+06	2.75184e+06	2.63311e+06	2.5718e+06	2.60374e+06	2.58551e+06	2.11049e+06	2.11713e+06	2.06396e+06	1.86673e+06	2.69936e+06	2.55603e+06
	147.027	210.972		2.78534e+06	2.70261e+06	2.65034e+06	2.79938e+06	2.62237e+06	2.95749e+06	3.09184e+06	2.67489e+06	2.76686e+06	3.21247e+06	2.96223e+06	1.75955e+06	2.76057e+06	2.76311e+06	1.00007e+06	2.62677e+06	1.98406e+06	1.35674e+06	2.73853e+06	2.68146e+06	2.80969e+06	2.69997e+06
	31.1521	341.015		1.29914e+06	2.12371e+06	1.88212e+06	1.46322e+06	1.61374e+06	2.17964e+06	2.61628e+06	2.79175e+06	2.70819e+06	2.65525e+06	2.60377e+06	2.6466e+06	2.63583e+06	2.76671e+06	2.43016e+06	2.29325e+06	2.99586e+06	3.60282e+06	3.96249e+06	3.37525e+06	3.2252e+06	2.31943e+06
	646.019	195.905		2.74041e+06	2.77151e+06	2.43677e+06	2.32219e+06	2.50307e+06	2.80494e+06	2.24393e+06	2.43454e+06	2.40474e+06	2.33814e+06	2.2145e+06	2.07215e+06	2.63306e+06	2.55282e+06	2.68141e+06	2.50251e+06	2.92585e+06	2.63361e+06	2.6704e+06	2.84406e+06	2.90497e+06	2.53027e+06
	508.996	332.267		1.7505e+06	471803	1.86146e+06	1.42581e+06	1.54861e+06	599669	3.91408e+06	3.96622e+06	3.95495e+06	4.07905e+06	4.14699e+06	4.13846e+06	3.47355e+06	2.89029e+06	2.91672e+06	3.06357e+06	2.13172e+06	1.62354e+06	1.23503e+06	2.61795e+06	2.03092e+06	1.85614e+06
1,1-Dichloro-2,2-diphenylethane	441.601	250.144		2.39097e+06	2.58093e+06	2.40674e+06	2.36683e+06	2.51812e+06	2.55336e+06	2.43152e+06	2.53006e+06	2.50259e+06	2.46172e+06	2.34802e+06	2.39832e+06	2.53605e+06	2.70532e+06	2.78629e+06	2.78982e+06	2.33666e+06	2.73392e+06	2.43495e+06	2.54579e+06	2.59201e+06	2.48198e+06
2-Octaprenyl-3-methyl-6-methoxy-1,4-benzoquinone	35.9666	696.089		2.28736e+06	1.97398e+06	2.05248e+06	2.39072e+06	2.53726e+06	3.07521e+06	2.46699e+06	2.26687e+06	2.59701e+06	2.60486e+06	2.54608e+06	2.53251e+06	2.51133e+06	2.23808e+06	2.20693e+06	2.35944e+06	2.82281e+06	2.06939e+06	3.34136e+06	2.44354e+06	3.04122e+06	2.97201e+06
	642.552	160.937		2.36602e+06	2.32355e+06	2.6035e+06	2.4132e+06	2.4406e+06	2.58574e+06	2.4298e+06	2.30351e+06	2.50906e+06	2.51957e+06	2.45785e+06	2.7207e+06	1.77998e+06	2.62829e+06	1.83952e+06	2.28079e+06	2.76835e+06	3.06352e+06	2.8168e+06	2.74841e+06	2.90337e+06	2.77333e+06
	32.2126	302.122		3.27125e+06	3.11509e+06	3.09219e+06	3.10689e+06	3.64448e+06	3.37898e+06	2.52713e+06	2.77013e+06	2.63968e+06	2.57787e+06	2.51562e+06	2.50224e+06	2.6154e+06	2.46311e+06	2.61735e+06	2.60591e+06	1.56029e+06	1.78596e+06	2.07702e+06	1.44279e+06	1.5679e+06	1.39336e+06
	643.091	109.992		2.45874e+06	2.62969e+06	2.16008e+06	2.24413e+06	2.46029e+06	2.41856e+06	2.00642e+06	2.77475e+06	2.17339e+06	2.33918e+06	2.14078e+06	2.33381e+06	2.6474e+06	2.82793e+06	3.46468e+06	2.3297e+06	2.68313e+06	2.73203e+06	2.56284e+06	2.53804e+06	2.5197e+06	2.67934e+06
	36.5015	191.019		2.99113e+06	4.16048e+06	2.04281e+06	2.07265e+06	3.31041e+06	2.72529e+06	2.11077e+06	2.376e+06	2.37685e+06	2.37281e+06	2.22514e+06	2.4688e+06	2.66387e+06	2.54129e+06	2.67257e+06	2.2741e+06	1.9735e+06	2.2981e+06	1.95268e+06	2.46538e+06	2.57915e+06	2.33588e+06
	346.34	197.154		2.4291e+06	2.44028e+06	2.34831e+06	2.35388e+06	2.44301e+06	2.49346e+06	2.24092e+06	2.34899e+06	2.42485e+06	2.4169e+06	2.39844e+06	2.35085e+06	2.57141e+06	2.62957e+06	2.61885e+06	2.73717e+06	2.55395e+06	2.61283e+06	2.66869e+06	2.55828e+06	2.7042e+06	2.62378e+06
	562.116	213.015		5.62121e+06	3.27897e+06	2.15839e+06	3.69303e+06	1.96584e+06	2.03343e+06	1.98934e+06	3.33548e+06	2.12025e+06	1.93135e+06	1.99332e+06	2.07654e+06	2.05044e+06	4.76997e+06	3.22118e+06	2.19657e+06	2.25075e+06	243470	956243	2.36012e+06	2.55478e+06	2.15373e+06
	90.3561	287.161		3.07202e+06	2.66041e+06	3.5506e+06	3.48878e+06	3.03538e+06	2.96307e+06	2.88076e+06	2.46976e+06	2.46201e+06	2.46114e+06	2.58345e+06	2.42166e+06	2.42663e+06	2.34793e+06	2.85084e+06	2.42095e+06	1.911e+06	1.95392e+06	1.55725e+06	1.65533e+06	1.97459e+06	1.73702e+06
	26.3385	282.953		3.88161e+06	1.30671e+06	3.35202e+06	1.97355e+06	1.16515e+06	405850	2.64615e+06	2.33942e+06	2.76686e+06	2.53831e+06	2.7911e+06	2.60591e+06	2.82527e+06	2.76114e+06	3.10542e+06	2.54976e+06	1.01042e+06	1.12522e+06	2.83906e+06	1.4946e+06	4.91789e+06	4.39441e+06
	647.627	148.97		2.71117e+06	2.3464e+06	2.25502e+06	2.80862e+06	2.64314e+06	2.75254e+06	2.80212e+06	2.67702e+06	2.27302e+06	2.48801e+06	2.68689e+06	2.59357e+06	2.5226e+06	1.72161e+06	1.94731e+06	2.03129e+06	2.22651e+06	2.71065e+06	2.43368e+06	2.76648e+06	2.70699e+06	2.6274e+06
	463.817	582.377		2.8426e+06	1.14518e+06	1.94187e+06	1.5493e+06	1.75791e+06	1.07317e+06	3.04583e+06	3.16163e+06	2.79975e+06	2.87709e+06	2.80867e+06	2.83841e+06	2.51719e+06	2.1801e+06	2.34518e+06	2.22315e+06	2.15883e+06	2.77563e+06	2.99151e+06	4.13667e+06	3.24604e+06	2.20833e+06
Pemirolast	501.965	227.201		2.17037e+06	1.91077e+06	3.32662e+06	2.43561e+06	2.49393e+06	1.79943e+06	3.09873e+06	3.10329e+06	1.98103e+06	3.16252e+06	3.21786e+06	1.94506e+06	2.59497e+06	2.18269e+06	2.31711e+06	2.08513e+06	2.73753e+06	2.11429e+06	1.42512e+06	2.17416e+06	1.37162e+06	4.82341e+06
	30.8848	170.043		1.82061e+06	1.64564e+06	1.86258e+06	1.50042e+06	2.18425e+06	1.95913e+06	2.43701e+06	2.38943e+06	2.2604e+06	2.69458e+06	2.34284e+06	2.39581e+06	2.49429e+06	2.27422e+06	2.40642e+06	2.60759e+06	3.74453e+06	4.04914e+06	3.30941e+06	3.20779e+06	2.71649e+06	2.16819e+06
	350.777	148.97		2.22528e+06	2.63794e+06	2.11314e+06	2.06529e+06	2.32849e+06	2.24367e+06	2.28802e+06	2.00461e+06	2.23271e+06	2.21835e+06	2.15399e+06	4.01522e+06	1.76958e+06	3.52005e+06	2.54708e+06	2.4189e+06	2.42337e+06	2.59476e+06	2.71493e+06	2.56811e+06	2.69557e+06	2.65228e+06
Phosphoramide mustard	30.5439	220.013		2.90727e+06	2.82143e+06	2.43836e+06	2.88369e+06	2.45185e+06	2.8882e+06	2.56459e+06	2.68482e+06	2.59969e+06	2.17096e+06	2.11393e+06	2.55466e+06	2.30182e+06	2.39412e+06	2.6878e+06	2.55195e+06	1.88219e+06	2.02888e+06	2.23907e+06	2.27642e+06	2.65853e+06	2.31335e+06
	497.501	384.176		2.145e+06	2.96845e+06	2.04999e+06	2.33989e+06	2.52316e+06	2.60242e+06	1.20568e+06	2.23807e+06	2.21325e+06	2.11124e+06	2.23794e+06	2.19691e+06	2.53041e+06	2.8756e+06	2.50027e+06	2.71645e+06	2.54813e+06	3.05383e+06	2.87988e+06	2.85736e+06	2.74969e+06	2.78534e+06
	141.178	134.047		2.36897e+06	2.58745e+06	2.80604e+06	3.05065e+06	3.49317e+06	1.76704e+06	2.48706e+06	1.89726e+06	3.70959e+06	2.023e+06	2.47145e+06	2.04115e+06	2.2893e+06	2.41988e+06	1.97716e+06	2.58727e+06	1.87537e+06	2.49316e+06	2.42889e+06	2.42198e+06	2.09603e+06	2.77863e+06
	35.9667	160.061		2.75486e+06	2.19593e+06	2.15507e+06	2.54015e+06	2.30156e+06	2.35986e+06	2.54322e+06	2.85577e+06	2.34743e+06	2.70542e+06	2.49217e+06	2.40325e+06	2.63197e+06	2.42264e+06	2.74067e+06	2.24432e+06	2.43327e+06	2.32102e+06	2.16593e+06	2.20798e+06	2.56751e+06	2.65777e+06
	141.209	165.075		1.91587e+06	1.56773e+06	1.88342e+06	1.54988e+06	1.71694e+06	1.53344e+06	2.47651e+06	2.52951e+06	2.45203e+06	2.42931e+06	2.43959e+06	2.43882e+06	2.38833e+06	2.50321e+06	2.52334e+06	2.54264e+06	2.73333e+06	2.9334e+06	3.1005e+06	3.10741e+06	3.65616e+06	3.58386e+06
5-Azacytidine	334.571	243.196		2.40622e+06	2.48458e+06	2.42553e+06	2.33434e+06	2.41793e+06	2.39298e+06	2.2632e+06	2.49046e+06	2.38636e+06	2.42263e+06	2.30264e+06	2.41704e+06	2.52176e+06	2.61682e+06	2.72802e+06	2.54358e+06	2.45833e+06	2.48737e+06	2.39473e+06	2.52308e+06	2.4219e+06	2.50091e+06
Rupatadine	30.4814	414.963		2.61816e+06	2.54181e+06	2.39131e+06	2.37561e+06	2.06982e+06	2.58414e+06	2.34657e+06	2.43373e+06	2.35178e+06	2.26147e+06	2.41274e+06	2.26306e+06	2.44571e+06	2.20375e+06	2.33947e+06	2.30756e+06	2.20719e+06	2.53416e+06	2.53017e+06	2.27101e+06	3.51642e+06	2.66999e+06
	191.939	134.047		2.42069e+06	2.46498e+06	2.39053e+06	2.3714e+06	2.37017e+06	2.36397e+06	2.05328e+06	1.86642e+06	2.23348e+06	2.27348e+06	2.34266e+06	2.36275e+06	2.58803e+06	2.50716e+06	2.57887e+06	2.5749e+06	2.4904e+06	3.60764e+06	2.59961e+06	2.57371e+06	1.46788e+06	2.71167e+06
	638.295	269.088		2.47071e+06	2.51176e+06	2.44173e+06	2.44957e+06	2.29414e+06	2.72165e+06	2.5302e+06	1.5365e+06	2.91144e+06	2.66767e+06	2.57385e+06	2.40556e+06	2.35087e+06	2.78502e+06	1.48212e+06	2.37131e+06	2.5226e+06	2.80096e+06	2.71731e+06	2.4892e+06	2.57231e+06	1.51906e+06
	330.03	355.187		2.05612e+06	2.7216e+06	2.15534e+06	2.02843e+06	2.22284e+06	2.26386e+06	1.96291e+06	2.15738e+06	2.27831e+06	2.17658e+06	2.05359e+06	2.07928e+06	2.44959e+06	2.86432e+06	2.78459e+06	2.87611e+06	2.34879e+06	2.8e+06	2.66934e+06	2.57259e+06	2.66292e+06	2.75463e+06
	509.795	499.947		2.21944e+06	1.45233e+06	2.85905e+06	1.89614e+06	1.3025e+06	2.17176e+06	2.66851e+06	3.16846e+06	3.05589e+06	2.20569e+06	1.56841e+06	2.84442e+06	2.64334e+06	3.58741e+06	2.40616e+06	940356	2.08515e+06	2.08517e+06	4.13822e+06	3.9376e+06	1.60723e+06	1.98995e+06
	596.383	213.015		1.96359e+06	2.27105e+06	1.17496e+06	2.2064e+06	3.41254e+06	2.41187e+06	2.21801e+06	1.6183e+06	2.35073e+06	2.44354e+06	2.3076e+06	2.35913e+06	3.11222e+06	2.62526e+06	2.47815e+06	2.46106e+06	2.59259e+06	2.74194e+06	2.64817e+06	2.7455e+06	2.31055e+06	2.34078e+06
	643.877	119.947		2.58143e+06	1.93313e+06	3.00834e+06	2.97764e+06	2.83078e+06	2.51382e+06	2.74946e+06	2.68975e+06	2.53741e+06	2.55225e+06	2.76919e+06	2.89912e+06	2.36062e+06	1.97079e+06	2.88081e+06	1.70656e+06	2.22585e+06	1.79132e+06	2.06502e+06	1.82912e+06	1.94431e+06	1.86064e+06
	502.842	532.348		2.71359e+06	1.57582e+06	2.23883e+06	2.1711e+06	2.9219e+06	2.14062e+06	2.71071e+06	2.95869e+06	2.59567e+06	2.88254e+06	2.80606e+06	2.58177e+06	2.90273e+06	2.25261e+06	2.14572e+06	2.35664e+06	2.8737e+06	1.83375e+06	1.86259e+06	2.17991e+06	1.78371e+06	2.18075e+06
	538.937	242.606		2.45962e+06	1.6321e+06	1.83011e+06	1.69598e+06	1.57984e+06	1.71408e+06	3.45869e+06	3.34946e+06	2.82772e+06	3.69065e+06	3.72465e+06	3.51319e+06	2.74517e+06	3.15133e+06	2.61729e+06	3.36978e+06	1.68139e+06	1.31774e+06	1.63929e+06	1.59251e+06	1.43966e+06	1.40054e+06
Olsalazine	502.312	301.238		2.10746e+06	1.60211e+06	1.97406e+06	1.849e+06	2.47411e+06	1.40297e+06	3.19239e+06	3.25735e+06	3.15657e+06	2.96862e+06	3.02888e+06	3.18533e+06	2.55689e+06	2.63661e+06	2.50325e+06	2.65899e+06	2.4541e+06	1.96423e+06	1.78614e+06	1.98382e+06	1.59847e+06	1.97631e+06
	477.683	375.22		1.8912e+06	863784	1.55925e+06	1.02105e+06	1.63022e+06	602339	3.26602e+06	3.50249e+06	3.08955e+06	3.01263e+06	3.11972e+06	3.0531e+06	2.51057e+06	1.85417e+06	1.94696e+06	1.92317e+06	3.46603e+06	3.29431e+06	2.90445e+06	2.71069e+06	2.70379e+06	2.36714e+06
	156.753	188.986		2.50236e+06	2.01702e+06	3.01452e+06	1.65366e+06	1.53231e+07	2.25992e+06	2.33201e+06	2.56276e+06	2.38969e+06	2.25214e+06	2.34796e+06	2.33159e+06	2.40812e+06	2.49596e+06	2.49168e+06	2.52627e+06	316188	348297	140324	158699	129902	138601
GDP-4-dehydro-6-deoxy-D-mannose	613.664	586.326		2.67654e+06	2.43698e+06	522075	2.15038e+06	1.62276e+06	3.07572e+06	2.56582e+06	2.99182e+06	3.77366e+06	3.02266e+06	3.1298e+06	2.96485e+06	2.31176e+06	2.16574e+06	2.00851e+06	1.63868e+06	2.55503e+06	2.68975e+06	2.2314e+06	1.82659e+06	1.03973e+06	2.59268e+06
	30.6147	189.005		2.66798e+06	2.6054e+06	2.25207e+06	2.78529e+06	2.33604e+06	2.53566e+06	2.33395e+06	2.33667e+06	2.0185e+06	2.32769e+06	2.13708e+06	2.55396e+06	2.46293e+06	2.38757e+06	2.81063e+06	2.40037e+06	1.9632e+06	1.99223e+06	2.06042e+06	2.20395e+06	2.14845e+06	2.53003e+06
	36.5024	253.093		3.06383e+06	3.68538e+06	3.03007e+06	2.03142e+06	2.52344e+06	1.52406e+06	2.58535e+06	2.0604e+06	2.47079e+06	2.38762e+06	2.28465e+06	2.10338e+06	2.38866e+06	2.52655e+06	2.1104e+06	2.5858e+06	2.11495e+06	2.23431e+06	2.28764e+06	1.5851e+06	1.91147e+06	2.21001e+06
	30.3507	351.007		2.43003e+06	2.20173e+06	2.50428e+06	1.93835e+06	2.75172e+06	2.25972e+06	2.28142e+06	2.28236e+06	2.17064e+06	2.56674e+06	2.41904e+06	2.32617e+06	2.44061e+06	2.40132e+06	2.51063e+06	2.43218e+06	2.66951e+06	2.90243e+06	2.85114e+06	2.84909e+06	975691	1.41688e+06
	54.4921	116.934		2.01275e+06	1.86105e+06	1.95623e+06	2.10128e+06	2.1095e+06	2.31077e+06	1.44303e+06	1.55425e+06	1.57885e+06	1.94766e+06	2.51095e+06	2.07213e+06	2.44677e+06	2.2372e+06	2.30705e+06	2.76911e+06	3.52495e+06	3.36123e+06	2.70123e+06	2.22413e+06	3.04887e+06	3.41737e+06
	36.7685	329.11		2.51882e+06	2.46285e+06	2.3402e+06	2.04624e+06	1.9811e+06	2.35775e+06	2.5157e+06	2.36166e+06	2.32851e+06	2.45827e+06	2.43484e+06	2.59183e+06	2.3323e+06	2.2421e+06	2.38446e+06	2.40767e+06	2.1324e+06	2.42863e+06	2.12893e+06	2.25711e+06	2.36583e+06	2.32608e+06
6,11-dihydroxy-3-(hydroxymethyl)-7-(3,4,5-trihydroxyphenyl)-2lambda4,8-dioxatricyclo[7.3.1.0^{5,13}]trideca-1,3,5(13),6,9,11-hexaen-2-ylium	404.841	356.28		1.07279e+06	1.09058e+06	1.02396e+06	1.09363e+06	1.43493e+06	1.42832e+06	3.99725e+06	4.05883e+06	3.67999e+06	3.86447e+06	3.35789e+06	3.34652e+06	3.52661e+06	3.67357e+06	4.20774e+06	3.55255e+06	1.09735e+06	1.06053e+06	1.00766e+06	1.22867e+06	1.1705e+06	1.40706e+06
	451.496	206.163		2.15586e+06	2.35604e+06	2.48347e+06	2.24874e+06	2.30257e+06	2.20032e+06	2.21382e+06	2.32665e+06	2.15374e+06	2.31924e+06	2.26979e+06	2.30046e+06	2.51845e+06	2.41132e+06	2.38713e+06	2.41477e+06	2.45126e+06	2.3885e+06	2.38278e+06	2.21657e+06	2.39299e+06	2.39896e+06
	103.423	199.849		2.29696e+06	1.95815e+06	2.59406e+06	1.69981e+06	2.74174e+06	1.47551e+06	2.46884e+06	3.19679e+06	2.62232e+06	1.21077e+06	2.31207e+06	2.61806e+06	2.38308e+06	2.20267e+06	3.07105e+06	1.96241e+06	3.02253e+06	2.96705e+06	1.88149e+06	2.37812e+06	1.73352e+06	2.40998e+06
	135.249	357.068		1.18407e+06	841523	604911	408856	1.11537e+06	991451	2.28041e+06	1.9778e+06	2.49659e+06	2.36843e+06	2.45825e+06	2.41633e+06	2.57161e+06	2.51198e+06	2.43789e+06	2.53019e+06	4.22982e+06	4.95779e+06	3.8331e+06	4.01939e+06	2.59246e+06	2.24587e+06
	487.065	477.325		2.34948e+06	2.10827e+06	2.47306e+06	2.59317e+06	2.44098e+06	2.26693e+06	2.52047e+06	2.73388e+06	2.63655e+06	2.60754e+06	2.73879e+06	2.57249e+06	2.13388e+06	2.39455e+06	2.09061e+06	2.03478e+06	2.07175e+06	1.91445e+06	2.19249e+06	1.78275e+06	2.14368e+06	1.89755e+06
Delphinidin 3-O-sophoroside	582.326	626.518		2.32545e+06	2.97724e+06	2.49984e+06	2.77141e+06	2.19502e+06	2.37761e+06			2.7248e+06	2.64838e+06	2.97191e+06	2.5911e+06	1.72998e+06	3.31306e+06	2.50781e+06	2.37926e+06	3.26591e+06	1.97123e+06	1.85263e+06	2.30134e+06	2.77186e+06	2.38533e+06
	643.089	168.03		2.3952e+06	2.07937e+06	2.11909e+06	2.98921e+06	2.08353e+06	1.73149e+06	2.43194e+06	2.45136e+06	1.69907e+06	2.10023e+06	1.47014e+06	1.60618e+06	1.83006e+06	2.40486e+06	2.2177e+06	2.25104e+06	3.2533e+06	2.33707e+06	3.22552e+06	3.10881e+06	2.34887e+06	2.24246e+06
	630.194	145.014		1.80654e+06	3.74845e+06	2.22544e+06	3.43226e+06	2.41728e+06	2.30006e+06	1.81558e+06	2.23348e+06	1.7256e+06	3.19368e+06	1.97415e+06	2.85684e+06	1.63949e+06	2.46638e+06	2.31639e+06	1.29859e+06	2.44368e+06	2.37114e+06	1.81698e+06	1.55059e+06	2.88807e+06	1.82013e+06
	176.329	384.09		3.44853e+06	2.17285e+06	4.22966e+06	4.6252e+06	2.8886e+06	1.91775e+06	2.13187e+06	2.40738e+06	2.12624e+06	2.32296e+06	2.09399e+06	2.29529e+06	2.16649e+06	2.57551e+06	2.42921e+06	2.27039e+06	1.3228e+06	1.42827e+06	1.07065e+06	1.33434e+06	1.47334e+06	1.57894e+06
	30.0831	283.041		2.92073e+06	2.28837e+06	2.13142e+06	1.85921e+06	3.31494e+06	1.90878e+06	2.29721e+06	2.33355e+06	2.19684e+06	2.11652e+06	2.25254e+06	2.39606e+06	2.3678e+06	2.33389e+06	2.18446e+06	2.05497e+06	2.93334e+06	2.7946e+06	2.56516e+06	2.74065e+06	941535	1.26729e+06
	30.6179	401.036		1.71172e+06	2.38422e+06	1.70086e+06	1.59681e+06	2.15879e+06	2.54541e+06	2.36892e+06	2.52889e+06	2.13588e+06	2.22171e+06	2.51946e+06	2.10871e+06	2.37417e+06	2.52135e+06	2.26174e+06	2.61839e+06	2.23626e+06	2.43044e+06	2.6377e+06	2.83671e+06	2.32968e+06	1.93847e+06
3-phosphonato-D-glyceroyl Phosphate(4-)	28.1917	261.001		2.92093e+06	2.25551e+06	2.30002e+06	1.7988e+06	1.98898e+06	2.0545e+06	2.79223e+06	2.30115e+06	2.20932e+06	2.43973e+06	2.08663e+06	2.34307e+06	2.21556e+06	2.13532e+06	2.19679e+06	2.16447e+06	2.03921e+06	2.2149e+06	1.54737e+06	1.34128e+06	3.07133e+06	3.23814e+06
	34.3619	291.167		2.53214e+06	2.38555e+06	3.18722e+06	3.42051e+06	3.24334e+06	2.85853e+06	2.48777e+06	2.23025e+06	2.35837e+06	2.5306e+06	2.33742e+06	2.45795e+06	2.29656e+06	2.1978e+06	2.22181e+06	2.14938e+06	1.03142e+06	1.314e+06	1.61183e+06	1.41752e+06	1.8635e+06	1.3429e+06
	505.785	506.377		1.80905e+06	2.7876e+06	1.71239e+06	1.50983e+06	1.56104e+06	4.27752e+06	2.41568e+06	2.6835e+06	2.73457e+06	3.09025e+06	2.53114e+06	2.9571e+06	2.06418e+06	1.74087e+06	2.16717e+06	1.43167e+06	2.7783e+06	1.93641e+06	1.87764e+06	1.84045e+06	2.02067e+06	1.42297e+06
dATP	33.8272	490.164		3.16513e+06	2.89559e+06	2.37689e+06	2.65372e+06	3.19835e+06	2.79778e+06	2.17459e+06	2.17011e+06	2.51721e+06	2.35129e+06	2.18279e+06	2.42006e+06	2.30068e+06	2.23197e+06	2.30117e+06	1.91988e+06	1.38924e+06	1.29948e+06	1.62861e+06	1.63399e+06	1.6821e+06	1.7803e+06
Bowdichione	380.559	297.243		2.59617e+06	2.4582e+06	2.59198e+06	1.97445e+06	2.21105e+06	2.04279e+06	1.96429e+06	2.28424e+06	2.32262e+06	2.07136e+06	2.21768e+06	2.22746e+06	2.13249e+06	2.35734e+06	2.22573e+06	2.48726e+06	2.10221e+06	2.13989e+06	2.13398e+06	2.13671e+06	2.13462e+06	2.16788e+06
	146.577	290.16		303753	352151	337930	289843	179624	220402	2.19502e+06	2.38173e+06	2.29807e+06	2.22766e+06	2.214e+06	2.29124e+06	2.22059e+06	2.2851e+06	2.30916e+06	2.35106e+06	5.40079e+06	5.995e+06	3.24006e+06	3.53216e+06	3.30725e+06	3.03816e+06
	30.6069	320.996		2.25175e+06	1.93322e+06	2.11827e+06	1.74269e+06	2.51702e+06	2.20444e+06	2.1902e+06	2.27996e+06	2.07357e+06	2.17356e+06	2.06947e+06	2.37964e+06	2.41697e+06	2.2182e+06	2.31139e+06	2.20293e+06	2.93634e+06	2.81886e+06	2.96702e+06	2.90661e+06	1.19616e+06	1.04472e+06
	31.9453	316.116		1.88676e+06	1.02993e+06	4.77417e+06	3.46449e+06	1.82399e+06	372563	2.25537e+06	2.38358e+06	2.15639e+06	1.93987e+06	2.44172e+06	2.21691e+06	2.22193e+06	2.29402e+06	2.30777e+06	2.24287e+06	1.84018e+06	1.70457e+06	1.6963e+06	2.38983e+06	2.85936e+06	2.63035e+06
	483.145	729.534		2.29085e+06	2.10079e+06	2.40322e+06	2.40753e+06	2.23446e+06	1.94579e+06	3.21042e+06	3.36905e+06	2.46352e+06	2.58902e+06	2.53447e+06	2.42155e+06	1.93964e+06	1.89414e+06	1.9591e+06	1.84316e+06	2.02689e+06	1.68055e+06	1.96891e+06	1.92325e+06	1.76301e+06	1.95559e+06
Glyoxylate	27.134	73.0294		2.8837e+06	2.20665e+06	1.79363e+06	1.6394e+06	1.9081e+06	2.83516e+06	2.30133e+06	2.1859e+06	1.98162e+06	2.15898e+06	2.12911e+06	2.04835e+06	2.9674e+06	2.30455e+06	2.14667e+06	1.92905e+06	2.44938e+06	2.56338e+06	1.7333e+06	2.33306e+06	2.34127e+06	2.07104e+06
	677.016	114.02		1.39765e+06	2.00735e+06	1626456	2.09078e+06	1.9607e+06	1.88011e+06	2.13793e+06	2.57574e+06	1.73383e+06	1.97437e+06	1.99927e+06	2.07066e+06	3.37189e+06	1.51196e+06	1.95892e+06	1.75961e+06	6.72437e+06	1.96561e+06	2.28556e+06	1.98234e+06	1.84853e+06	2.00569e+06
	31.9551	306.167		1.64983e+06	2.56767e+06	2.00073e+06	1.71274e+06	2.50204e+06	2.62182e+06	2.59039e+06	2.30052e+06	2.5586e+06	2.55896e+06	2.44985e+06	2.33479e+06	2.47951e+06	2.57167e+06	2.14361e+06	2.49795e+06	1.6709e+06	2.11884e+06	2.35542e+06	1.75688e+06	2.09933e+06	1.29432e+06
	544.804	99.9255		1.94774e+06	2.50378e+06	2.40639e+06	2.13953e+06	2.41562e+06	2.47105e+06	2.13944e+06	2.01971e+06	2.23001e+06	2.29487e+06	2.43091e+06	2.39389e+06	2.8951e+06	2.10013e+06	1.99834e+06	2.20272e+06	2.29461e+06	1.96417e+06	1.50153e+06	2.1066e+06	2.1345e+06	2.05521e+06
	641.475	202.97		2.25956e+06	2.15904e+06	2.28362e+06	2.3803e+06	1.38363e+06	2.08513e+06	2.3139e+06	1.97929e+06	2.91571e+06	2.11923e+06	2.12336e+06	2.0473e+06	2.08489e+06	2.40637e+06	2.46867e+06	2.10708e+06	2.21119e+06	2.18271e+06	2.17098e+06	2.22538e+06	2.69218e+06	2.02606e+06
	27.131	338.988		6.77235e+06	1.59408e+06	3.17634e+06	2.88848e+06	4.41662e+06	1.22971e+06	1.78403e+06	1.67823e+06	2.00549e+06	1.99444e+06	1.98258e+06	2.06773e+06	2.00965e+06	2.0325e+06	2.12953e+06	2.03739e+06	801072	881009	1.09519e+06	1.24144e+06	2.59093e+06	2.18877e+06
	393.74	476.277		2.14879e+06	1.02184e+06	697889	454830	1.15172e+06	756160	2.32384e+06	2.47641e+06	2.44301e+06	2.36723e+06	2.40194e+06	2.70137e+06	2.54538e+06	2.71389e+06	2.7625e+06	2.77348e+06	2.36612e+06	3.06417e+06	3.23953e+06	2.65947e+06	3.34089e+06	1.82768e+06
	34.4948	81.0452		3.11047e+06	2.64969e+06	2.38802e+06	2.31229e+06	2.6554e+06	2.60148e+06	2.38615e+06	1.96075e+06	2.07678e+06	2.32123e+06	2.30729e+06	2.15198e+06	1.9772e+06	2.20679e+06	2.22289e+06	1.80217e+06	1.73391e+06	1.86365e+06	1.85647e+06	1.9465e+06	1.65106e+06	1.83795e+06
	59.3006	123.902		1.63602e+06	2.43851e+06	1.79773e+06	2.09704e+06	2.00863e+06	2.0487e+06	1.2059e+06	1.58591e+06	1.59919e+06	1.8478e+06	1.85685e+06	1.76876e+06	2.64693e+06	2.79644e+06	2.74283e+06	2.43559e+06	2.03149e+06	2.76948e+06	2.48879e+06	2.48728e+06	2.94269e+06	2.7714e+06
	30.341	346.002		2.99758e+06	2.96536e+06	2.58128e+06	2.7518e+06	2.49741e+06	2.73579e+06	2.34227e+06	2.27624e+06	1.94835e+06	2.02167e+06	1.9611e+06	2.01892e+06	2.18192e+06	1.94684e+06	2.51524e+06	2.13801e+06	1.29644e+06	1.37778e+06	1.78235e+06	1.82368e+06	1.52361e+06	2.24493e+06
	28.2124	132.03		1.91209e+06	1.03995e+06	3.6911e+06	4.27842e+06	5.23979e+06	2.04046e+06	2.11089e+06	2.23054e+06	2.24123e+06	2.04228e+06	2.08148e+06	2.15723e+06	2.31896e+06	2.15256e+06	2.19178e+06	2.25613e+06	713012	911882	1.01913e+06	1.10479e+06	2.1722e+06	2.0023e+06
	648.396	410.987		2.393e+06	2.01911e+06	2.04397e+06	2.27035e+06	2.11524e+06	2.07103e+06	2.25683e+06	2.23808e+06	2.22911e+06	2.16013e+06	2.02262e+06	2.18364e+06	2.19697e+06	2.21681e+06	2.20322e+06	2.18856e+06	2.19396e+06	2.13442e+06	2.08552e+06	2.16821e+06	2.30187e+06	2.11296e+06
Tricalcium phosphate	282.892	309.17		2.14746e+06	2.11481e+06	2.19356e+06	2.2318e+06	2.03189e+06	2.20333e+06	2.16666e+06	2.11228e+06	2.30169e+06	2.07534e+06	2.17813e+06	2.04836e+06	2.18021e+06	2.19343e+06	2.16855e+06	2.2314e+06	2.14688e+06	2.1286e+06	2.20057e+06	2.12502e+06	2.14397e+06	2.28719e+06
	492.491	121.992		2.38204e+06	2.40609e+06	2.06437e+06	2.5557e+06	2.26312e+06	2.33198e+06	2.3344e+06	2.22967e+06	2.27851e+06	2.40011e+06	2.50834e+06	2.35824e+06	2.2406e+06	2.17286e+06	465299	2.29643e+06	1.78442e+06	2.47705e+06	2.2931e+06	1.45441e+06	2.27693e+06	2.02823e+06
	496.966	270.087		2.398e+06	2.14934e+06	2.19162e+06	1.97658e+06	2.66079e+06	1.96668e+06	2.6248e+06	2.15154e+06	1.68397e+06	2.28803e+06	1.34032e+06	2.03737e+06	2.3274e+06	2.32031e+06	2.15624e+06	2.86942e+06	2.3331e+06	2.09949e+06	1.41005e+06	1.77327e+06	2.16411e+06	2.47958e+06
	28.2112	244.022		2.83566e+06	2.18881e+06	2.18047e+06	1.27826e+06	2.26411e+06	1.44736e+06	2.15703e+06	2.2881e+06	2.25037e+06	2.21193e+06	1.9547e+06	2.10385e+06	2.22762e+06	1.85389e+06	2.21303e+06	2.28306e+06	1.87986e+06	2.04818e+06	4.83462e+06	3.06729e+06	981305	799682
12,13-epoxy-9-alkoxy-10E-octadecenoate	101.969	156.991		2.13747e+06	2.31483e+06	2.09769e+06	2.13253e+06	2.12517e+06	2.12234e+06	1.8677e+06	2.14425e+06	1.94585e+06	1.9504e+06	1.94443e+06	2.01669e+06	2.10172e+06	2.14847e+06	2.11639e+06	2.12233e+06	1.99229e+06	2.42021e+06	2.02545e+06	2.05887e+06	2.1114e+06	3.44234e+06
	521.381	270.251		2.56045e+06	2.06188e+06	2.29878e+06	2.85513e+06	3.55624e+06	1.19897e+06	3.1089e+06	2.17541e+06	1.98929e+06	2.21325e+06	2.0831e+06	2.03464e+06	2.13745e+06	2.00931e+06	1.9625e+06	1.91876e+06	2.07884e+06	1.69521e+06	1.97759e+06	1.95025e+06	2.57378e+06	881017
12,13-epoxy-9-alkoxy-10E-octadecenoate	157.309	156.991		1.98584e+06	2.05554e+06	1.96128e+06	1.98641e+06	2.06657e+06	1.95601e+06	1.95564e+06	2.05516e+06	1.86927e+06	1.89258e+06	1.9316e+06	1.92583e+06	2.0641e+06	2.15119e+06	2.11839e+06	2.43919e+06	4.0124e+06	2.00604e+06	2.73021e+06	1.95542e+06	1.98509e+06	2.2145e+06
Dichloran	647.894	206.004		2.17246e+06	2.02417e+06	2.25886e+06	1.99062e+06	2.00726e+06	1.83473e+06	2.7238e+06	2.73022e+06	2.21496e+06	2.209e+06	2.26873e+06	2.08014e+06	2.07555e+06	2.03877e+06	2.07333e+06	2.00332e+06	2.05941e+06	2.04305e+06	2.20021e+06	2.00203e+06	1.97728e+06	2.04776e+06
Ferrous lactate	103.196	232.975		2.24897e+06	1.75641e+06	1.79344e+06	2.251e+06	2.68337e+06	2.76884e+06	981799	2.49111e+06	3.1189e+06	1.32921e+06	2.32327e+06	2.91068e+06	2.15265e+06	2.06908e+06	2.13028e+06	2.01909e+06	2.1447e+06	2.70345e+06	2.05366e+06	2.12172e+06	2.14326e+06	763757
	36.5015	115.004		1.8563e+06	1.99186e+06	2.31565e+06	2.33099e+06	2.4233e+06	1.87684e+06	2.15673e+06	2.29001e+06	2.00441e+06	2.2161e+06	1.97111e+06	2.28408e+06	1.98808e+06	2.21689e+06	2.48393e+06	1.90227e+06	2.00077e+06	2.31901e+06	1.9716e+06	2.01228e+06	2.1186e+06	2.11495e+06
	34.6304	212.065		2.13808e+06	1.77642e+06	1.93741e+06	2.10387e+06	2.30642e+06	1.68663e+06	2.10157e+06	2.2105e+06	1.9152e+06	2.24511e+06	2.36832e+06	1.91515e+06	2.16946e+06	2.20541e+06	2.12622e+06	1.97778e+06	2.21611e+06	2.43707e+06	2.34641e+06	2.66686e+06	1.87966e+06	1.98484e+06
	648.707	246.981		2.3572e+06	2.06161e+06	2.04981e+06	2.27874e+06	1.95864e+06	2.03616e+06	2.11546e+06	2.25633e+06	1.98271e+06	2.10682e+06	1.93813e+06	1.98288e+06	2.33462e+06	2.17451e+06	2.11695e+06	2.29385e+06	2.13544e+06	2.07539e+06	2.02164e+06	2.18124e+06	2.20935e+06	2.00906e+06
	30.8853	371.026		1.67898e+06	1.77769e+06	1.63626e+06	1.31216e+06	1.82506e+06	1.88735e+06	2.22552e+06	2.64784e+06	2.17849e+06	2.25999e+06	1.94758e+06	2.15449e+06	2.37467e+06	2.18039e+06	1.95759e+06	2.19487e+06	2.2515e+06	2.76491e+06	2.65263e+06	2.30767e+06	2.47724e+06	1.89287e+06
Cacodylate	575.356	136.991		2.30172e+06	2.53002e+06	2.5606e+06	1.3009e+06	1.9833e+06	2.80142e+06	2.42227e+06	2.7804e+06	2.50543e+06	1.94283e+06	2.16377e+06	2.46471e+06	2.00336e+06	2.49113e+06	2.10807e+06	1.30984e+06	1.70561e+06	1.65848e+06	1.08576e+06	1.86168e+06	2.34132e+06	2.19548e+06
	505.338	117.019		2.25837e+06	2.06403e+06	3.02813e+06	2.17142e+06	1.83484e+06	2.13502e+06	2.28298e+06	1.70688e+06	2.20715e+06	2.1068e+06	2.36018e+06	2.36909e+06	2.01654e+06	2.07163e+06	1.80906e+06	1.98497e+06	2.17627e+06	2.0738e+06	2.1187e+06	2.14406e+06	1.2379e+06	2.02019e+06
	638.53	391.288		2.38762e+06	2.48839e+06	2.61127e+06	2.53522e+06	2.39912e+06	1.86906e+06	2.25836e+06	1.63216e+06	2.8296e+06	2.42059e+06	2.4868e+06	2.36065e+06	1.74728e+06	1.57469e+06	1.51372e+06	2.07167e+06	2.25063e+06	1.79364e+06	2.04595e+06	1.65037e+06	1.529e+06	1.70824e+06
	395.642	500.278		3.64443e+06	1.51165e+06	1.01372e+06	779509	1.49064e+06	938103	2.05256e+06	2.06001e+06	2.01917e+06	2.22942e+06	2.21501e+06	2.10606e+06	2.29453e+06	2.36373e+06	2.47348e+06	2.5773e+06	2.19623e+06	2.79254e+06	2.17038e+06	2.34475e+06	3.0242e+06	1.64857e+06
(S)-2,3-Dihydro-3,5-dihydroxy-2-oxo-3-indoleacetic acid 5-glucoside	490.006	384.311		385455	355496	219166	171534	325334	306884	1.84285e+06	1.73703e+06	2.24573e+06	2.2567e+06	2.18653e+06	2.14425e+06	2.28107e+06	2.30661e+06	2.19089e+06	2.36073e+06	3.6142e+06	4.10643e+06	3.37384e+06	3.95676e+06	3.49885e+06	3966462
	538.935	483.318		1.52612e+06	2.03698e+06	1.25555e+06	1.11219e+06	1.0524e+06	1.27555e+06	2.56178e+06	2.92482e+06	2.9675e+06	4.40167e+06	3.13535e+06	3.30548e+06	2.388e+06	3.48158e+06	2.57152e+06	3.02846e+06	1.44131e+06	1.15697e+06	1.19122e+06	1.14124e+06	900175	962288
Shikimate 3-phosphate	36.769	253.13		2.77795e+06	2.53212e+06	2.23366e+06	2.23874e+06	2.34371e+06	2.39076e+06	2.09006e+06	2.32958e+06	2.07432e+06	1.93009e+06	1.90781e+06	2.33765e+06	1.99092e+06	2.12135e+06	2.1797e+06	1.93415e+06	1.8412e+06	1.78347e+06	1.55865e+06	1.70545e+06	1.67314e+06	1.78153e+06
Iodide	176.509	125.9		1.78651e+06	1.89699e+06	1.88981e+06	1.77449e+06	1.58516e+06	1.71024e+06	1.33167e+06	2.34135e+06	1.30248e+06	2.52406e+06	1.76953e+06	1.73739e+06	2.92602e+06	2.19552e+06	2.12844e+06	1.48019e+06	1.61435e+06	3.16114e+06	1.96246e+06	2.75073e+06	4.22743e+06	1.5074e+06
	632.572	130.998		2.37562e+06	1.91078e+06	1.85969e+06	1.85724e+06	2.2972e+06	1.83077e+06	2.52364e+06	2.13573e+06	2.45326e+06	2.1368e+06	2.15965e+06	2.00254e+06	2.00233e+06	2.04767e+06	1.96122e+06	2.07623e+06	1.09241e+06	1.68726e+06	2.94803e+06	1.87548e+06	1.93081e+06	2.41727e+06
	30.3439	554.989		2.94221e+06	2.86266e+06	2.45661e+06	2.45644e+06	2.48795e+06	2.62173e+06	1.97492e+06	2.02273e+06	2.00605e+06	1.90413e+06	2.06506e+06	1.99549e+06	2.00387e+06	2.27147e+06	2.38945e+06	2.03867e+06	1.31015e+06	1.35449e+06	1.64576e+06	1.7137e+06	1.06221e+06	1.6835e+06
	26.8789	145.014		1.32819e+06	3.32958e+06	1.11417e+06	607645	472976	588602	1.96828e+06	2.19512e+06	2.13547e+06	2.06027e+06	1.87352e+06	2.0519e+06	2.16608e+06	2.02017e+06	2.15248e+06	1.9483e+06	2.17165e+06	2.46805e+06	4.69179e+06	4.18412e+06	1.92921e+06	1.77449e+06
3-(Phosphoacetylamido)-L-alanine	36.5042	241.12		2.93167e+06	2.62556e+06	1.87013e+06	1.82287e+06	2.15386e+06	2.23338e+06	2.05939e+06	2.03206e+06	2.00584e+06	1.93749e+06	2.17029e+06	2.18393e+06	2.03377e+06	2.13201e+06	2.04787e+06	1.90335e+06	1.94885e+06	2.02335e+06	1.67569e+06	1.69058e+06	1.93601e+06	1.51837e+06
	537.735	153.868		2.14812e+06	1.97942e+06	1.0466e+06	1.49217e+06	1.79187e+06	2.12271e+06	1.42195e+06	2.57621e+06	2.22583e+06	2.60916e+06	2.3443e+06	2.59166e+06	2.50209e+06	2.33415e+06	3.03382e+06	2.43579e+06	1.56418e+06	1.33977e+06	1.69253e+06	1.99097e+06	1.81197e+06	1.77081e+06
	102.473	131.071		1.59459e+06	1.55787e+06	1.9215e+06	1.76846e+06	1.64487e+06	1.57961e+06	1.9869e+06	1.87317e+06	1.98829e+06	2.00929e+06	2.05971e+06	2.01689e+06	1.9795e+06	1.8501e+06	1.91703e+06	1.90329e+06	1889708	3.91015e+06	1.67459e+06	1.81393e+06	3.53017e+06	2.23236e+06
	489.38	175.948		2.29652e+06	1.08116e+06	2.54038e+06	2.61248e+06	1.95741e+06	2.37979e+06	2.69256e+06	2.77646e+06	2.27946e+06	2.62458e+06	2.66541e+06	2.23406e+06	2.2933e+06	1.19223e+06	1.83739e+06	1.88532e+06	2.26904e+06	1.75805e+06	2.06197e+06	1.5097e+06	661237	1.08445e+06
	30.3504	252.998		3.11619e+06	2.47757e+06	2.67715e+06	2.76404e+06	4.02425e+06	3.07436e+06	1.1983e+06	1.11019e+06	1.10106e+06	1.37536e+06	1.3097e+06	1.24846e+06	1.25369e+06	1.33526e+06	1.17177e+06	1.27019e+06	2.16706e+06	2.44398e+06	2.52507e+06	1.90487e+06	2.98129e+06	2.14169e+06
	32.4899	248.113		3.6264e+06	2.74563e+06	3.16191e+06	3.4667e+06	2.63957e+06	2.08135e+06	2.02013e+06	2.0289e+06	1.89345e+06	2.03375e+06	2.23402e+06	1.89634e+06	2.07748e+06	1.8509e+06	1.97668e+06	2.06315e+06	389017	357986	571322	461093	2.71291e+06	2.13885e+06
Fe(III)dicitrate	27.6511	433.04		2.07782e+06	1.95194e+06	1.64576e+06	1.48853e+06	1.31706e+06	1.82949e+06	2.1772e+06	1.92284e+06	2.13053e+06	2.01867e+06	2.06946e+06	2.26711e+06	2.12028e+06	2.09652e+06	2.22152e+06	2.03715e+06	2.2552e+06	2.31917e+06	1.25579e+06	1.31782e+06	3.27626e+06	2.51379e+06
	236.8	549.103		1.96358e+06	1.90695e+06	2.14067e+06	2.02526e+06	2.17371e+06	2.05866e+06	2.18579e+06	2.07768e+06	2.13833e+06	2.12154e+06	1.9229e+06	2.10533e+06	1.96172e+06	1.86101e+06	1.81457e+06	2.01263e+06	1.97684e+06	2.02719e+06	1.90086e+06	1.9059e+06	1.96285e+06	2.01639e+06
	32.2202	131.082		2.39831e+06	2.51226e+06	3.26287e+06	2.28757e+06	1.81268e+06	1.73421e+06	2.07007e+06	2.14385e+06	2.04469e+06	1.84789e+06	1.73319e+06	2.02175e+06	2.15315e+06	2.01637e+06	2.07412e+06	1.95635e+06	1.30196e+06	1.42674e+06	1.8697e+06	1.69559e+06	1.80773e+06	1.9143e+06
	36.5044	127.04		1.96191e+06	1.90738e+06	2.52438e+06	1.9553e+06	3.18826e+06	3.66335e+06	2.24431e+06	1.91987e+06	1.90409e+06	2.08613e+06	2.1067e+06	2.24664e+06	1.90207e+06	2.13724e+06	2.02263e+06	2.19229e+06	1.28957e+06	1.4325e+06	1.23626e+06	1.07799e+06	1.61529e+06	1.44093e+06
	645.755	85.0294		2.15652e+06	2.34385e+06	2.4415e+06	1.73364e+06	1.5464e+06	2.24599e+06	1.65593e+06	1.8445e+06	1.94898e+06	1.86771e+06	2.52985e+06	2.61527e+06	2.52594e+06	1.73084e+06	1.65928e+06	2.90747e+06	1.86296e+06	1.58259e+06	1.56696e+06	1.66495e+06	1.55314e+06	1.98903e+06
2,5-Dioxopentanoate	220.519	129.092		2.09408e+06	1.96417e+06	1.92456e+06	1.88004e+06	1.89688e+06	2.10255e+06	1.90256e+06	1.93618e+06	1.99501e+06	1.94285e+06	2.10946e+06	2.18729e+06	1.97615e+06	1.96189e+06	1.90182e+06	2.06938e+06	1.94032e+06	1.83686e+06	2.42848e+06	1.94176e+06	2.00531e+06	1.91536e+06
	32.8918	149.045		1.94454e+06	1.66657e+06	2.23363e+06	1.76207e+06	2.04564e+06	1.23676e+06	1.89705e+06	1.74543e+06	2.18397e+06	1.99679e+06	1.74472e+06	1.94818e+06	1.99357e+06	1.70357e+06	2.04233e+06	1.97186e+06	3.04393e+06	2.8569e+06	2.95843e+06	2.33319e+06	1.21501e+06	1.35989e+06
	466.743	158.126		1.84886e+06	1.92362e+06	1.97964e+06	1.86422e+06	2.16834e+06	1.95269e+06	1.95497e+06	1.9849e+06	2.10787e+06	1.97169e+06	2.02555e+06	2.07995e+06	2.06882e+06	2.04916e+06	2.28415e+06	2.22007e+06	1.95124e+06	1.90896e+06	1.94864e+06	1.77454e+06	1.99653e+06	1.78432e+06
	505.731	114.02		5.89129e+06	1.45064e+06	1.71042e+06	1.5781e+06	1.83786e+06	1.71503e+06	2.10075e+06	2.03542e+06	2.04018e+06	1.87807e+06	1.7313e+06	1.81495e+06	1.84697e+06	1.34834e+06	1.54373e+06	1.46822e+06	4.71409e+06	770068	1.63866e+06	1.68771e+06	1.5124e+06	1.44538e+06
	30.3554	253.992		103836	26668.8	83301.5	58882	27210.3	47884.6	1.87268e+06	2.03937e+06	1.86371e+06	1.93001e+06	1.90699e+06	2.12279e+06	2.19083e+06	2.10069e+06	2.33464e+06	2.08901e+06	3.41489e+06	4.03694e+06	3.9422e+06	3.31656e+06	4.94769e+06	3.21985e+06
	647.887	438.981		2.03825e+06	1.7073e+06	2.14237e+06	2.20773e+06	2.18314e+06	1.82939e+06	1.92613e+06	2.06119e+06	1.92242e+06	2.929e+06	2.10994e+06	2.03491e+06	1.7208e+06	1.96313e+06	1.75285e+06	1.99943e+06	2.00602e+06	1.82199e+06	1.8516e+06	1.7035e+06	1.87949e+06	1.8571e+06
	33.0167	129.019		2.15858e+06	2.23736e+06	2.11342e+06	1.94251e+06	2.12736e+06	1.90992e+06	2.2306e+06	2.03333e+06	2.07957e+06	2.08468e+06	2.13151e+06	2.11086e+06	2.06e+06	2.08914e+06	2.02017e+06	2.09489e+06	1.88451e+06	1.97438e+06	426020	1.83038e+06	1.89842e+06	2.12922e+06
1,1'-(1,4-Dihydro-4-nonyl-3,5-pyridinediyl)bis[1-dodecanone]	30.3484	570.963		3.31812e+06	3.51384e+06	2.37531e+06	2.80182e+06	2.46786e+06	2.46613e+06	2.03214e+06	1.81525e+06	1.96359e+06	1.74288e+06	2.1172e+06	1.83724e+06	2.03983e+06	1.80156e+06	1.92788e+06	2.03455e+06	998180	856288	979439	1.19262e+06	1.34981e+06	1.82638e+06
	30.6172	89.0018		2.15629e+06	2.35736e+06	1.84546e+06	1.8607e+06	2.36341e+06	2.26998e+06	1.92306e+06	1.99493e+06	1.86148e+06	2.08908e+06	1.94888e+06	2.04886e+06	1.83178e+06	2.22093e+06	2.14757e+06	2.17632e+06	1.49177e+06	1.87165e+06	2.16604e+06	1.69333e+06	1.72177e+06	1.37208e+06
Mazaticol hydrochloride	30.0818	441.038		2.21068e+06	2.2147e+06	1.89725e+06	2.03392e+06	2.71909e+06	1.78689e+06	2.04811e+06	1.90434e+06	1.71635e+06	2.07745e+06	1.63332e+06	2.12681e+06	1.84072e+06	2.28527e+06	2.32361e+06	2.13649e+06	2.18073e+06	1.93911e+06	2.15115e+06	2.22758e+06	893261	1.0605e+06
	648.43	84.9906		2.07039e+06	1.95682e+06	2.19061e+06	1.8522e+06	1.94917e+06	1.96485e+06	2.16049e+06	2.18521e+06	1.98854e+06	2.0579e+06	1.89459e+06	2.05731e+06	1.97316e+06	1.92737e+06	1.85286e+06	1.75596e+06	1.99758e+06	1.87897e+06	1.86282e+06	1.93639e+06	1.81686e+06	1.88594e+06
	34.362	310.125		1.92752e+06	1.83536e+06	2.59335e+06	2.20485e+06	1.92244e+06	1.58304e+06	1.91146e+06	2.05924e+06	1.99865e+06	2.10123e+06	1.76072e+06	1.98335e+06	1.99717e+06	1.76499e+06	2.04856e+06	1.91067e+06	2.28928e+06	1.8602e+06	2.09521e+06	1.95401e+06	1.91704e+06	1.47038e+06
	43.2267	165.019		2.20827e+06	2.52801e+06	1.4819e+06	2.49445e+06	1.90674e+06	1.45759e+06	1.76833e+06	2.53692e+06	1.58917e+06	2.50212e+06	1.57963e+06	1.66252e+06	2.51813e+06	2.65153e+06	1.61175e+06	1.56144e+06	1.53429e+06	2.80883e+06	1.50402e+06	1.41958e+06	2.38327e+06	1.40247e+06
	644.703	282.948		2.32395e+06	1.42973e+06	2.28593e+06	2.04186e+06	2.51787e+06	1.8307e+06	2.04879e+06	2.23455e+06	2.30488e+06	2.67759e+06	2.04426e+06	2.51874e+06	1.97281e+06	1.64577e+06	1.65928e+06	1.58767e+06	1.99161e+06	1.5949e+06	1.41504e+06	1.72848e+06	1.42628e+06	1.59557e+06
	510.309	889.56		2.29721e+06	1.61742e+06	2.35508e+06	2.33281e+06	2.74222e+06	2.51202e+06	1.3599e+06	2.02174e+06	1.99879e+06	2.33059e+06	1.34145e+06	2.27286e+06	1.38738e+06	1.28681e+06	1.30245e+06	1.23902e+06	2.47484e+06	1.76183e+06	3.12723e+06	1.33955e+06	1.97144e+06	1.73755e+06
Glyburide	648.168	492.99		1.96595e+06	1.85711e+06	2.05138e+06	2.12353e+06	1.809e+06	1.95114e+06	1.96062e+06	1.96774e+06	1.81556e+06	1.93838e+06	1.94466e+06	1.90001e+06	1.97991e+06	1.80725e+06	1.93725e+06	1.96584e+06	2.03938e+06	1.89274e+06	2.02861e+06	1.88787e+06	1.95159e+06	1.96598e+06
	470.035	385.235		1.92698e+06	1.17829e+06	1.68401e+06	1.08339e+06	1.86798e+06	943078	1.37939e+06	1.41412e+06	1.9772e+06	2.19466e+06	2.11546e+06	2.12572e+06	1.97364e+06	1.96019e+06	1.80907e+06	1.85943e+06	3.07774e+06	3.37946e+06	2.39633e+06	2.64247e+06	1.89792e+06	1.60786e+06
	31.1541	246.038		910796	866390	1.04292e+06	1.03069e+06	741681	1.02215e+06	2.03759e+06	1.81701e+06	1.63722e+06	1.96665e+06	1.97536e+06	2.09882e+06	1.9638e+06	1.93192e+06	2.0576e+06	2.0736e+06	2.33094e+06	2.53083e+06	2.93952e+06	2.5354e+06	3.70199e+06	3.23895e+06
	506.597	205.04		1.88155e+06	1.5524e+06	1.55283e+06	2.05781e+06	1.80247e+06	2.04414e+06	2.03629e+06	2.02149e+06	2.06284e+06	1.97547e+06	2.2613e+06	1.00336e+06	1.41396e+06	2.19285e+06	2.05905e+06	2.20171e+06	1.83712e+06	1.84458e+06	2.02914e+06	2.1966e+06	2.02612e+06	2.31587e+06
	638.901	185.889		1.58162e+06	379540	2.07307e+06	1.51568e+06	2.49825e+06	2.23492e+06	1.93041e+06	2.20062e+06	2.11833e+06	2.29391e+06	1.67909e+06	3.21066e+06	1.28161e+06	2.82317e+06	2.52522e+06	1.94772e+06	2.23519e+06	2.10133e+06	1.95807e+06	391144	1.33987e+06	2.04774e+06
	34.3619	356.168		1.97759e+06	2.22381e+06	2.1097e+06	1.96512e+06	2.44084e+06	2.08302e+06	1.70114e+06	2.08933e+06	2.05823e+06	2.27401e+06	1.76944e+06	1.98109e+06	2.04914e+06	1.80842e+06	2.02899e+06	1.88775e+06	1.53657e+06	1.66832e+06	1.84905e+06	1.58615e+06	1.54304e+06	1.65935e+06
Novclobiocin 105	648.171	574.993		1.88783e+06	1.95157e+06	1.9757e+06	1.86678e+06	1.8799e+06	2.00224e+06	1.78042e+06	1.92629e+06	1.94168e+06	2.04585e+06	1.92892e+06	2.02642e+06	1.86077e+06	1.69959e+06	1.89163e+06	1.87251e+06	1.92408e+06	1.86142e+06	1.98286e+06	1.98323e+06	1902370	1.94929e+06
	164.258	132.995		1.86362e+06	1.2716e+06	3.60352e+06	1.21232e+06	1.52863e+06	1.9457e+06	1.9914e+06	1.42252e+06	1.1863e+06	1.88464e+06	1.89251e+06	1.98923e+06	1.85578e+06	3.73326e+06	2.06269e+06	1.89353e+06	2.20406e+06	2.04988e+06	2.03347e+06	1.29931e+06	1.31299e+06	1.89574e+06
	30.3492	322.934		2.16651e+06	2.29356e+06	2.22404e+06	2.25876e+06	1.92786e+06	2.18487e+06	1.83863e+06	2.07243e+06	1.72105e+06	2.03532e+06	2.1162e+06	1.84859e+06	1.97827e+06	1.80616e+06	1.89002e+06	1.83039e+06	1.05732e+06	1.30617e+06	1.79992e+06	1.70296e+06	1.77945e+06	2.20748e+06
	503.366	770.505		1.14508e+06	855713	1.31874e+06	981982	2.02767e+06	850866	1.83612e+06	2.15682e+06	1.99906e+06	2.09005e+06	1.86607e+06	1.85194e+06	1.1911e+06	2.58162e+06	1.60642e+06	2.20753e+06	3.13051e+06	3.45994e+06	2.95509e+06	2.6589e+06	1.73964e+06	1.45849e+06
	30.8848	89.0466		2.18396e+06	2.3841e+06	1.64658e+06	1.88274e+06	2.15232e+06	1.56738e+06	1.42523e+06	1.98467e+06	1.99849e+06	2.13949e+06	1.76173e+06	1.51584e+06	2.0823e+06	1.6823e+06	1.90427e+06	2.52429e+06	2.05606e+06	2.0513e+06	1.31919e+06	1.78048e+06	2.20814e+06	1.71532e+06
	148.288	210.049		2.13946e+06	1.54148e+06	1.54617e+06	1.56209e+06	1.6652e+06	1.574e+06	1.60963e+06	1.53621e+06	1.54858e+06	1.54366e+06	1.51984e+06	1.61741e+06	1.52178e+06	3.71632e+06	1.59032e+06	1.64344e+06	3.84374e+06	3.75947e+06	1.56098e+06	1.58439e+06	1.55698e+06	1.56537e+06
	556.625	156.944		2.24444e+06	1.98036e+06	2.07472e+06	1.98457e+06	1.85142e+06	1.93075e+06	1.81619e+06	1.6085e+06	1.78996e+06	1.97581e+06	1.90041e+06	1.6399e+06	1.92726e+06	2.37388e+06	1.92253e+06	1.43967e+06	1.94047e+06	2.22295e+06	2.43522e+06	1.79161e+06	1.77579e+06	1.01596e+06
	631.049	182.009		2.0078e+06	2.83571e+06	1.634e+06	1.51896e+06	1.76238e+06	1.70271e+06	1.58621e+06	1.41219e+06	1.75061e+06	1.55737e+06	2.58218e+06	1.41021e+06	1.49943e+06	2.76934e+06	2.28506e+06	1.65179e+06	2.61113e+06	1.57567e+06	2.2352e+06	1.54093e+06	1.81138e+06	1.80964e+06
	530.251	212.909		1.96244e+06	2.14473e+06	2.30502e+06	2.13585e+06	2.16873e+06	2.24715e+06	1.40977e+06	1.76224e+06	1.84176e+06	1.90392e+06	1.87984e+06	1.9736e+06	1.95678e+06	1.83228e+06	1.81952e+06	1.82465e+06	2.09739e+06	1.48332e+06	1.97536e+06	2.66525e+06	139575	1.98681e+06
	478.295	566.382		1.32141e+06	1.12187e+06	1.07122e+06	944605	1.15421e+06	1.13608e+06	2.776e+06	2.98014e+06	1.94499e+06	1.93625e+06	2.06573e+06	1.90934e+06	1.91547e+06	1.6392e+06	1.74856e+06	1.70225e+06	2.68148e+06	2.96438e+06	2.49656e+06	2.67896e+06	1.83135e+06	1.3256e+06
	647.862	109.986		1.97004e+06	1.79876e+06	994891	1.93769e+06	1.96683e+06	1.89073e+06	2.52423e+06	2.55901e+06	2.07959e+06	1.85908e+06	1.96922e+06	1.88674e+06	1.79605e+06	1.69327e+06	1.73954e+06	1.80806e+06	1.81517e+06	1.68432e+06	1.86273e+06	1.80692e+06	1.801e+06	1.85847e+06
	37.0358	226.996		2.268e+06	1.82443e+06	1.84887e+06	1.84708e+06	1.73112e+06	1.25577e+06	1.77039e+06	2.13016e+06	1.9397e+06	1.89095e+06	1.95479e+06	1.92132e+06	1.84548e+06	1.88154e+06	2.0045e+06	2.0161e+06	1.74127e+06	1.80102e+06	1.85865e+06	2.05768e+06	1.84748e+06	1.83504e+06
	627.417	164.021		1.82479e+06	1.71741e+06	1.87276e+06	2.01032e+06	1.84709e+06	2.10812e+06	1.73493e+06	1.93784e+06	1.87395e+06	1.8053e+06	1.64885e+06	1.45589e+06	1.89675e+06	1.89052e+06	1.59348e+06	1.68974e+06	1.83757e+06	1.6601e+06	1.80108e+06	1.8066e+06	1.92393e+06	3.10125e+06
	647.873	125.005		1.82871e+06	1.84136e+06	1.90335e+06	1.93468e+06	1.7955e+06	1.8897e+06	2.29743e+06	2.24933e+06	1.84501e+06	1.98822e+06	1.8863e+06	1.86166e+06	1.84338e+06	1.69042e+06	1.62806e+06	1.8322e+06	1.72661e+06	1.7755e+06	1.89935e+06	1.8034e+06	1.73717e+06	1.7048e+06
	462.194	518.26		2.08138e+06	1.27516e+06	1.82573e+06	1.87136e+06	1.3866e+06	1.73553e+06	2.67653e+06	1.73409e+06	1.30225e+06	1.70859e+06	1.29558e+06	1.72228e+06	2.09838e+06	2.23635e+06	1.31332e+06	1.33922e+06	2.24712e+06	3.95248e+06	1.54653e+06	2.26998e+06	1.52691e+06	1.7257e+06
	35.4318	308.081		1.21075e+06	1.15746e+06	1.33779e+06	4.0088e+06	1.20033e+06	1.38791e+06	1.67635e+06	1.47932e+06	1.67788e+06	1.82463e+06	1.77882e+06	1.71555e+06	1.56236e+06	1.61825e+06	1.83327e+06	1.67628e+06	2.60872e+06	2.22432e+06	2.51364e+06	2.01902e+06	2.23025e+06	1.89103e+06
	27.9438	270.987		2.81475e+06	1.88643e+06	2.05336e+06	1.64276e+06	1.91634e+06	2.21472e+06	1.81018e+06	1.79961e+06	1.8897e+06	1.75649e+06	1.8687e+06	1.67919e+06	1.80033e+06	1.78759e+06	1.83126e+06	1.88836e+06	1.13152e+06	1.09581e+06	1.19156e+06	1.09819e+06	2.59313e+06	2.70605e+06
7-Methylinosine	441.601	282.251		564471	213561	4.03183e+06	4.35319e+06	3.18393e+06	1.53129e+06	1.83632e+06	1.9875e+06	1.90365e+06	1.72283e+06	1.91789e+06	2.03585e+06	1.86117e+06	1.8361e+06	1.78599e+06	1.75728e+06	81172.7	100722	149927	146503	3.37735e+06	4.03133e+06
	411.121	482.348		715392	339953	2.87635e+06	1.73007e+06	1.66544e+06	1.11676e+06	1.79906e+06	1.93016e+06	1.86596e+06	1.88523e+06	1.84472e+06	1.86566e+06	1.80971e+06	1.89642e+06	1.87043e+06	1.93084e+06	655932	1.37744e+06	908416	882891	5.40173e+06	4.01604e+06
	632.065	259.839		1.5156e+06	1.87841e+06	1.23147e+06	1.57043e+06	1.70912e+06	1.70062e+06	1.58936e+06	1.64085e+06	1.88486e+06	1.11055e+06	1.35519e+06	1.16091e+06	1.86541e+06	2.74536e+06	2.06612e+06	1.97869e+06	2.14235e+06	1.97375e+06	1.7968e+06	2.75421e+06	1.98508e+06	2.68086e+06
Disodium malate	37.0351	177.04		1.8391e+06	1.91099e+06	1.36467e+06	2.80748e+06	1.70463e+06	1.51152e+06	1.66994e+06	2.01205e+06	1.5935e+06	1.71422e+06	2.69985e+06	1.82635e+06	1.82403e+06	2.29142e+06	1.5796e+06	1.74525e+06	2.06474e+06	1.61377e+06	1.80917e+06	1.54605e+06	1.6019e+06	1.5699e+06
	31.9564	251.132		2.17925e+06	2.73006e+06	2.37337e+06	2.56715e+06	2.57673e+06	2.8182e+06	1.77443e+06	1.74366e+06	1.84887e+06	1.80434e+06	1.98085e+06	1.82689e+06	1.82656e+06	2.01625e+06	1.86883e+06	1.79212e+06	883883	931961	1.18886e+06	902293	1.35747e+06	923370
	647.612	172.958		2.06863e+06	2.1481e+06	1.47432e+06	2.03879e+06	1.55887e+06	1.62306e+06	1.44521e+06	2.12465e+06	1.5999e+06	1.95475e+06	1.59527e+06	1.96393e+06	1.63436e+06	2.15849e+06	2.14066e+06	2.00077e+06	1.51672e+06	1.58015e+06	2.04175e+06	1.5251e+06	1.58472e+06	1.97999e+06
	34.6261	220.094		1.88421e+06	1.99602e+06	1.72706e+06	1.75775e+06	2.30864e+06	1.78957e+06	1.58092e+06	1.77821e+06	1.43731e+06	1.75395e+06	1.86632e+06	1.36694e+06	2.11433e+06	1.94941e+06	1.94808e+06	2.08071e+06	1.6059e+06	1.76844e+06	1.80258e+06	1.67018e+06	1.80287e+06	1.66997e+06
	337.513	223.028		1.7821e+06	1.74185e+06	1.81304e+06	1.67057e+06	1.83858e+06	1.77694e+06	1.74115e+06	1.81057e+06	1.8394e+06	1.79489e+06	1.86981e+06	1.86892e+06	1.8606e+06	1.93444e+06	1.89053e+06	1.97712e+06	1.63334e+06	1.70202e+06	1.59023e+06	1.88738e+06	1.73892e+06	1.82334e+06
	438.664	462.298		729602	598955	775245	626127	1.02239e+06	863559	1.50427e+06	2.62231e+06	2.53956e+06	1.61076e+06	1.5467e+06	1.49275e+06	1.5194e+06	2.27676e+06	1.44812e+06	1.36432e+06	1.29983e+06	1.54678e+06	2.50703e+06	8.15817e+06	2.79798e+06	589252
	509.259	795.515		1.96389e+06	1.20464e+06	1.98973e+06	1.44114e+06	2.56398e+06	1.4774e+06	1.51604e+06	1.67606e+06	1.37707e+06	1.61044e+06	1.73188e+06	2.10856e+06	2.01744e+06	1.68699e+06	1.41306e+06	1.82205e+06	1.69847e+06	1.83537e+06	2.3878e+06	1.97641e+06	2.08242e+06	1.82382e+06
6-Oxo-2-hydroxy-7-(4'-chlorophenyl)-3,8,8-trichloroocta-2E,4E,7E-trienoate	30.3473	381.017		2.31169e+06	1.95528e+06	1.70682e+06	1.9407e+06	2.18729e+06	1.62939e+06	1.88849e+06	1.73884e+06	1.68203e+06	1.65729e+06	1.6735e+06	1.79621e+06	1.85243e+06	1.79775e+06	2.05762e+06	2.00796e+06	2.03815e+06	1.95399e+06	1.75012e+06	2.02847e+06	839254	889137
	2.4199	197.852		2.11819e+06	2.18478e+06	1.64113e+06	1.83893e+06	1.83968e+06	2.03541e+06	1.72737e+06	2.13441e+06	1.9085e+06	1.6198e+06	1.65977e+06	1.81285e+06	1.8183e+06	1.81592e+06	1.06656e+06	2.03123e+06	2.03318e+06	2.00172e+06	1.42614e+06	1.19868e+06	1.77231e+06	1.68523e+06
	504.708	105.019		1.37177e+06	1.88086e+06	3.21864e+06	1.67607e+06	1.80937e+06	1.99075e+06	1.75242e+06	1.88984e+06	1.14096e+06	1.8228e+06	1.58417e+06	1.56812e+06	1.80399e+06	1.50253e+06	1.8015e+06	2.06296e+06	1.64369e+06	1.64243e+06	2.03089e+06	1.21871e+06	2.04877e+06	1.6691e+06
	35.9677	203.103		2.22125e+06	925196	1.66578e+06	1.78976e+06	1.58178e+06	1.64659e+06	1.77482e+06	2.44867e+06	2.01282e+06	1.78056e+06	2.06156e+06	1.85955e+06	1.74249e+06	1.58707e+06	1.68123e+06	1.61068e+06	2.1948e+06	2.07981e+06	1.84657e+06	1.89919e+06	1.0203e+06	1.6941e+06
12,13-epoxy-9-alkoxy-10E-octadecenoate	416.733	156.991		1.81481e+06	1.4259e+06	1.82119e+06	1.825e+06	1.75225e+06	1.89813e+06	1.76326e+06	1.77641e+06	1.74859e+06	1.77724e+06	1.78407e+06	1.73314e+06	1.73566e+06	1.88183e+06	1.80925e+06	1.7901e+06	1.8088e+06	1.85081e+06	1.59535e+06	1.41263e+06	1.47062e+06	2.61929e+06
	644.689	137.024		1.1282e+06	2.90163e+06	2.08065e+06	2.21478e+06	1.41988e+06	1.50937e+06	1.40227e+06	1.7682e+06	1.4498e+06	2.00751e+06	2.14381e+06	1.34798e+06	2.22636e+06	1.30512e+06	1.10187e+06	1.58936e+06	1.43154e+06	2.52641e+06	1.67863e+06	2.75523e+06	1.21503e+06	1.85454e+06
	31.9531	240.08		1.96844e+06	1.81843e+06	2.26094e+06	1.84331e+06	1.97881e+06	1.43537e+06	1.56794e+06	1.79598e+06	1.85335e+06	1.8855e+06	1.89158e+06	1.7184e+06	1.45712e+06	1.63118e+06	1.89504e+06	1.63456e+06	1.89483e+06	2.00846e+06	1.84378e+06	1.7033e+06	1.58114e+06	1.36475e+06
	27.6763	529.012		1.90479e+06	1.66992e+06	1.51493e+06	1.30215e+06	1.59849e+06	1.69366e+06	1.67086e+06	2.18508e+06	1.77604e+06	1.91387e+06	1.72786e+06	2.02863e+06	1.90718e+06	1.58784e+06	1.75128e+06	2.05897e+06	1.59016e+06	1.62049e+06	1.07318e+06	1.19769e+06	2.92395e+06	2.31409e+06
	643.892	113.024		1.42542e+06	1.76256e+06	1.57467e+06	1.65304e+06	1.65991e+06	1.48541e+06	1.72331e+06	2.26139e+06	1.58016e+06	1.52986e+06	1.58754e+06	1.64901e+06	1.69825e+06	1.94888e+06	1.97391e+06	1.96231e+06	1.78722e+06	1.75561e+06	1.75625e+06	2.22765e+06	1.88656e+06	1.87862e+06
	635.853	133.923		1.62383e+06	1.61438e+06	1.54765e+06	1.67298e+06	1.82007e+06	1.4577e+06	1.50562e+06	2.01693e+06	2.57695e+06	1.78428e+06	1.53925e+06	1.47403e+06	1.79658e+06	2.01736e+06	1.89241e+06	2.13801e+06	1.66324e+06	1.32202e+06	802462	2.79113e+06	1.60623e+06	2.03615e+06
	31.6877	435.03		1.80349e+06	2.03971e+06	2.31681e+06	1.82374e+06	1.77529e+06	1.23814e+06	1.46275e+06	1.63533e+06	1.72356e+06	1.92913e+06	1.88001e+06	1.8607e+06	1.68744e+06	1.57513e+06	1.91388e+06	1.86642e+06	1.66437e+06	1.68565e+06	1.89339e+06	1.75736e+06	1.61031e+06	1.43638e+06
	243.221	165.04		1.84753e+06	1.56544e+06	1.78599e+06	1.50931e+06	1.86317e+06	1.95573e+06	1.7908e+06	1.72341e+06	1.95845e+06	1.75117e+06	1.7813e+06	1.93384e+06	1.81014e+06	1.79643e+06	1.84334e+06	1.83307e+06	1.43292e+06	1.65051e+06	1.53285e+06	1.72823e+06	1.866e+06	1.60137e+06
	146.581	174.988		1.31709e+06	1.04679e+06	1.1603e+06	1.09203e+06	1.05258e+06	1.06565e+06	1.52589e+06	2.59675e+06	1.62023e+06	1.66481e+06	1.58972e+06	1.59533e+06	1.6077e+06	1.63188e+06	1.57429e+06	1.69931e+06	2.17349e+06	2.18224e+06	1.91347e+06	2.62389e+06	3.28362e+06	2.53642e+06
	32.7531	283.103		925732	1.04588e+06	1.87556e+06	1.17203e+06	1.06118e+06	936875	1.69593e+06	1.66687e+06	1.74381e+06	1.83139e+06	1.66912e+06	1.86315e+06	1.78587e+06	1.88834e+06	1.92031e+06	1.79844e+06	4.19425e+06	3.50581e+06	1.19888e+06	1.56945e+06	1.54771e+06	1.49173e+06
	366.417	346.871		1.46711e+06	1.86567e+06	1.47539e+06	1.643e+06	1.6508e+06	1.5197e+06	1.89234e+06	1.99544e+06	1.63994e+06	1.50992e+06	1.42496e+06	1.62441e+06	1.65196e+06	1.7554e+06	2.16331e+06	2.04839e+06	1.57115e+06	2.03185e+06	1.75869e+06	1.8534e+06	1.90868e+06	1.926e+06
	28.1933	98.9737		1.99196e+06	1.75457e+06	1.77911e+06	1.93572e+06	1.87521e+06	1.85939e+06	1.65295e+06	1.60403e+06	1.77838e+06	1.58204e+06	1.70069e+06	1.81674e+06	1.72792e+06	1.63173e+06	1.74175e+06	1.75576e+06	1.39572e+06	1.38426e+06	1.9426e+06	1.83616e+06	1.61559e+06	1.6993e+06
	117.319	287.161		2.02562e+06	1.82969e+06	2.32535e+06	2.58473e+06	2.3306e+06	2.28738e+06	1.68541e+06	1.79442e+06	1.68754e+06	1.66812e+06	1.71254e+06	1.72733e+06	1.67382e+06	1.69004e+06	1.86856e+06	1.81205e+06	1.28217e+06	1.35131e+06	1.14824e+06	1.03583e+06	1.29551e+06	1.22093e+06
4'-O-Demethylrebeccamycin	418.07	555.349		1.52041e+06	1.06715e+06	895029	801398	1.34012e+06	1.08471e+06	1.69613e+06	1.82423e+06	1.77951e+06	1.85101e+06	1.77233e+06	1.83527e+06	1.71288e+06	1.77815e+06	1.70272e+06	1.73604e+06	2.1998e+06	2.9543e+06	2.31701e+06	2.74687e+06	1.90861e+06	1.48665e+06
	31.7264	268.103		1.4342e+06	1.85618e+06	1.67991e+06	2.24535e+06	1.46258e+06	1.33504e+06	1.58574e+06	1.5598e+06	1.55405e+06	1.5191e+06	1.66136e+06	2.57869e+06	1.85779e+06	1.83867e+06	1.73916e+06	1.58376e+06	1.72695e+06	2.04524e+06	1.7956e+06	1.41675e+06	2.03151e+06	1.38525e+06
	28.7461	314.905		2.26143e+06	1.79084e+06	1.92514e+06	2.16618e+06	2.05298e+06	2.16631e+06	1.77262e+06	1.64331e+06	1.65277e+06	1.5272e+06	1.71696e+06	1.60895e+06	1.79606e+06	1.68656e+06	1.69172e+06	1.69312e+06	1.01308e+06	968069	2.26376e+06	1.98366e+06	1.22002e+06	1.27421e+06
	30.3554	316.986		2.38323e+06	2.32643e+06	2.05735e+06	2.10434e+06	1.85882e+06	2.04399e+06	1.70895e+06	1.88376e+06	1.74512e+06	1.61137e+06	1.62314e+06	1.78236e+06	1.56329e+06	1.7423e+06	1.53432e+06	1.79876e+06	1.24566e+06	1.1648e+06	1.15611e+06	1.16255e+06	1.44743e+06	1.87854e+06
	482.254	338.27		1.17077e+06	798439	42400.7	557337	730600	777417	3.00579e+06	3.13714e+06	3.26901e+06	3.21923e+06	3.27e+06	2.08042e+06	2.0808e+06	3.28983e+06	3.35621e+06	3.29307e+06	867091	226224	538746	725817	761325	593440
	30.3396	411.028		2.12908e+06	1.986e+06	1.6264e+06	1.89971e+06	2.40145e+06	1.81043e+06	1.64318e+06	1.60093e+06	1.36979e+06	1.81318e+06	1.71326e+06	1.71392e+06	1.82534e+06	1.48545e+06	1.9402e+06	1.78517e+06	1.93111e+06	1.85478e+06	1.81114e+06	1.54804e+06	918646	975093
	27.1365	207.014		2.00729e+06	1.64921e+06	2.0339e+06	1.58279e+06	1.60074e+06	1.59843e+06	1.59959e+06	1.63339e+06	1.81896e+06	1.8289e+06	1.71222e+06	1.78782e+06	1.69045e+06	1.75081e+06	1.94782e+06	1.62294e+06	1.48386e+06	1.43549e+06	1.78297e+06	1.76483e+06	1.69308e+06	1.65168e+06
	28.2113	186.965		1.77451e+06	1.55324e+06	1.96283e+06	1.97626e+06	1.95405e+06	1.78666e+06	1.69534e+06	1.70939e+06	1.6255e+06	1.78833e+06	1.76266e+06	1.81592e+06	1.62957e+06	1.62842e+06	1.69951e+06	1.48444e+06	1.46908e+06	1.59554e+06	2.01137e+06	1.96511e+06	1.27778e+06	1.49289e+06
	146.559	175.025		1.30538e+06	1.24749e+06	1.36695e+06	1.3019e+06	1.24515e+06	1.28734e+06	1.43032e+06	1.43044e+06	2.22744e+06	1.34493e+06	1.30485e+06	1.38552e+06	2.23503e+06	1.42547e+06	2.37797e+06	1.36454e+06	2.48236e+06	1.7062e+06	1.52278e+06	2.24896e+06	3.31721e+06	2.07973e+06
12,13-epoxy-9-alkoxy-10E-octadecenoate	397.084	156.991		1.60616e+06	1.55429e+06	1.64393e+06	1.67457e+06	1.68248e+06	1.62985e+06	1.70072e+06	1.72896e+06	1.69354e+06	1.73659e+06	1.65333e+06	1.7666e+06	1.70333e+06	2.332e+06	1.67594e+06	390110	1.762e+06	1.7273e+06	1.53026e+06	1.57758e+06	1.63506e+06	3.00495e+06
	30.8845	274.052		802592	1.28506e+06	962037	1.07669e+06	1.49351e+06	1.51503e+06	1.85379e+06	1.85185e+06	1.53387e+06	1.91759e+06	1.80562e+06	1.78717e+06	1.85503e+06	1.72306e+06	1.65887e+06	1.88331e+06	2.00612e+06	2.39589e+06	2.55659e+06	1.85409e+06	2.17405e+06	1.32196e+06
	30.6179	189.976		1.70093e+06	1.85754e+06	1.5281e+06	1.76525e+06	1.31609e+06	1.45631e+06	1.64185e+06	2.13175e+06	1.61625e+06	1.99246e+06	1.79416e+06	1.44588e+06	1.76801e+06	1.84649e+06	1.57962e+06	2.17566e+06	1.64561e+06	1.59219e+06	1.44191e+06	1.61839e+06	1.67589e+06	1.58797e+06
N-Benzoyl-4-hydroxyanthranilate	427.981	256.236		924015	790363	3.92933e+06	3.17171e+06	2.69133e+06	1.3876e+06	1.68794e+06	1.66371e+06	1.63085e+06	1.66859e+06	1.77282e+06	1.65277e+06	1.63489e+06	1.71759e+06	1.75371e+06	1.67291e+06	846456	864481	642809	645770	2.35579e+06	2.07054e+06
Salicin	553.266	285.27		1.73984e+06	1.13623e+06	1.43069e+06	1.33004e+06	1.91948e+06	1.03585e+06	1.60362e+06	1.76678e+06	1.733e+06	1.93273e+06	1.92716e+06	1.77501e+06	2.27435e+06	1.99938e+06	2.01657e+06	1.98764e+06	1.70944e+06	1.43443e+06	1.71912e+06	1.4821e+06	1.53267e+06	1.67253e+06
	46.6902	137.035		1.74401e+06	1.54784e+06	1.48972e+06	1.84448e+06	1.87059e+06	1.36104e+06	1.65028e+06	1.82228e+06	1.5079e+06	1.78696e+06	1.58177e+06	1.47754e+06	1.48361e+06	1.57677e+06	1.9219e+06	1.93405e+06	1.91095e+06	1.32741e+06	1.73969e+06	1.70434e+06	1.71513e+06	2.1129e+06
	446.667	147.946		1.7675e+06	1.844e+06	1.71115e+06	1.68788e+06	1.6063e+06	1.74909e+06	1.61851e+06	1.47299e+06	1.47906e+06	2.12194e+06	1.79814e+06	1.92845e+06	1.71109e+06	1.4814e+06	1.68301e+06	1.63685e+06	1.02518e+06	1.77657e+06	1.02037e+06	2.53669e+06	1.70286e+06	1.72683e+06
Leontiformine	593.576	249.372		1.3869e+06	1.88486e+06	1.25891e+06	3.38951e+06	1.76411e+06	765135	1.59089e+06	1.69261e+06	2.59998e+06	1.32732e+06	1.6555e+06	1.62387e+06	645168	1.78753e+06	1.79373e+06	1.71322e+06	1.39239e+06	1.79419e+06	1.74472e+06	1.83955e+06	1.73266e+06	1.66947e+06
	662.261	118.03		1.39878e+06	2.24998e+06	2.87092e+06	1.0922e+06	1.79912e+06	1.4977e+06	749421	1.38258e+06	2.11487e+06	2.24808e+06	1.95541e+06	1.84235e+06	1.64137e+06	2.03792e+06	1.81771e+06	1.47772e+06	2.44069e+06	1.14199e+06	1.36477e+06	2.681e+06	295776	948826
	505.999	870.557		2.05304e+06	1.62764e+06	3.97388e+06	3.67524e+06	2.42691e+06	2.10196e+06	1.69601e+06	1.80027e+06	1.64832e+06	1.8044e+06	1.80098e+06	1.97382e+06	1.39125e+06	1.08936e+06	1.02357e+06	1.20546e+06	1.52642e+06	811184	783366	1.19154e+06	550214	786910
	30.3423	232.022		1.3744e+06	1.20535e+06	1.35526e+06	1.18034e+06	1.42907e+06	1.51165e+06	1.83878e+06	1.76411e+06	1.52982e+06	1.67846e+06	1.6683e+06	1.47425e+06	1.99038e+06	1.80004e+06	1.57883e+06	1.36139e+06	1.35328e+06	1.60608e+06	1.95281e+06	1.80127e+06	2.65154e+06	2.81941e+06
	32.2232	147.085		2.25322e+06	2.3358e+06	2.06248e+06	2.48283e+06	2.20621e+06	2.64043e+06	1.67583e+06	1.59827e+06	1.62594e+06	1.69954e+06	1.77182e+06	1.64829e+06	1.73483e+06	1.80281e+06	1.50175e+06	1.71056e+06	791000	880592	1.19352e+06	987093	1.29112e+06	979871
	26.8734	174.04		261916	615699	219312	417379	411346	472476	1.69674e+06	1.67997e+06	1.57237e+06	1.63975e+06	1.49364e+06	1.60213e+06	1.5848e+06	1.76479e+06	1.61272e+06	1.73512e+06	401909	420033	421037	1.46211e+07	276846	1.84228e+06
Iodide	416.589	125.9		1.3578e+06	1.57172e+06	3.20103e+06	1.26488e+06	1.25146e+06	1.3562e+06	1.35677e+06	1.41094e+06	1.28974e+06	1.33145e+06	2.17245e+06	1.21968e+06	1.72193e+06	2.69778e+06	1.67189e+06	1.16758e+06	341322	1.53224e+06	1.64473e+06	1.9659e+06	1.51608e+06	3.3966e+06
	384.892	326.187		1.63078e+06	1.70766e+06	1.47419e+06	1.58403e+06	1.70082e+06	1.45762e+06	1.69211e+06	1.77006e+06	1.7782e+06	1.6585e+06	1.72796e+06	1.77583e+06	1.72546e+06	1.79629e+06	1.75827e+06	1.8098e+06	1.66306e+06	1.28552e+06	1.53813e+06	1.58839e+06	1.45367e+06	1.84026e+06
	18.3044	299.006		1.79336e+06	1.80355e+06	1.47723e+06	1.74548e+06	1.69356e+06	1.94586e+06	1.64021e+06	1.39771e+06	1.63137e+06	1.54696e+06	1.31792e+06	1.12058e+06	1.66459e+06	1.71058e+06	1.58918e+06	1.96232e+06	1.72585e+06	2.03096e+06	1.69704e+06	1.5335e+06	1.73442e+06	1.63915e+06
	407.104	181.009		1.81914e+06	1.44385e+06	1.85533e+06	1.94789e+06	1.70592e+06	1.69049e+06	1.78225e+06	1.95947e+06	1.75225e+06	1.7556e+06	1.89316e+06	1.89721e+06	1.57258e+06	1.39875e+06	1.48755e+06	1.52081e+06	1.37669e+06	1.38797e+06	1.51426e+06	1.58257e+06	1.44143e+06	1.55104e+06
	496.683	435.314		1.773e+06	1.20981e+06	1.46669e+06	1.63482e+06	2.2686e+06	2.20676e+06	1.29198e+06	1.44102e+06	1.85605e+06	1.51626e+06	1.69482e+06	1.6836e+06	1.90881e+06	1.1398e+06	1.23886e+06	798504	3.01892e+06	1.19021e+06	1.6078e+06	1.56279e+06	1.00207e+06	2.80361e+06
	30.3501	444.974		2.27473e+06	2.34379e+06	1.94563e+06	2.20545e+06	2.19873e+06	2.35484e+06	1.53024e+06	1.76081e+06	1.60564e+06	1.62915e+06	1.81769e+06	1.80829e+06	1.38406e+06	1.36213e+06	1.3762e+06	1.42174e+06	876120	967435	1.20801e+06	1.17014e+06	1.31334e+06	1.61236e+06
2,5-Dioxopentanoate	646.005	129.092		1.27241e+06	1.47847e+06	1.75332e+06	1.42723e+06	1.75956e+06	1.73594e+06	1.80333e+06	2.44268e+06	1.65025e+06	2.09032e+06	1.64491e+06	1.99911e+06	1.7162e+06	1.31452e+06	1.12221e+06	1.45002e+06	1.23792e+06	1.5348e+06	1.16829e+06	2.00037e+06	1.90768e+06	1.56909e+06
	59.5436	181.05		1.05881e+06	1.02376e+06	885822	1.10507e+06	1.02799e+06	609512	1.97952e+06	1.32803e+06	1.44187e+06	1.651e+06	1.52135e+06	1.61052e+06	1.48789e+06	1.87865e+06	1.94577e+06	1.92256e+06	1.79574e+06	2.70053e+06	2.95176e+06	2.83016e+06	1.69964e+06	1.51496e+06
	35.9615	245.114		1.55067e+06	1.33215e+06	1.15815e+06	1.35139e+06	1.3839e+06	1.21502e+06	1.57545e+06	1.71758e+06	1.63211e+06	1.68523e+06	1.69654e+06	1.42973e+06	1.82924e+06	1.71711e+06	1.6283e+06	1.65563e+06	2.15321e+06	1.86133e+06	1.98828e+06	1.8013e+06	1.78362e+06	1.75681e+06
(Z)-4-(2-Hydroxy-5-sulfotophenyl)-2-oxo-3-butenoate	377.921	271.227		2.45778e+06	1.51503e+06	1.40728e+06	1.4361e+06	1.70382e+06	1.30174e+06	1.55096e+06	1.56033e+06	1.60413e+06	1.54612e+06	1.60391e+06	1.53984e+06	1.65353e+06	1.75897e+06	1.73928e+06	2.15072e+06	1.29894e+06	1.4007e+06	1.273e+06	1.39136e+06	2.31393e+06	1.59759e+06
	496.95	337.132		1.72122e+06	2.08779e+06	1.27977e+06	1.65498e+06	2.47893e+06	1.69434e+06	1.50206e+06	1.3625e+06	1.66232e+06	1.36983e+06	1.48037e+06	1.67823e+06	1.3982e+06	1.40809e+06	1.3862e+06	1.61173e+06	1.72029e+06	1.06081e+06	165076	1.59733e+06	4.32276e+06	1.15202e+06
	151.149	304.078		1.56701e+06	1.38045e+06	1.3738e+06	1.38065e+06	1.55131e+06	1.61053e+06	1.63647e+06	1.76722e+06	1.66231e+06	1.66108e+06	1.57975e+06	1.62463e+06	1.65212e+06	1.68153e+06	1.72817e+06	1.68397e+06	1.85568e+06	1.89181e+06	1.7431e+06	1.65732e+06	1.57061e+06	1.51799e+06
	482.79	414.294		542424	472803	267183	175544	454891	259318	1.69346e+06	1.72763e+06	1.68948e+06	1.55908e+06	1.60977e+06	1.66328e+06	1.74996e+06	1.42105e+06	1.36048e+06	1.46549e+06	4.33221e+06	4.31736e+06	4.01542e+06	3.55832e+06	482735	938718
Iodide	430.371	125.9		2.16898e+06	1.48279e+06	1.20069e+06	2.14621e+06	942661	1.41729e+06	1.35164e+06	1.30283e+06	1.23409e+06	1.29987e+06	1.95312e+06	1.80099e+06	1.5978e+06	1.60954e+06	2.03073e+06	1.81856e+06	1.512e+06	2.09244e+06	1.57749e+06	1.59549e+06	1.69117e+06	1.92663e+06
	654.444	131.071		2.09742e+06	1.51308e+06	3.40456e+06	1.62885e+06	1.63764e+06	414245	1.49187e+06	1.57228e+06	1.60186e+06	1.51109e+06	1.57004e+06	1.59895e+06	1.6513e+06	1.67832e+06	1.65916e+06	1.79359e+06	1.63752e+06	1.70119e+06	1.58141e+06	563297	1.70772e+06	1.64919e+06
	27.1426	118.023		1.75612e+06	1.79345e+06	999309	1.0307e+06	919928	2.95178e+06	1.64754e+06	1.76641e+06	1.67292e+06	1.72026e+06	1.68711e+06	1.61687e+06	1.57556e+06	1.54801e+06	1.6127e+06	1.64395e+06	2.28749e+06	2.41119e+06	420251	746212	2.47701e+06	1.36102e+06
	146.763	175.061		1.19246e+06	1.20596e+06	1.32643e+06	1.21611e+06	1.22535e+06	1.18448e+06	1.31179e+06	2.72359e+06	1.57665e+06	1.5095e+06	1.2612e+06	1.82347e+06	1.32105e+06	1.6274e+06	1.46364e+06	2.25124e+06	1.57663e+06	2.44554e+06	1.44506e+06	1.46264e+06	2.66104e+06	1.81781e+06
Lactariamide B	30.3554	592.945		2.34064e+06	2.25129e+06	2.02875e+06	1.95668e+06	2.0287e+06	1.85559e+06	1.56636e+06	1.66189e+06	1.50473e+06	1.62583e+06	1.69148e+06	1.63884e+06	1.57951e+06	1.5787e+06	1.85066e+06	1.49974e+06	1.11576e+06	1.26038e+06	1.22437e+06	1.30988e+06	929832	1.09794e+06
	470.05	305.239		1.33296e+06	1.0225e+06	1.26267e+06	823023	1.46426e+06	727893	1.24401e+06	1.34237e+06	1.53108e+06	1.694e+06	1.65852e+06	1.64414e+06	1.60577e+06	1.64643e+06	1.63298e+06	1.609e+06	2.59548e+06	2.99132e+06	2.06542e+06	2.39888e+06	1.6989e+06	1.43767e+06
Tetramethylrosamine	28.7393	390.899		2.12717e+06	1.72803e+06	1.91562e+06	2.05823e+06	1.88742e+06	2.21577e+06	1.40571e+06	1.63361e+06	1.53094e+06	1.60217e+06	1.57913e+06	1.42533e+06	1.55367e+06	1.41273e+06	1.5917e+06	1.50927e+06	826014	895882	1.91386e+06	1.90313e+06	1.2816e+06	1.43178e+06
	691.367	170.978		1.97026e+06	709275	1.96968e+06	920548	1893417	1.93481e+06	1.12725e+06	1.90761e+06	1.92991e+06	1.95094e+06	493344	1.90829e+06	1.9024e+06	1.8994e+06	1.84264e+06	1.81297e+06	446996	1.8129e+06	3.1413e+06	58043.9	1.90203e+06	1.87582e+06
	31.96	319.099		2.13112e+06	2.10755e+06	2.00167e+06	2.27076e+06	2.52408e+06	2.20623e+06	1.51195e+06	1.46464e+06	1.64802e+06	1.62075e+06	1.5617e+06	1.56993e+06	1.43009e+06	1.64286e+06	1.66373e+06	1.81893e+06	833528	1.03369e+06	1.09617e+06	779964	1.35995e+06	982086
	450.158	119.947		1.69871e+06	186609	1.77288e+06	1.755e+06	1.48211e+06	1.45339e+06	1.74782e+06	1.52015e+06	1.72215e+06	1.7882e+06	1.78286e+06	1.77004e+06	2.09271e+06	1.70732e+06	1.28668e+06	2.5349e+06	1.4059e+06	1.12246e+06	1.92642e+06	1.29119e+06	1.80728e+06	1.32366e+06
	225.842	154.037		1.44564e+06	1.43659e+06	1.40153e+06	503369	1.51859e+06	1.53804e+06	2.16165e+06	1.563e+06	986721	1.40401e+06	1.42167e+06	2.11135e+06	1.47803e+06	1.21013e+06	1.5032e+06	1.41726e+06	2.63113e+06	1.10453e+06	1.41693e+06	1.4393e+06	2.03656e+06	3.39273e+06
Formyl phosphate	29.46	125.001		1.34012e+06	1.22526e+06	1.20518e+06	1.10776e+06	1.48307e+06	1.2946e+06	1.20033e+06	1.99844e+06	1.79053e+06	1.81202e+06	2.21688e+06	1.97825e+06	2.0493e+06	1.9413e+06	1.39143e+06	1.9088e+06	2.58565e+06	704262	415355	2.47419e+06	821233	2.16299e+06
	30.618	482.929		2.04645e+06	2.11433e+06	1.92028e+06	1.79227e+06	1.48814e+06	1.80615e+06	1.5029e+06	1.58307e+06	1.49107e+06	1.62809e+06	1.40406e+06	1.45155e+06	1.48327e+06	1.68551e+06	1.79986e+06	1.52057e+06	1.11535e+06	1.26143e+06	1.30624e+06	1.24801e+06	1.62409e+06	1.73434e+06
	686.257	312.855		1.52836e+06	1.32601e+06	71304	1.77705e+06	581980	135811	2.50723e+06	1.61722e+06	1.39576e+06	1.8612e+06	1.89748e+06	1.83835e+06	1.83323e+06	1.64366e+06	774546	1.74818e+06	2.23564e+06	3.15112e+06	1.93774e+06	1.92178e+06	2.27519e+06	826171
	135.053	303.05		818828	647047	454646	273155	858073	786184	1.60212e+06	1.47889e+06	1.76174e+06	1.6232e+06	1.68052e+06	1.66509e+06	1.69504e+06	1.64028e+06	1.58906e+06	1.64748e+06	2.90948e+06	3.29419e+06	2.42977e+06	2.70903e+06	1.74365e+06	1.5666e+06
	330.137	353.216		1.45982e+06	1.68743e+06	1.55151e+06	1.6045e+06	1.5514e+06	1.53287e+06	1.55529e+06	1.66662e+06	1.63186e+06	1.63407e+06	1.51292e+06	1.57028e+06	1.6017e+06	1.56214e+06	1.59205e+06	1.52596e+06	1.57597e+06	1.62629e+06	1.56509e+06	1.55055e+06	1.65139e+06	1.54649e+06
	249.628	144.045		1.74065e+06	1.55651e+06	1.57679e+06	1.53244e+06	1.77236e+06	1.63757e+06	1.63053e+06	1.5565e+06	1.72117e+06	1.51741e+06	1.5839e+06	1.65939e+06	1.55748e+06	1.56026e+06	1.64101e+06	1.52684e+06	1.46155e+06	1.60208e+06	1.4523e+06	1.46871e+06	1.52223e+06	1.46831e+06
	485.46	463.307		1.63225e+06	1.43756e+06	833603	1.03781e+06	1.47333e+06	1.34458e+06	1.56908e+06	1.52281e+06	1.71899e+06	1.75434e+06	1.71809e+06	1.9766e+06	1.50943e+06	1.48216e+06	1.36542e+06	1.39501e+06	2.54507e+06	2.29816e+06	2.43453e+06	2.08281e+06	433993	1.12905e+06
	30.3351	474.984		2.36555e+06	2.78712e+06	1.85485e+06	1.9318e+06	1.78789e+06	2.07773e+06	1.42868e+06	1.5015e+06	1.55557e+06	1.52186e+06	1.69622e+06	1.52151e+06	1.52123e+06	1.67876e+06	1.52458e+06	1.42347e+06	836547	674111	973933	1.09141e+06	1.07931e+06	1.69116e+06
	648.431	328.984		1.5942e+06	1.39197e+06	1.69321e+06	1.70347e+06	1.63436e+06	1.43112e+06	1.50781e+06	1.57186e+06	1.4956e+06	1.58639e+06	1.50111e+06	1.61108e+06	1.62383e+06	1.54044e+06	1.58021e+06	1.57519e+06	1.68601e+06	1.54534e+06	1.43048e+06	1.56038e+06	1.71122e+06	1.52363e+06
	22.5876	197.852		1.13216e+06	1.23524e+06	1.71083e+06	1.23117e+06	1.51264e+06	1.17099e+06	2.42339e+06	2.34608e+06	1.44622e+06	2.01013e+06	1.87128e+06	2.0144e+06	1.53883e+06	1.83507e+06	1.55386e+06	1.07473e+06	1.38101e+06	778366	1.35839e+06	1.70277e+06	1.55394e+06	1.50551e+06
	27.9154	344.023		2.37026e+06	1.41972e+06	1.50224e+06	1.1684e+06	1.30685e+06	1.82434e+06	1.46583e+06	1.3119e+06	1.54089e+06	1.44477e+06	1.64333e+06	1.43789e+06	1.5362e+06	1.47037e+06	1.53697e+06	1.526e+06	810733	858876	387659	445023	4.21278e+06	3.10151e+06
Propane-1,2-diol 1-phosphate	34.362	155.065		1.58384e+06	1.50896e+06	1.35137e+06	1.48908e+06	1.42321e+06	1.3062e+06	1.39487e+06	1.55452e+06	1.56377e+06	1.54908e+06	1.76518e+06	1.54769e+06	1.35554e+06	1.63738e+06	1.57575e+06	1.54173e+06	1.49066e+06	1.38893e+06	1.90016e+06	1.58536e+06	1.79252e+06	1.96765e+06
Fluazim	238.01	464.083		1.4323e+06	1.56386e+06	1.53757e+06	1.58919e+06	1.56378e+06	1.65398e+06	1.62854e+06	1.62277e+06	1.52308e+06	1.62265e+06	1.55073e+06	1.49073e+06	1.55945e+06	1.59444e+06	1.45547e+06	1.5345e+06	1.60812e+06	1.52899e+06	1.60499e+06	1.51427e+06	1.59583e+06	1.47719e+06
	36.515	369.021		1.30614e+06	1.12733e+06	1.31302e+06	1.63047e+06	1.77034e+06	1.3742e+06	1.66109e+06	1.76972e+06	1.6401e+06	1.39591e+06	1.69225e+06	1.57073e+06	1.50294e+06	1.31585e+06	1.55383e+06	1.39448e+06	1.7824e+06	1.68083e+06	1.93917e+06	1.61356e+06	1.52698e+06	1.54844e+06
	47.5045	283.068		906433	782992	1.14314e+06	587521	856274	770198	1.50766e+06	1.53999e+06	1.55636e+06	1.6285e+06	1.59461e+06	1.55644e+06	1.55362e+06	1.50593e+06	1.6569e+06	1.49999e+06	2.75839e+06	3.11045e+06	2.47315e+06	2.60002e+06	1.23228e+06	1.17743e+06
TEPP	34.3619	289.188		267390	293590	964161	723169	360991	119695	1.50667e+06	1.56144e+06	1.48645e+06	1.53252e+06	1.50422e+06	1.62446e+06	1.4387e+06	1.62838e+06	1.35522e+06	1.6087e+06	2.54701e+06	2.79657e+06	2.94192e+06	2.43379e+06	2.8191e+06	2.30733e+06
	476.101	301.217		1.60555e+06	1.23243e+06	1.64399e+06	2.01378e+06	1.5439e+06	1.20983e+06	1.61965e+06	1.7491e+06	2.03657e+06	1.95043e+06	1.89149e+06	1.93678e+06	1.80651e+06	1.62707e+06	1.507e+06	1.53195e+06	1.2477e+06	1.20559e+06	1.15459e+06	1.03824e+06	1.02261e+06	1.17729e+06
	197.755	415.066		1.5263e+06	1.56879e+06	1.58756e+06	1.5288e+06	1.63227e+06	1.57737e+06	1.46165e+06	1.59677e+06	1.52693e+06	1.51709e+06	1.48155e+06	1.48026e+06	1.54101e+06	1.49377e+06	1.50504e+06	1.63191e+06	1.51207e+06	1.54853e+06	1.50722e+06	1.51927e+06	1.4951e+06	1.44768e+06
M1	37.0373	303.114		2.21748e+06	1.90841e+06	1.3402e+06	1.65334e+06	1.77482e+06	1.54708e+06	1.81078e+06	1.7253e+06	1.8683e+06	1.84197e+06	1.09558e+06	967559	1.25371e+06	1.83094e+06	2.0208e+06	1.27203e+06	1.19997e+06	2.1146e+06	805585	1.55449e+06	885821	923147
	30.6099	608.919		2.37028e+06	2.34081e+06	1.98173e+06	2.14446e+06	1.59402e+06	1.96428e+06	1.52494e+06	1.54026e+06	1.37918e+06	1.49754e+06	1.46045e+06	1.59169e+06	1.6229e+06	1.36223e+06	1.38919e+06	1.47129e+06	827151	557665	975215	1.02719e+06	1.2919e+06	1.66506e+06
	162.376	159.102		2.26879e+06	1.18704e+06	1.27382e+06	1.23989e+06	1.20235e+06	1.29125e+06	1.15334e+06	2.12228e+06	1.115e+06	1.84159e+06	1.14475e+06	2.21898e+06	1.62033e+06	1.84209e+06	1.6817e+06	1.71617e+06	1.1721e+06	1.88968e+06	1.09459e+06	1.67687e+06	1.57752e+06	1.17287e+06
	273.826	147.946		1.53893e+06	1.71367e+06	1.54171e+06	1.61849e+06	1.68168e+06	1.53687e+06	1.40293e+06	1.38526e+06	1.41781e+06	1.46242e+06	1.52144e+06	1.61754e+06	1.67137e+06	1.59021e+06	1.63291e+06	1.62882e+06	621245	1.8877e+06	1.74026e+06	1.59106e+06	1.6699e+06	972277
	483.669	464.126		1.7387e+06	1.47296e+06	1.57352e+06	1.47251e+06	1.69544e+06	1.62407e+06	1.05222e+06	1.4551e+06	2.08958e+06	2.0441e+06	1.16051e+06	1.8891e+06	1.82305e+06	979033	1.43361e+06	1.27954e+06	1.34755e+06	1.24923e+06	2.01588e+06	1.29393e+06	1.45769e+06	1.28999e+06
Chrysoeriol	403.359	299.259		1.452e+06	1.40484e+06	1.42543e+06	1.29522e+06	1.55367e+06	1.32118e+06	1.56416e+06	1.55357e+06	1.51205e+06	1.60276e+06	1.59618e+06	1.51889e+06	1.50494e+06	1.52038e+06	1.5459e+06	1.43568e+06	1.74182e+06	1.6144e+06	1.65743e+06	1.79489e+06	1.36964e+06	1.42763e+06
	495.891	770.549		1.40259e+06	1.43304e+06	1.33798e+06	1.39181e+06	1.63433e+06	1.33686e+06	1.96873e+06	2.1596e+06	2.07434e+06	1.58793e+06	1.42125e+06	1.06529e+06	914067	1.87122e+06	1.86241e+06	1.31737e+06	1.03117e+06	1.988e+06	1.23279e+06	1.13856e+06	1.93652e+06	1.30581e+06
	510.566	914.574		2.2675e+06	1.92431e+06	2.71702e+06	2.446e+06	2.98564e+06	2.45968e+06	901683	1.04153e+06	990672	1.14183e+06	1.34658e+06	1.48834e+06	1.49184e+06	1.27411e+06	972139	1.15312e+06	1.47318e+06	971333	1.07455e+06	568939	1.38635e+06	1.32421e+06
	67.8227	197.852		312099	921494	1.59941e+06	1.27587e+06	1.30073e+06	1.05003e+06	1.98905e+06	2.08574e+06	2.32778e+06	1.39981e+06	1.28871e+06	2.3647e+06	2.0071e+06	1.49043e+06	2.01513e+06	2.38343e+06	1.55378e+06	1.57463e+06	1.05617e+06	1.14926e+06	1.04087e+06	1.18392e+06
Bowdichione	391.833	297.243		1.54307e+06	1.48524e+06	1.24408e+06	1.42345e+06	1.56906e+06	1.49252e+06	1.53213e+06	1.61762e+06	1.52847e+06	1.40975e+06	1.55337e+06	1.42708e+06	1.50197e+06	1.66079e+06	1.33846e+06	1.66047e+06	1.48143e+06	1.53973e+06	1.27582e+06	1.33335e+06	1.97501e+06	1.75206e+06
	644.959	137.036		1.32608e+06	1.50636e+06	1.67278e+06	1.50454e+06	1.27488e+06	1.47316e+06	1.46097e+06	1.51273e+06	1.23791e+06	1.11278e+06	1.3523e+06	1.82532e+06	1.32323e+06	1.94904e+06	1.94724e+06	1.51421e+06	1.45712e+06	1.43089e+06	1.48153e+06	1.44494e+06	1.72119e+06	1.71691e+06
	496.827	153.022		697160	1.47748e+06	1.84226e+06	2.16741e+06	752842	1.77219e+06	1.52408e+06	762066	1.98777e+06	1.9412e+06	1.61595e+06	1.79303e+06	1.59689e+06	1.52884e+06	1.43574e+06	1.42073e+06	1.5828e+06	1.44204e+06	1.30437e+06	1.38781e+06	1.50796e+06	1.46027e+06
	67.3777	195.855		1.00086e+06	857306	741747	904899	838333	1.0756e+06	1.88266e+06	1.27281e+06	1.8087e+06	1.75389e+06	1.83427e+06	1.85064e+06	1.88877e+06	2.00386e+06	2.03344e+06	1.90277e+06	1.92803e+06	1.92699e+06	1.35866e+06	1.48417e+06	1.69238e+06	956070
UDP-N-acetyl-alpha-D-glucosamine	416.065	606.34		409573	335291	378412	249468	251337	157791	1.92802e+06	2.16372e+06	2.0739e+06	2.14442e+06	2624227	3.07669e+06	3.05514e+06	3.08969e+06	3.66753e+06	3.63505e+06	537880	694678	1.31679e+06	273305	597892	321478
	148.45	288.949		1.47338e+06	1.40167e+06	1.36813e+06	1.69293e+06	1.49827e+06	1.71072e+06	1.53956e+06	1.57604e+06	1.55894e+06	1.59577e+06	1.60362e+06	1.53945e+06	1.5756e+06	1.49965e+06	1.5742e+06	1.53674e+06	1.09251e+06	1.10341e+06	1.56808e+06	1.36095e+06	1.60333e+06	1.50461e+06
	330.246	235.121		1.38864e+06	1.56051e+06	1.44572e+06	1.44877e+06	1.51679e+06	1.51992e+06	1.51579e+06	1.48788e+06	1.50737e+06	1.48972e+06	1.44681e+06	1.53934e+06	1.47917e+06	1.5371e+06	1.50037e+06	1.51987e+06	1.52969e+06	1.50815e+06	1.50543e+06	1.43961e+06	1.52888e+06	1.47576e+06
	27.6591	617.028		977238	1.68002e+06	1.0179e+06	1.06769e+06	960555	1.14759e+06	1.52159e+06	1.54889e+06	1.48219e+06	1.5332e+06	1.56562e+06	1.54544e+06	1.44808e+06	1.45502e+06	1.44098e+06	1.63021e+06	2.35736e+06	2.32184e+06	1.66021e+06	1.87414e+06	1.23916e+06	1.2896e+06
	644.402	149.944		888857	1.13146e+06	899016	956892	982393	1.32828e+06	835231	988371	1.0405e+06	1.08055e+06	1.03982e+06	949454	1.3646e+06	1.08651e+06	1.05678e+06	1.02802e+06	956954	1.11995e+07	918832	928395	1.05131e+06	1.04652e+06
1,1-Dichloro-2-(dihydroxy-4'-chlorophenyl)-2-(4'-chlorophenyl)ethylene	27.4005	349.017		1.17048e+06	1.73974e+06	886396	952996	916909	1.36886e+06	2.31341e+06	1.52711e+06	1.58437e+06	1.56807e+06	1.31825e+06	1.08417e+06	1.84133e+06	1.7799e+06	1.38534e+06	1.26092e+06	2.74337e+06	2.31466e+06	1.3496e+06	1.65571e+06	946953	993463
	212.734	361.15		1.41791e+06	1.48163e+06	1.39302e+06	1.48991e+06	1.49137e+06	1.48088e+06	1.38255e+06	1.45046e+06	1.51982e+06	1.45914e+06	1.42463e+06	1.44629e+06	1.49897e+06	1.52874e+06	1.59075e+06	1.5905e+06	1.51997e+06	1.48436e+06	1.44121e+06	1.48661e+06	1.55233e+06	1.45239e+06
	60.9271	159.03		866839	1.65887e+06	998062	1.32878e+06	986544	963130	1.49086e+06	1.00985e+06	1.0739e+06	1.86901e+06	1.08405e+06	1.97704e+06	1.95203e+06	1.80169e+06	1.09564e+06	1.10592e+06	974308	1.96992e+06	1.36767e+06	2.64175e+06	2.24712e+06	1.95425e+06
Octafluorocyclobutane	32.2274	199.022		1.76928e+06	1.33135e+06	1.49738e+06	2.0323e+06	1.68618e+06	1.06878e+06	2.00102e+06	1.87416e+06	1.39134e+06	1.3485e+06	1.24e+06	1.38959e+06	1.55182e+06	1.36459e+06	1.44386e+06	1.50827e+06	399690	1.01561e+06	1.27143e+06	1.15554e+06	2.09375e+06	1.9533e+06
	502.84	258.241		1.26886e+06	902658	993539	799269	1.50483e+06	785916	1.83807e+06	2.33369e+06	2.18691e+06	2.19154e+06	2.23513e+06	2.08888e+06	1.86012e+06	1.64444e+06	1.7118e+06	1.4918e+06	1.28521e+06	1.17657e+06	935689	1.21628e+06	985584	913360
	644.954	128.035		1.48349e+06	1.6019e+06	1.30694e+06	1.29776e+06	1.28613e+06	1.54645e+06	1.28518e+06	1.69137e+06	1.48568e+06	1.36153e+06	1.49703e+06	1.46864e+06	1.47213e+06	1.54498e+06	1.40577e+06	1.36746e+06	1.729e+06	1.44407e+06	1.56616e+06	1.63673e+06	1.51837e+06	1.28601e+06
Iodide	371.504	125.9		153344	1.36862e+06	1.78412e+06	1.23409e+06	3.33842e+06	1.33346e+06	1.2268e+06	1.47157e+06	1.30338e+06	1.87139e+06	1.30119e+06	1.23941e+06	1.50209e+06	1.19662e+06	1.70286e+06	1.45134e+06	1.33176e+06	1.32948e+06	1.34595e+06	709341	1.38672e+06	2.60859e+06
	34.0944	350.113						55221.7	119962	1.50854e+06	1.46045e+06	1.59367e+06	1.54064e+06	1.36223e+06	1.87324e+06	1.5666e+06	1.31619e+06	1.3552e+06	1.32584e+06	2.80206e+06	3.09577e+06	3.11744e+06	2.31882e+06	3.71256e+06	2.04689e+06
	30.6181	125.011		1.59931e+06	1.45729e+06	661771	639679	727218	660863	1.98217e+06	1.84696e+06	1.97552e+06	1.90992e+06	1.89155e+06	1.88741e+06	1.81496e+06	1.9915e+06	1.93983e+06	1.69694e+06	1.08462e+06	1.34346e+06	1.41197e+06	925908	1.64281e+06	994079
	643.343	155.035		1.42532e+06	1.44952e+06	1.28338e+06	1.3717e+06	1.30644e+06	1.42416e+06	1.25837e+06	1.44382e+06	1.31043e+06	1.36109e+06	1.34977e+06	1.2777e+06	1.65383e+06	1.63238e+06	1.50302e+06	1.06341e+06	1.70273e+06	1.72934e+06	1.5523e+06	1.63089e+06	1.57989e+06	1.65529e+06
	646.956	162.893		1.35657e+06	1.49327e+06	1.77956e+06	1.4063e+06	1.29441e+06	1.44102e+06	1.21899e+06	1.44154e+06	1.30403e+06	1.38608e+06	1.56969e+06	1.54453e+06	1.52063e+06	1.24801e+06	1.46005e+06	1.42719e+06	1.63283e+06	1.5666e+06	1.36072e+06	1.70906e+06	1.43539e+06	1.33627e+06
	30.6147	285.981		2.05248e+06	1.61038e+06	1.55651e+06	1.72932e+06	1.58898e+06	1.53568e+06	1.51405e+06	1.29987e+06	1.368e+06	1.31151e+06	1.38434e+06	1.4459e+06	1.46622e+06	1.38923e+06	1.56354e+06	1.60855e+06	1.06184e+06	1.04669e+06	1.47646e+06	1.10537e+06	1.35742e+06	1.43556e+06
	662.343	235.953		1.39026e+06	2.14967e+06	2.19248e+06	1.3829e+06	1.42138e+06	1.4788e+06	1.37822e+06	1.46346e+06	1.35312e+06	1.35532e+06	1.41153e+06	1.38563e+06	1.11738e+06	1.31378e+06	1.42337e+06	1.50564e+06	1.34187e+06	1.42195e+06	1.36559e+06	1.26246e+06	1.43057e+06	1.31782e+06
	32.2219	400.182		1.89361e+06	2.12004e+06	2.73222e+06	2.24314e+06	2.15575e+06	1.56556e+06	1.39624e+06	1.36576e+06	1.55555e+06	1.3203e+06	1.63558e+06	1.25613e+06	1.41469e+06	1.41848e+06	1.49705e+06	1.58529e+06	901662	784458	809991	611564	928597	652753
3-{[(2E)-4-Amino-4-oxobut-2-enoyl]amino}-L-alanine	379.797	200.173		1.88782e+06	1.63051e+06	1.43849e+06	1.30974e+06	1.60794e+06	1.25458e+06	1.38774e+06	1.45317e+06	1.39182e+06	1.43528e+06	1.44565e+06	1.44844e+06	1.44202e+06	1.60942e+06	1.51177e+06	1.58579e+06	1.31741e+06	1.31333e+06	1.27219e+06	1.26736e+06	1.5145e+06	1.29581e+06
	57.7001	288.094		1.91623e+06	1.47457e+06	1.49123e+06	1.5438e+06	1.91927e+06	1.84634e+06	1.27013e+06	1.30907e+06	1.3738e+06	1.14516e+06	1.21808e+06	1.20819e+06	1.37999e+06	1.49049e+06	1.4808e+06	1.46828e+06	964984	1.27142e+06	1.54556e+06	1.36842e+06	1.66453e+06	1.42631e+06
12,13-epoxy-9-alkoxy-10E-octadecenoate	282.599	156.991		1.34445e+06	1.57874e+06	1.39777e+06	1.42211e+06	1.4561e+06	1.43022e+06	1.38875e+06	1.49694e+06	1.4329e+06	1.38102e+06	1.38803e+06	1.32413e+06	1.38972e+06	1.76177e+06	1.47615e+06	1.5516e+06	2.55777e+06	276814	1.52287e+06	1.32507e+06	1.46664e+06	1.40435e+06
	506.591	895.569		2.11889e+06	1.40436e+06	3.67109e+06	3.95632e+06	2.20223e+06	2.14837e+06	1.30713e+06	1.49447e+06	1.37255e+06	1.49765e+06	1.52471e+06	1.9675e+06	1.2392e+06	960435	897952	877043	590508	403060	233376	441166	614124	838145
	58.3668	134.047		1.35196e+06	1.40421e+06	1.37058e+06	1.31151e+06	1.36791e+06	1.34175e+06	1.2536e+06	1.12416e+06	1.76611e+06	1.37629e+06	1.46576e+06	1.42044e+06	1.497e+06	1.54e+06	1.51457e+06	1.44673e+06	1.65173e+06	1.44285e+06	1.42875e+06	1.46498e+06	1.55561e+06	1.54108e+06
	30.617	578.908		2.13091e+06	2.2159e+06	1.71259e+06	1.95241e+06	1.40449e+06	1.64423e+06	1.33712e+06	1.45679e+06	1.34135e+06	1.33513e+06	1.37965e+06	1.3155e+06	1.18932e+06	1.32071e+06	1.45907e+06	1.65077e+06	812236	1.03227e+06	1.12797e+06	1.03075e+06	1.30254e+06	1.45151e+06
3,4,5-trihydroxy-6-({11-hydroxy-13-oxo-6,8,20-trioxapentacyclo[10.8.0.0^{2,9}.0^{3,7}.0^{14,19}]icosa-1(12),2(9),4,10,14(19),15,17-heptaen-15-yl}oxy)oxane-2-carboxylic acid	441.601	485.367		321425	80157.9	3.24369e+06	3.63848e+06	2.5272e+06	1.18194e+06	1.50492e+06	1.59759e+06	1.4216e+06	1.48513e+06	1.44112e+06	1.40621e+06	1.48753e+06	1.38601e+06	1.40786e+06	1.43848e+06	18316	34106.5	57338	79974.2	2.68405e+06	3.12182e+06
	648.163	509.021		1.46741e+06	1.35646e+06	1.51598e+06	1.42948e+06	1.3493e+06	1.37578e+06	1.47015e+06	1.41283e+06	1.51772e+06	1.45525e+06	1.43187e+06	1.38269e+06	1.42166e+06	1.38597e+06	1.4536e+06	1.51305e+06	1.51463e+06	1.27661e+06	1.56121e+06	1.39112e+06	1.4598e+06	1.40446e+06
	267.072	466.307		2.07906e+06	321861	8.34995e+06	5.93603e+06	258924	14706.9	1.41712e+06	1.52e+06	1.4421e+06	1.50731e+06	1.44875e+06	1.42102e+06	1.42247e+06	1.46125e+06	1.42382e+06	1.47389e+06
	507.65	847.532		2.18695e+06	1.73619e+06	2.51249e+06	2.12159e+06	2.18607e+06	1.71807e+06	1.33103e+06	1.2274e+06	1.39144e+06	1.45256e+06	1.56489e+06	1.8282e+06	1.20901e+06	921091	948840	854123	1.06763e+06	733261	971151	572464	1.51279e+06	1.42794e+06
	30.3497	448.984		1.53974e+06	1.33984e+06	1.24367e+06	1.47179e+06	1.82261e+06	1.6634e+06	1.35431e+06	1.42481e+06	1.34959e+06	1.34068e+06	1.47694e+06	1.43586e+06	1.55073e+06	1.38531e+06	1.53696e+06	1.43391e+06	1.83575e+06	1.609e+06	1.4854e+06	1.58426e+06	670564	792007
	134.595	240.969		1.2297e+06	1.55582e+06	1.05787e+06	1.58937e+06	1.82925e+06	1.71169e+06	1.71961e+06	1.32053e+06	1.55968e+06	1.63358e+06	1.3364e+06	1.28157e+06	1.35033e+06	2.00856e+06	914262	1.28712e+06	1.42581e+06	1.38414e+06	1.37043e+06	1.20082e+06	1.32618e+06	1.20411e+06
6-[5-(2-carboxy-2-oxoethyl)-2,3-dihydroxyphenoxy]-3,4,5-trihydroxyoxane-2-carboxylic acid	471.553	387.275		2.04015e+06	1.16711e+06	597339	488632	1.16361e+06	699746	1.12017e+06	1.286e+06	1.38319e+06	1.40091e+06	1.52947e+06	1.38629e+06	1.56793e+06	1.42247e+06	1.40229e+06	1.44394e+06	2.79421e+06	3.08057e+06	2.38614e+06	2.1938e+06	232536	379727
	647.903	225.024		1.33336e+06	1.41272e+06	1.36975e+06	1.58591e+06	1.38791e+06	1.44136e+06	1.42724e+06	1.29299e+06	1.34398e+06	1.44721e+06	1.44588e+06	1.4149e+06	1.41866e+06	1.51329e+06	1.38268e+06	1.39857e+06	1.57645e+06	1.30432e+06	1.48187e+06	1.30454e+06	1.49075e+06	1.34357e+06
	146.815	132.995		1.98165e+06	976957	781277	2.07619e+06	2.25756e+06	2.03752e+06	1.15764e+06	1.0343e+06	1.20461e+06	1.04021e+06	1.14872e+06	1.76298e+06	1.85766e+06	1.34128e+06	942254	1.01955e+06	1.43655e+06	1.07016e+06	1.69668e+06	1.51549e+06	1.28517e+06	1.46584e+06
	34.6289	137.035		1.63744e+06	1.64278e+06	1.42865e+06	1.63406e+06	1.59185e+06	1.40127e+06	1.41046e+06	1.07926e+06	1.47228e+06	1.51081e+06	1.59466e+06	1.20537e+06	1.27589e+06	1.53893e+06	1.17155e+06	1.66261e+06	1.59854e+06	926400	1.12878e+06	1.08865e+06	1.65549e+06	1.41499e+06
	442.668	608.356		713015	455944	496988	426556	430638	272022	2.02621e+06	2.13902e+06	2.10473e+06	2.18598e+06	2.58497e+06	2.8544e+06	2.95169e+06	2.64174e+06	3.27441e+06	3.27644e+06	365319	406725	691781	199358	201574	142472
Ceramide (d18:1/9Z-18:1)	30.617	562.934		1.81461e+06	1.81721e+06	1.75944e+06	1.37566e+06	1.60522e+06	1.31554e+06	1.47009e+06	1.52319e+06	1.40031e+06	1.38673e+06	1.43662e+06	1.40296e+06	1.34733e+06	1.43409e+06	1.43804e+06	1.44465e+06	1.20427e+06	1.17459e+06	1.18357e+06	1.28747e+06	812379	1.20141e+06
3,4-Dichloroaniline	146.762	161.009		4.38541e+06	4.34827e+06	4.35725e+06	4.26168e+06	4.31849e+06	4.05138e+06	244502	291107	420464	323787	328983	275252	314364	467380	305336	294820	336387	358938	357089	313042	328920	67705.6
	224.229	151.04		1.30905e+06	1.19036e+06	1.36634e+06	1.30106e+06	1.26018e+06	1.27295e+06	1.52013e+06	1.50921e+06	1.56347e+06	1.38944e+06	1.34827e+06	1.42255e+06	1.67325e+06	1.57583e+06	1.24206e+06	1.22759e+06	1.70497e+06	1.87555e+06	1.2145e+06	1.33456e+06	1.15048e+06	1.2604e+06
	139.994	131.071		1.20156e+06	1.19768e+06	1.26291e+06	1.16893e+06	1.20419e+06	1.20548e+06	1.33855e+06	1.26951e+06	1.38855e+06	1.33997e+06	1.3713e+06	1.31381e+06	1.32508e+06	1.29252e+06	1.30413e+06	1.34835e+06	1.62716e+06	1.6125e+06	1.27062e+06	1.30549e+06	2.96939e+06	1.37706e+06
	648.128	314.968		1.34501e+06	1.35993e+06	1.37875e+06	1.50896e+06	1.47643e+06	1.5214e+06	1.48643e+06	1.46346e+06	1.35195e+06	1.38439e+06	1.2868e+06	1.51058e+06	1.28537e+06	1.37647e+06	1.32863e+06	1.31483e+06	1.41835e+06	1.32793e+06	1.41604e+06	1.34078e+06	1.40546e+06	1.33155e+06
	35.9678	442.23		1.77426e+06	2.17137e+06	1.31595e+06	1.40628e+06	1.0924e+06	1.27723e+06	1.41202e+06	1.57789e+06	1.5285e+06	1.49258e+06	1.37224e+06	1.44145e+06	1.44983e+06	1.36124e+06	1.61705e+06	1.40466e+06	1.12348e+06	1.22342e+06	888095	901632	1.22664e+06	1.21806e+06
	30.6168	349.971							52718.6	1.40082e+06	1.49578e+06	1.4951e+06	1.41033e+06	1.42853e+06	1.274e+06	1.59404e+06	1.61919e+06	1.52996e+06	1.54322e+06	2.39155e+06	2.51868e+06	2.39862e+06	2.16103e+06	3.65053e+06	2.22944e+06
Tricalcium phosphate	370.532	309.171		1.29135e+06	1.36645e+06	1.18832e+06	1.10412e+06	1.28902e+06	1.19862e+06	1.31104e+06	1.4532e+06	1.44493e+06	1.5167e+06	1.48025e+06	1.45256e+06	1.51505e+06	1.5488e+06	1.46609e+06	1.5287e+06	1.30457e+06	1.31826e+06	1.27688e+06	1.36092e+06	1.28835e+06	1.4708e+06
	400.956	340.203		1.29486e+06	1.29208e+06	1.31411e+06	1.30193e+06	1.3159e+06	1.25823e+06	1.40002e+06	1.48611e+06	1.27538e+06	1.47786e+06	1.5521e+06	1.44265e+06	1.53808e+06	1.50578e+06	1.40697e+06	1.44862e+06	1.35545e+06	1.09285e+06	1.26557e+06	1.23918e+06	1.26418e+06	1.58475e+06
	36.9086	142.998		1.69315e+06	1.31449e+06	1.4574e+06	1.52384e+06	1.13064e+06	1.25997e+06	1.04176e+06	1.43647e+06	1.53648e+06	1.1996e+06	1.50032e+06	1.49955e+06	1.46082e+06	1.35815e+06	1.54754e+06	1.34221e+06	1.11422e+06	1.36163e+06	1.36416e+06	1.1671e+06	1.27173e+06	1.48329e+06
Dimethyl dialkyl ammonium chloride	30.3408	507.969							81011.5	1.44774e+06	1.73458e+06	1.52178e+06	1.71133e+06	1.57515e+06	1.41841e+06	1.8046e+06	1.67347e+06	1.69718e+06	1.28359e+06	1.92677e+06	2.38062e+06	2.1465e+06	2.24052e+06	3.12923e+06	2.28545e+06
Nifurthiazole	397.469	253.217		478036	256651	2.6974e+06	2.54115e+06	1.88632e+06	1.04808e+06	1.43704e+06	1.4114e+06	1.27717e+06	1.38945e+06	1.31223e+06	1.39049e+06	1.3997e+06	1.46051e+06	1.47532e+06	1.53815e+06	197326	192666	278276	270464	3.15993e+06	2.93758e+06
	2.62377	195.855		1.69643e+06	1.44975e+06	1.33822e+06	1.48882e+06	1.51144e+06	1.19302e+06	1.31441e+06	1.46647e+06	1.47524e+06	1.44561e+06	1.26131e+06	931442	1.63837e+06	1.02595e+06	875755	1.53022e+06	1.66285e+06	1.48183e+06	1.56443e+06	857810	1.34347e+06	1.41345e+06
	30.6172	383.958		1.60803e+06	1.57942e+06	1.58389e+06	1.59034e+06	1.29294e+06	1.56008e+06	1.26945e+06	1.12078e+06	1.38688e+06	1.50834e+06	1.40005e+06	1.25679e+06	1.16408e+06	1.48631e+06	1.53729e+06	1.21328e+06	1.07432e+06	1.04689e+06	1.3327e+06	1.09878e+06	1.3602e+06	1.45865e+06
	30.8845	353.948		1.59007e+06	1.55955e+06	1.40561e+06	1.66025e+06	1.0817e+06	1.57126e+06	1.11487e+06	1.30285e+06	1.32537e+06	1.48475e+06	1.36981e+06	1.38721e+06	1.27765e+06	1.3809e+06	1.42288e+06	1.2511e+06	1.03212e+06	1.03529e+06	1.36011e+06	1.2255e+06	1.442e+06	1.60153e+06
	134.788	175.061		1.01e+06	1.10599e+06	1.16405e+06	1.09307e+06	1.19934e+06	1.18724e+06	1.41785e+06	1.50112e+06	1.29983e+06	1.34162e+06	1.38196e+06	1.35519e+06	1.39624e+06	1.48207e+06	1.46763e+06	1.30067e+06	1.59533e+06	1.73087e+06	1.53711e+06	1.54417e+06	1.50678e+06	1.26005e+06
	30.0828	330.028		1.95344e+06	1.46008e+06	1.30819e+06	1.25476e+06	1.76398e+06	1.24764e+06	1.31091e+06	1.49913e+06	1.24414e+06	1.26638e+06	1.40518e+06	1.47118e+06	1.33919e+06	1.43921e+06	1.37987e+06	1.51362e+06	1.1379e+06	1.2695e+06	1.20617e+06	1.50422e+06	843095	1.05465e+06
Sodium arsenite	642.01	128.901		1.45632e+06	1.43637e+06	1.08113e+06	1.46068e+06	1.48136e+06	1.215e+06	995151	1.29507e+06	1.30945e+06	1.15226e+06	1.16748e+06	1.30554e+06	1.40624e+06	1.5288e+06	1.44081e+06	1.23332e+06	1.47818e+06	1.38937e+06	1.65282e+06	1.2227e+06	1.74268e+06	1.37787e+06
	644.682	127.04		1.40191e+06	1.68829e+06	1.39055e+06	1.46315e+06	1.20774e+06	1.18732e+06	1.57231e+06	1.15345e+06	1.56247e+06	1.13088e+06	1.08764e+06	1.08821e+06	1.3984e+06	1.3411e+06	1.19662e+06	1.43627e+06	1.35319e+06	979517	1.79129e+06	1.49199e+06	1.33624e+06	1.51373e+06
N-Glycoloyl-neuramite	513.005	324.254		1.35086e+06	802974	792615	1.0818e+06	1.39322e+06	621128	1.76687e+06	1.93471e+06	1.55492e+06	1.40718e+06	1.40921e+06	1.65932e+06	1.21204e+06	1.20042e+06	975667	1.23197e+06	1.39893e+06	1.21407e+06	1.53222e+06	2.08611e+06	1.65914e+06	1.36383e+06
	34.4948	132.066		1.44868e+06	1.34715e+06	1.35295e+06	1.67398e+06	1.12466e+06	1.32336e+06	1.30548e+06	1.54163e+06	1.27948e+06	1.33546e+06	1.53408e+06	1.11238e+06	1.24352e+06	1.49173e+06	1.50759e+06	1.33554e+06	1.29204e+06	1.34117e+06	1.18608e+06	1.31437e+06	1.30919e+06	1.24836e+06
	646.813	86.0076		1.45888e+06	1.26178e+06	1.50286e+06	1.06314e+06	1.18176e+06	1.62064e+06	1.83044e+06	1.79096e+06	1.00703e+06	1.19604e+06	1.03591e+06	1.3611e+06	1.17746e+06	1.13525e+06	1.14117e+06	1.38239e+06	1.39226e+06	1.38328e+06	1.39185e+06	1.66539e+06	1.02418e+06	1.57283e+06
4-Amino-5-hydroxymethyl-2-methylpyrimidine diphosphate	32.2227	298.114		533543	656776	862134	792382	586603	635896	1.35084e+06	1.11613e+06	1.37606e+06	1.35869e+06	1.67502e+06	1.17958e+06	1.43775e+06	1.50651e+06	1.42225e+06	1.2567e+06	1.80445e+06	2.1313e+06	2.02642e+06	1.62891e+06	2.15955e+06	2.05425e+06
	103.287	172.83		108546	1.77621e+06	134236	1.11331e+06	2.10797e+06	708409	1.31303e+06	2.17282e+06	1.30174e+06	1.28591e+06	1.96304e+06	1.8624e+06	1.28624e+06	1.33351e+06	1.46978e+06	1.34302e+06	1.44058e+06	1.31838e+06	1.59475e+06	1.32459e+06	1.28177e+06	1.29992e+06
Nifursol	477.44	364.21		1.00952e+06	479144	931407	584894	912486	318814	1.66009e+06	1.67533e+06	1.70005e+06	1.92685e+06	1.75004e+06	1.72595e+06	1.19932e+06	1.04225e+06	1.13389e+06	1.1128e+06	2.10474e+06	1.93779e+06	1.66359e+06	1.59564e+06	1.67052e+06	1.36534e+06
	28.1352	204.99		1.13447e+06	1.66065e+06	1.07323e+06	1.30928e+06	1.05091e+06	1.34803e+06	1.22617e+06	1.22031e+06	1.39e+06	1.19465e+06	1.28955e+06	1.37251e+06	1.27185e+06	1.40827e+06	1.44889e+06	1.3285e+06	1.38385e+06	1.54405e+06	1.86679e+06	1.90852e+06	965790	1.09589e+06
	28.4774	378.981		1.06371e+06	1.53238e+06	942475	1.2721e+06	1.13997e+06	1.18755e+06	1.31282e+06	1.33562e+06	1.42465e+06	1.2723e+06	1.32404e+06	1.37197e+06	1.40242e+06	1.18227e+06	1.22352e+06	1.44451e+06	2.01444e+06	1.96339e+06	1.54042e+06	1.4318e+06	1.01172e+06	1.01273e+06
	45.3807	337.089		1.46305e+06	1.43984e+06	1.27388e+06	1.21997e+06	1.28504e+06	1.47177e+06	1.31449e+06	1.32726e+06	1.47764e+06	240261	1.30549e+06	1.28424e+06	1.44491e+06	1.43364e+06	1.44198e+06	1.51621e+06	1.28011e+06	1.45607e+06	1.52731e+06	1.50584e+06	1.3641e+06	1.321e+06
N-(3,5-Dichlorophenyl)succinimide	64.2032	243.062		1.41083e+06	926456	1.02946e+06	1.09652e+06	1.016e+06	590183	1.47796e+06	1.49078e+06	1.53651e+06	1.52899e+06	1.16032e+06	1.55034e+06	1.52116e+06	1.45919e+06	1.5579e+06	1.13241e+06	1.32979e+06	1.31982e+06	1.84322e+06	1.9456e+06	1.35154e+06	1.05461e+06
Diatretin 2	238.407	144.111		1.94322e+06	1.12198e+06	1.32424e+06	1.06458e+06	1.20375e+06	1.53852e+06	1.28819e+06	888135	1.24624e+06	1.02255e+06	1.17687e+06	1.86443e+06	1.13639e+06	1.80449e+06	1.07823e+06	1.17e+06	2.04463e+06	1.05401e+06	2.077e+06	1.08888e+06	1.12285e+06	1.06178e+06
	30.0781	104.035		901807	936487	993976	924409	868924	896628	1.28862e+06	1.28779e+06	1.05778e+06	1.24674e+06	1.23146e+06	1.38047e+06	1.53509e+06	1.65007e+06	1.29813e+06	1.22891e+06	1.43606e+06	1.51376e+06	1.90684e+06	1.76199e+06	2.32334e+06	1.64315e+06
	641.204	129.473		1.53661e+06	1.20907e+06	1.24884e+06	1.23415e+06	1.25873e+06	1.10107e+06	1.41933e+06	1.48152e+06	1.53304e+06	1.30085e+06	1.25464e+06	1.34078e+06	1.74909e+06	1.36361e+06	1.29824e+06	1.20037e+06	1.51743e+06	1.23116e+06	1.1614e+06	1.28678e+06	1.30377e+06	1.27557e+06
	30.0832	364.008						15255.7	16797.2	1.35274e+06	1.62254e+06	1.33107e+06	1.29268e+06	1.3017e+06	1.51011e+06	1.55533e+06	1.66716e+06	1.51132e+06	1.35713e+06	2.50331e+06	2.81517e+06	2.56144e+06	2.52077e+06	2.46553e+06	1.82805e+06
	27.6553	289.032		1.37121e+06	588532	2.25361e+06	1.48717e+06	832127	668650	1.38378e+06	1.14673e+06	1.39659e+06	1.25632e+06	1.37429e+06	1.32717e+06	1.50508e+06	1.44719e+06	1.34069e+06	1.30528e+06	1.84097e+06	1.3172e+06	1.26298e+06	1.6148e+06	1.58154e+06	889338
	642.819	165.055		1.37461e+06	1.3013e+06	1.21634e+06	1.09691e+06	1.41774e+06	1.40974e+06	948163	1.34764e+06	1.2082e+06	1.21434e+06	930934	1.2005e+06	1.31194e+06	857963	1.61116e+06	1.54312e+06	1.35122e+06	1.62498e+06	1.57896e+06	1.42999e+06	1.71253e+06	1.49465e+06
	32.4948	225.028		1.74591e+06	1.63133e+06	1.14077e+06	1.54005e+06	1.22026e+06	1.25711e+06	1.28891e+06	1.28585e+06	1.67012e+06	1.42774e+06	1.32168e+06	1.45508e+06	1.42285e+06	1.24079e+06	1.55107e+06	1.22901e+06	1.13923e+06	1.17482e+06	1.3586e+06	650335	1.22621e+06	1.14186e+06
	262.514	517.098		1.32706e+06	1.39303e+06	1.33199e+06	1.27753e+06	1.35837e+06	1.25965e+06	1.36068e+06	1.2701e+06	1.35866e+06	1.27475e+06	1.34299e+06	1.33029e+06	1.3763e+06	1.34467e+06	1.29308e+06	1.3047e+06	1.27412e+06	1.3341e+06	1.29212e+06	1.398e+06	1.34298e+06	1.25881e+06
	135.053	135.031		729335	762365	505283	453483	789095	748020	1.17018e+06	1.1595e+06	1.16139e+06	1.20709e+06	1.5498e+06	1.29248e+06	1.35684e+06	1.43174e+06	1.46967e+06	1.40136e+06	2.2623e+06	2.70111e+06	1.9758e+06	2.10728e+06	1.45763e+06	1.32836e+06
	495.433	218.986		1.36277e+06	1.42575e+06	1.35283e+06	1.3711e+06	1.39402e+06	1.33965e+06	1.13366e+06	1.13785e+06	1.52881e+06	962512	1.3401e+06	1.34491e+06	932704	1.74612e+06	1.00272e+06	1.58553e+06	1.29505e+06	1.35637e+06	1.2912e+06	1.24921e+06	1.48242e+06	1.33482e+06
Dehydroascorbide(1-)	155.083	172.098		1.40895e+06	1.40842e+06	1.27477e+06	1.27257e+06	1.52405e+06	1.26712e+06	1.42633e+06	1.42351e+06	1.35231e+06	1.25404e+06	1.25054e+06	1.31577e+06	1.52478e+06	1.52627e+06	1.43414e+06	1.02489e+06	1.33602e+06	1.42631e+06	957000	1.5123e+06	1.02245e+06	1.0213e+06
Pemirolast	381.589	227.201		604197	485284	1.93788e+06	1.65524e+06	1.50658e+06	1.68965e+06	1.18412e+06	1.33866e+06	1.29364e+06	1.19167e+06	1.25164e+06	1.23747e+06	1.31825e+06	1.25211e+06	1.19372e+06	1.25918e+06	1.07898e+06	1.27019e+06	805985	1.14469e+06	2.36657e+06	1.89523e+06
	646.288	272.883		1.21922e+06	1.51444e+06	1.20736e+06	1.23446e+06	1.22131e+06	1.36027e+06	1.15622e+06	1.25197e+06	1.12122e+06	1.18912e+06	1.21316e+06	1.13028e+06	1.33336e+06	1.3326e+06	1.44312e+06	1.39239e+06	1.3571e+06	1.55219e+06	1.58318e+06	1.35987e+06	1.52924e+06	1.25558e+06
	401.228	600.323		870146	729429	676274	529826	971534	815714	1.28552e+06	1.2794e+06	1.28242e+06	1.30422e+06	1.41422e+06	1.36452e+06	1.2299e+06	1.31236e+06	1.29915e+06	1.34967e+06	2.52144e+06	2.50292e+06	2.53818e+06	1.99655e+06	828314	791018
	290.149	314.241		1.29001e+06	1.30922e+06	1.29683e+06	1.26758e+06	1.14411e+06	1.3967e+06	1.27061e+06	1.27669e+06	1.31995e+06	1.39084e+06	1.30108e+06	1.31767e+06	1.28699e+06	1.34248e+06	1.30707e+06	1.37137e+06	1.31725e+06	1.36715e+06	1.34125e+06	1.29068e+06	1.34571e+06	1.30216e+06
	442.671	309.204		1.27698e+06	1.01895e+06	1.09374e+06	1.09542e+06	1.37199e+06	917890	1.38831e+06	1.35489e+06	1.42025e+06	1.34972e+06	1.42891e+06	1.40122e+06	1.53251e+06	1.55962e+06	1.58466e+06	1.49061e+06	1.37497e+06	1.31609e+06	1.17727e+06	1.18739e+06	1.15197e+06	1.27547e+06
	31.6877	514.049		1.73855e+06	1.7777e+06	1.68619e+06	1.88412e+06	1.66746e+06	1.81092e+06	1.43831e+06	1.18782e+06	1.42856e+06	1.41579e+06	1.20947e+06	1.42117e+06	1.2259e+06	1.20525e+06	1.10599e+06	1.39724e+06	584502	773078	811517	952771	1.07713e+06	944928
	658.467	277.95		1.23548e+06	1.27457e+06	1.34435e+06	1.346e+06	1.39079e+06	1.36794e+06	1.28753e+06	1.45492e+06	1.35318e+06	1.41868e+06	1.61834e+06	1.33326e+06	1.44546e+06	1.18374e+06	1.06282e+06	1.09888e+06	1.28872e+06	1.29641e+06	1.30839e+06	1.26558e+06	1.1754e+06	968249
Diatretin 2	255.531	144.111		1.1636e+06	1.11045e+06	1.20343e+06	1.21702e+06	1.6323e+06	1.0797e+06	1.21061e+06	1.41897e+06	1.39776e+06	1.07934e+06	1.23683e+06	1.63942e+06	1.21283e+06	1.31119e+06	1.48933e+06	1.19079e+06	1.6919e+06	1.41639e+06	1.17819e+06	1.29197e+06	1.10794e+06	1.12451e+06
	30.7372	319.961		19355.3			19649.7			1.44423e+06	1.29766e+06	1.31045e+06	1.12327e+06	1.37566e+06	1.29584e+06	1.32755e+06	1.28738e+06	1.22683e+06	1.16507e+06	2.50707e+06	2.65942e+06	2.63163e+06	2.19219e+06	3.44259e+06	2.06887e+06
	337.514	240.058		1.31515e+06	1.3203e+06	1.28277e+06	1.23121e+06	1.28562e+06	1.26664e+06	1.18532e+06	1.32028e+06	1.39245e+06	1.28489e+06	1.31528e+06	1.28068e+06	1.27932e+06	1.36903e+06	1.36181e+06	1.36079e+06	1.20421e+06	1.19989e+06	1.16392e+06	1.35181e+06	1.23902e+06	1.26068e+06
	27.6759	230.015		891386	668174	1.37824e+06	1.349e+06	1.33279e+06	1.67467e+06	1.14584e+06	1.39402e+06	1.15332e+06	1.32485e+06	1.23399e+06	1.33746e+06	1.25646e+06	1.12199e+06	1.32908e+06	1.36448e+06	1.20539e+06	1.24969e+06	1.79986e+06	1.58761e+06	1.27073e+06	1.18417e+06
	457.124	328.236		1.45257e+06	1.202e+06	1.34403e+06	885675	1.79265e+06	624911	1.19418e+06	1.14764e+06	1.14794e+06	1.21424e+06	1.20267e+06	1.25611e+06	1.39494e+06	1.43068e+06	1.42568e+06	1.40491e+06	1.28127e+06	1.68419e+06	1.57095e+06	1.53188e+06	1.11887e+06	940916
	22.595	195.855		978801	1.04604e+06	1.41245e+06	967420	1.23809e+06	1.02081e+06	1.9278e+06	1.9876e+06	1.10796e+06	1.51418e+06	1.71644e+06	1.55743e+06	1.25349e+06	1.47736e+06	1.25816e+06	863848	1.15652e+06	596883	1.1601e+06	1.44496e+06	1.26523e+06	1.22645e+06
	287.491	158.126		1.53473e+06	1.2745e+06	1.31743e+06	1.29791e+06	601456	1.25946e+06	1.22601e+06	1.34087e+06	1.33307e+06	1.30907e+06	1.28928e+06	1.22231e+06	1.37734e+06	1.39421e+06	1.3162e+06	1.3692e+06	1.18852e+06	1.28791e+06	1.30906e+06	1.20933e+06	1.27375e+06	1.43667e+06
	45.6384	306.057		1.02509e+06	1.11186e+06	1.36143e+06	1.4837e+06	1.04809e+06	1.41387e+06	1.01822e+06	1.02449e+06	1.01103e+06	981862	1.58176e+06	979852	1.01144e+06	1.09873e+06	1.11302e+06	1.08313e+06	1.48258e+06	1.59756e+06	1.5503e+06	2.27019e+06	1.48637e+06	1.41381e+06
	30.885	275.047		1.05291e+06	1.08063e+06	859211	658079	964918	1.01729e+06	1.48902e+06	1.27567e+06	1.34955e+06	1.11275e+06	1.55008e+06	1.30118e+06	1.41869e+06	1.2727e+06	1.17374e+06	1.23944e+06	1.46941e+06	1.5477e+06	1.87105e+06	1.73844e+06	1.44276e+06	1.25852e+06
	477.438	362.239		1.05942e+06	485722	859833	566364	865379	371248	1.42742e+06	1.50243e+06	1.5672e+06	1.58856e+06	1.45043e+06	1.58882e+06	1.23296e+06	1.09484e+06	970051	1.16174e+06	2.28793e+06	2.11777e+06	1.8339e+06	770572	1.75399e+06	1.50335e+06
	439.997	302.22		1.03698e+06	689549	998831	722319	1.43231e+06	573901	1.29152e+06	1.21737e+06	1.20756e+06	1.15782e+06	1.2636e+06	1.21165e+06	1.29252e+06	1.34185e+06	1.36586e+06	1.41693e+06	1.81958e+06	2.11928e+06	1.77153e+06	1.7051e+06	1.39385e+06	1.02569e+06
	30.9391	308.032						35148.6	36182.8	1.09363e+06	1.06678e+06	1.04962e+06	1.1447e+06	1.01863e+06	950859	875547	1.09477e+06	889356	888453	2.62333e+06	3.55949e+06	3.47678e+06	3.07372e+06	3.51974e+06	1.4561e+06
	30.0825	259.94		16100.3				66119.1	16449	1.40763e+06	1.25136e+06	1.10647e+06	1.1764e+06	1.29012e+06	1.20228e+06	1.15348e+06	1.23735e+06	1.27787e+06	1.07276e+06	1.98438e+06	2.31321e+06	3.36766e+06	2.25457e+06	3.49443e+06	2.09698e+06
	37.0519	415.255		1.99971e+06	1.05294e+06	1.96274e+06	2.31898e+06	938185	1.07199e+06	1.0914e+06	1.22166e+06	1.18254e+06	1.29127e+06	1.27873e+06	1.34159e+06	1.2396e+06	1.15645e+06	1.21868e+06	1.28418e+06	1.58999e+06	1.92432e+06	743297	620602	441636	681835
	196.537	159.102		1.07251e+06	1.10301e+06	1.11896e+06	981141	1.08509e+06	1.23743e+06	1.25462e+06	1.18248e+06	1.29843e+06	1.29015e+06	1.21829e+06	1.24266e+06	1.25748e+06	1.22467e+06	1.22926e+06	1.22129e+06	1.85429e+06	1.74352e+06	1.11664e+06	1.34416e+06	1.20714e+06	1.22657e+06
	236.542	445.113		1.27155e+06	1.21342e+06	1.25927e+06	1.26852e+06	1.30496e+06	1.39472e+06	1.33884e+06	1.27834e+06	1.23517e+06	1.28025e+06	1.18178e+06	1.28149e+06	1.04718e+06	1.27323e+06	1.2672e+06	1.28918e+06	1.21398e+06	1.00699e+06	1.21644e+06	1.31763e+06	1.2362e+06	1.32994e+06
	31.1478	159.992		1.42739e+06	1.35435e+06	1.40456e+06	1.19862e+06	1.34134e+06	1.11164e+06	1.29968e+06	1.23739e+06	1.24355e+06	1.10561e+06	1.28393e+06	1.30602e+06	1.40149e+06	1.33737e+06	1.10586e+06	1.42067e+06	1.24579e+06	986135	1.03094e+06	1.37496e+06	1.12182e+06	1.15815e+06
	58.4983	162.903		1.24781e+06	1.30799e+06	1.12836e+06	1.14918e+06	1.13488e+06	1.2257e+06	1.24096e+06	1.44991e+06	1.30211e+06	1.22664e+06	1.20858e+06	1.27977e+06	1.31717e+06	1.29734e+06	1.29913e+06	1.33836e+06	1.16502e+06	1.20202e+06	1.17272e+06	1.29777e+06	1.24377e+06	1.20071e+06
	163.749	162.903		1.18157e+06	1.14846e+06	1.18742e+06	1.23818e+06	1.33496e+06	1.20441e+06	1.18995e+06	1.36414e+06	1.1429e+06	1.19423e+06	1.38372e+06	1.23302e+06	1.22949e+06	1.29766e+06	1.33053e+06	1.22276e+06	1.21897e+06	1.25831e+06	1.18176e+06	1.06198e+06	1.31112e+06	1.40676e+06
	30.617	447.948						37488.4	51856.5	1.1817e+06	1.34802e+06	1.27902e+06	1.42291e+06	1.47396e+06	1.43643e+06	1.4527e+06	1.35463e+06	1.46537e+06	1.2151e+06	1.92701e+06	2.23449e+06	2.16644e+06	1.98554e+06	3.08682e+06	2.18255e+06
Sucrose	505.521	341.289		716526	470612	212305	307552	408119	455699	2.20179e+06	2.35691e+06	2.38521e+06	2.1472e+06	1.94069e+06	2.23251e+06	2.20874e+06	2.36579e+06	2.16305e+06	2.56987e+06	428508	284704	373973	385036	454451	226222
	131.303	203.049		1.69908e+06	1.78843e+06	1.50058e+06	1.64495e+06	1.68541e+06	1.73668e+06	1.66875e+06	778996	1.59162e+06	1.61975e+06	1.57501e+06	1.63191e+06	1.61062e+06	1.62101e+06	896228	1.60285e+06	50570.8	713723	94796	140928	1.48812e+06	80708.6
	34.3611	395.127		1.20671e+06	1.25038e+06	1.26019e+06	1.30601e+06	1.21414e+06	1.45246e+06	1.26216e+06	1.3995e+06	1.29886e+06	1.16565e+06	995600	1.04306e+06	1.31809e+06	1.12379e+06	1.34419e+06	1.11559e+06	1.149e+06	886079	1.36573e+06	1.47679e+06	1.35945e+06	1.18624e+06
Pydanon	209.528	187.134		1.28525e+06	1.38814e+06	1.35293e+06	1.36374e+06	1.27924e+06	910075	919093	1.33054e+06	1.31992e+06	946146	1.25705e+06	1.24351e+06	914136	969024	1.00751e+06	1.40941e+06	2.01582e+06	1.48202e+06	1.37469e+06	1.40877e+06	969094	925643
	267.36	340.106		1.22529e+06	1.25203e+06	1.34194e+06	1.28767e+06	1.30244e+06	1.13577e+06	1.17137e+06	1.47624e+06	1.34965e+06	1.01289e+06	976321	980464	1.23886e+06	1.37404e+06	1.66632e+06	1.35921e+06	1.08931e+06	1.1742e+06	1.19802e+06	1.11688e+06	1.14164e+06	1.15595e+06
	513.003	564.507		1.01313e+06	397866	914465	950933	1.35357e+06	471150	1.38748e+06	1.40451e+06	1.38355e+06	1.62386e+06	1.5841e+06	1.51314e+06	1.36154e+06	1.03262e+06	972184	1.08221e+06	1.32552e+06	963644	1.6202e+06	1.9345e+06	1.69601e+06	1.03091e+06
	103.851	241.802		1.22365e+06	1.28206e+06	1.22725e+06	1.21094e+06	1.21855e+06	763711	1.25738e+06	1.41749e+06	1.25421e+06	1.19651e+06	1.22322e+06	1.19338e+06	1.2956e+06	1.31535e+06	1.35187e+06	1.29016e+06	1.31489e+06	837118	1.19568e+06	1.27678e+06	1.32567e+06	1.30038e+06
Radon-222	22.5853	220.995		1.22607e+06	1.37772e+06	1.51525e+06	876936	1.2788e+06	875688	1.08122e+06	1.6376e+06	1.03608e+06	1.31297e+06	1.40824e+06	1.19719e+06	1.69853e+06	1.35917e+06	1.44817e+06	1.44894e+06	917188	1.27446e+06	1.126e+06	1.40121e+06	890648	576623
	205.255	401.077		1.08244e+06	1.23102e+06	1.08426e+06	1.05698e+06	1.11384e+06	1.11302e+06	1.08492e+06	1.29357e+06	1.65896e+06	1.1109e+06	1.21352e+06	1.53207e+06	1.13548e+06	1.20005e+06	1.14549e+06	1.55598e+06	1.07212e+06	1.25712e+06	1.16613e+06	1.16019e+06	1.08788e+06	1.58204e+06
	31.9564	285.112		211406	104893	180448	179177	38738.5	50312.1	1.68759e+06	1.66406e+06	1.498e+06	1.41345e+06	1.69992e+06	1.3681e+06	1.59386e+06	1.512e+06	1.56475e+06	1.53728e+06	1.19376e+06	1.80066e+06	2.02756e+06	1.39402e+06	2.81173e+06	1.39181e+06
4-Bromophenol	30.6069	172.001		750982	5.85545e+06	775739	789847	557476	648122	994393	1.05915e+06	1.00194e+06	894786	959166	1.0529e+06	889871	814296	1.07308e+06	819675	764204	972508	1.16288e+06	1.26943e+06	2.04272e+06	1.75609e+06
4-Hydroxylamino-2,6-dinitrotoluene	369.873	212.137		1.14715e+06	1.18489e+06	1.19501e+06	1.1487e+06	1.23245e+06	1.17319e+06	1.21709e+06	1.23367e+06	1.17572e+06	1.19539e+06	1.24006e+06	1.16486e+06	1.2296e+06	1.25558e+06	1.24866e+06	1.21071e+06	1.18193e+06	1.19128e+06	1.32332e+06	1.32738e+06	1.19935e+06	1.20693e+06
	648.43	182.013		1.15274e+06	1.17328e+06	1.16381e+06	1.28097e+06	1.2272e+06	1.15538e+06	1.24761e+06	1.22957e+06	1.22138e+06	1.12614e+06	1.15284e+06	1.19274e+06	1.18982e+06	1.29018e+06	1.28939e+06	1.29142e+06	1.32002e+06	1.12117e+06	1.1272e+06	1.16368e+06	1.36087e+06	1.18126e+06
Tris(1-aziridinyl)phosphine oxide	318.259	172.142		1.10121e+06	1.03808e+06	1.08277e+06	1.21974e+06	1.1411e+06	1.10934e+06	1.04323e+06	1.01374e+06	1.46599e+06	1.28576e+06	1.11628e+06	1.06944e+06	1.08441e+06	1.1857e+06	1.18695e+06	1.11794e+06	1.18277e+06	1.24977e+06	1.74475e+06	1.11415e+06	1.54549e+06	1.55413e+06
	36.5021	195.125		1.90286e+06	1.66752e+06	1.02126e+06	1.51629e+06	1.46145e+06	1.18276e+06	1.01774e+06	1.28578e+06	1.1197e+06	1.24092e+06	1.65715e+06	1.27396e+06	1.15968e+06	988214	1.04144e+06	1.02806e+06	1.20583e+06	1.24895e+06	875449	885878	950833	836394
	50.3027	235.953		1.09311e+06	1.00024e+06	1.14113e+06	1.95261e+06	1.08656e+06	1.24464e+06	1.16611e+06	1.30488e+06	1.43272e+06	1.14615e+06	1.07722e+06	1.05953e+06	1.05608e+06	1.35085e+06	1.37409e+06	1.7105e+06	603853	1.2854e+06	603969	1.071e+06	1.78335e+06	994347
	330.24	221.154		1.13693e+06	1.17798e+06	1.19326e+06	1.24292e+06	1.2278e+06	1.17286e+06	1.13544e+06	1.22865e+06	1.21397e+06	1.22671e+06	1.20959e+06	1.14466e+06	1.17765e+06	1.24921e+06	1.22468e+06	1.21084e+06	1.20628e+06	1.2549e+06	1.23452e+06	1.23925e+06	1.16893e+06	1.20297e+06
	488.915	130.931		1.1178e+06	898808	1.35489e+06	1.31969e+06	1.26563e+06	973823	1.6731e+06	1.59785e+06	1.56233e+06	855211	1.47054e+06	1.22136e+06	1.21807e+06	616721	954431	1.14531e+06	1.14305e+06	1.07829e+06	1.20118e+06	1.16878e+06	1.23762e+06	1.37382e+06
	646.293	177.02		1.05513e+06	1.22826e+06	1.27688e+06	1.18898e+06	1.09361e+06	1.05468e+06	1.26051e+06	1.36888e+06	1.27393e+06	1.00544e+06	1.23071e+06	927061	1.1508e+06	1.00671e+06	1.88996e+06	1.44379e+06	1.34863e+06	1.10643e+06	1.13569e+06	820486	1.19992e+06	1.37321e+06
	647.897	455.013		1.06372e+06	1.05345e+06	1.35239e+06	1.43541e+06	1.35508e+06	1.27185e+06	1.32087e+06	1.3966e+06	1.28616e+06	1.28285e+06	1.26555e+06	1.43092e+06	1.23674e+06	990744	1.03905e+06	999949	1.15727e+06	1.03605e+06	1.16331e+06	1.0393e+06	1.15156e+06	1.10835e+06
	30.3507	477.959								1.44913e+06	1.07239e+06	1.20904e+06	1.45891e+06	1.34277e+06	1.28206e+06	1.19847e+06	1.23955e+06	1.49141e+06	1.28705e+06	1.87471e+06	2.0318e+06	2.15559e+06	1.88329e+06	3.16441e+06	2.28184e+06
	30.6069	368.979		1.35492e+06	1.36613e+06	1.12597e+06	992793	1.27284e+06	1.19062e+06	1.12982e+06	1.06013e+06	1.25115e+06	1.20912e+06	1.32356e+06	1.22928e+06	1.2534e+06	1.15482e+06	1.22282e+06	1.2856e+06	1.15814e+06	1.12124e+06	1.36091e+06	1.27894e+06	994255	1.08034e+06
	30.3518	89.1097		1.37659e+06	1.42757e+06	1.12347e+06	1.31618e+06	1.23823e+06	1.31813e+06	1.01745e+06	887799	993892	1.01782e+06	1.12413e+06	1.24377e+06	1.27639e+06	1.24109e+06	1.35356e+06	1.29048e+06	1.02373e+06	1.18547e+06	1.26005e+06	1.22697e+06	1.20745e+06	1.23029e+06
	430.776	539.354		1.3531e+06	1.04328e+06	1.24271e+06	1.20047e+06	1.33206e+06	1.10629e+06	1.23797e+06	1.29616e+06	1.20632e+06	1.25286e+06	1.2527e+06	1.30178e+06	1.14267e+06	1.15436e+06	1.15755e+06	1.10571e+06	1.43046e+06	1.44005e+06	1.09169e+06	1.05763e+06	1.11689e+06	808402
	538.412	155.865		1.15879e+06	831502	1.15308e+06	1.10399e+06	1.07126e+06	1.07046e+06	1.12123e+06	1.49514e+06	1.24124e+06	1.36127e+06	1.41742e+06	1.40285e+06	1.4984e+06	1.35954e+06	1.43584e+06	1.39398e+06	970816	986926	1.00458e+06	1.1916e+06	1.04302e+06	891774
	30.8852	255.971		1.31446e+06	1.04893e+06	1.51946e+06	1.00424e+06	875707	1.30693e+06	1.42376e+06	1.05063e+06	1.12006e+06	1.30375e+06	1.15463e+06	973701	949424	1.19835e+06	1.38549e+06	1.14035e+06	1.04499e+06	1.33317e+06	1.20185e+06	1.16283e+06	1.27649e+06	1.39033e+06
	199.93	325.056		1.13156e+06	1.16274e+06	1.14376e+06	1.2089e+06	1.21394e+06	1.1893e+06	1.21077e+06	1.24911e+06	1.20621e+06	1.18738e+06	1.18611e+06	1.1985e+06	1.202e+06	1.26652e+06	1.19249e+06	1.22187e+06	1.15429e+06	1.18267e+06	1.21614e+06	1.19071e+06	1.11113e+06	1.1528e+06
	32.2192	479.2		1.80139e+06	2.00277e+06	1.88423e+06	1.98465e+06	2.07614e+06	2.34133e+06	1.06099e+06	994061	1.17682e+06	1.16299e+06	1.05847e+06	1.08346e+06	1.31607e+06	1.21063e+06	1.13239e+06	1.23807e+06	168753	365071	578228	346111	720866	467807
	645.222	171.91		1.01207e+06	1.49735e+06	981619	982255	908007	1.08419e+06	897048	899785	879609	1.00245e+06	946461	954985	1.36104e+06	1.45015e+06	1.45157e+06	1.61525e+06	1.26489e+06	1.21854e+06	1.46291e+06	1.35243e+06	1.44992e+06	1.45185e+06
	36.2341	401.129		3.32103e+06	3.54244e+06	2.99862e+06	901135	2.83544e+06	140616	1.2169e+06	1.34492e+06	1.21689e+06	1.15145e+06	1.27374e+06	1.32062e+06	1.14958e+06	1.2141e+06	1.19201e+06	1.16961e+06	19595.2	56361.4		7397.89	3084.49	9405.86
	135.583	535.153		258296	153461	62147.5	17382.9	271872	226196	1.02841e+06	920988	1.1715e+06	1.06937e+06	1.07271e+06	1.04163e+06	1.10162e+06	1.09278e+06	1.02475e+06	1.06204e+06	3.12006e+06	4.31752e+06	2.08085e+06	2.90686e+06	1.13681e+06	938955
7-Methylxanthosine	417.933	298.246		1.1864e+06	1.11276e+06	1.09802e+06	1.09015e+06	1.25003e+06	1.03066e+06	1.24771e+06	1.18554e+06	1.21175e+06	1.23689e+06	1.21941e+06	1.24785e+06	1.29097e+06	1.34828e+06	1.32255e+06	1.27283e+06	1.21216e+06	1.13553e+06	1.13332e+06	1.07384e+06	1.06899e+06	1.09746e+06
	141.48	235.953		1.19265e+06	1.14992e+06	1.34071e+06	1.22087e+06	1.21431e+06	1.26977e+06	1.23317e+06	1.42822e+06	1.19013e+06	1.18408e+06	1.17184e+06	1.18484e+06	1.1514e+06	1.1495e+06	1.20924e+06	1.18282e+06	1.04965e+06	969024	1.32241e+06	853450	1.08694e+06	1.31372e+06
	293.913	194.887		1.16122e+06	1.2363e+06	1.14858e+06	1.18387e+06	1.22236e+06	1.12231e+06	1.31963e+06	1.15155e+06	1.30256e+06	1.26972e+06	1.09852e+06	1.19144e+06	1.1819e+06	1.14068e+06	1.20306e+06	1.21875e+06	1.21319e+06	1.08283e+06	1.17178e+06	1.12518e+06	1.18858e+06	1.10945e+06
Iodide	243.484	125.9		1.48651e+06	1.25166e+06	1.06404e+06	1.1184e+06	1.08717e+06	1.06694e+06	887123	991424	894366	1.00964e+06	1.01807e+06	1.28229e+06	1.38578e+06	1.19308e+06	1.13407e+06	1.04712e+06	2.18612e+06	1.27965e+06	1.15045e+06	1.25638e+06	1.36463e+06	852897
	146.564	186.15		182161	182921	193020	165325	80948.8	115420	1.19942e+06	1.2315e+06	1.22366e+06	1.20668e+06	1.15911e+06	1.23317e+06	1.17487e+06	1.19291e+06	1.18658e+06	1.26081e+06	2.80201e+06	3.1894e+06	1.71865e+06	1.89756e+06	1.78357e+06	1.6165e+06
	646.27	165.04		837947	1.37856e+06	1.06747e+06	1.18667e+06	1.28062e+06	885641	1.12155e+06	1.27139e+06	1.09903e+06	1.21001e+06	833938	1.07533e+06	1.26944e+06	1.29497e+06	1.38626e+06	1.1316e+06	1.3544e+06	1.30209e+06	1.29307e+06	1.44553e+06	1.20967e+06	1.03374e+06
	34.227	163.099		1.51221e+06	1.47234e+06	1.40936e+06	1.06679e+06	1.30848e+06	1.42689e+06	1.24208e+06	1.02808e+06	1.24691e+06	1.30167e+06	1.1655e+06	1.2162e+06	1.19252e+06	1.19255e+06	1.20006e+06	1.07128e+06	906008	961689	1.11006e+06	790405	1.0649e+06	1.07786e+06
Diamidafos	505.465	199.17		1.69637e+06	754599	2.96861e+06	1.05069e+06	750930	827913	1.60903e+06	1.80294e+06	1.47514e+06	904213	1.75928e+06	1.00303e+06	1.48375e+06	1.25662e+06	990921	1.03026e+06	1.15356e+06	570509	688459	959122	570297	637807
Nefazodone	30.885	469.002		829772	955262	1.06785e+06	863337	714844	1.10955e+06	1.22313e+06	1.20215e+06	1.01764e+06	1.12705e+06	1.39168e+06	1.22681e+06	1.34789e+06	1.08831e+06	1.3071e+06	1.25608e+06	1.29984e+06	1.19043e+06	1.46317e+06	1.57524e+06	1.30273e+06	1.35829e+06
	633.673	297.781		1.62226e+06	1.00337e+06	1.54742e+06	1.24905e+06	1.42266e+06	1.30373e+06	1.40282e+06	1.49815e+06	1.65163e+06	1.59121e+06	1.5985e+06	1.27935e+06	996030	994638	781953	788678	1.1752e+06	920525	429285	1.11426e+06	696327	834805
	203.419	185.118		1.1425e+06	1.0767e+06	1.2788e+06	1.03931e+06	1.14292e+06	1.13034e+06	1.1604e+06	1.12795e+06	1.03469e+06	1.1568e+06	1.04061e+06	1.14281e+06	1.89568e+06	1.33165e+06	1.10419e+06	771778	1.12598e+06	1.12084e+06	891853	1.54103e+06	925649	1.71803e+06
	644.925	152.035		1.05251e+06	962741	1.3145e+06	1.39315e+06	1.03002e+06	1.03619e+06	1.13737e+06	933353	1.25451e+06	940480	1.2263e+06	951195	1.27751e+06	986203	1.48424e+06	850808	1.48751e+06	964407	1.38715e+06	1.41161e+06	1.50867e+06	1.28361e+06
	31.1506	438.992		683349	1.10007e+06	889190	566561	965536	1.00114e+06	1.11682e+06	1.44878e+06	1.05631e+06	995179	1.02906e+06	1.2035e+06	1.17373e+06	1.0894e+06	1.02038e+06	1.13096e+06	1.51115e+06	1.70129e+06	1.69235e+06	1.49987e+06	1.63878e+06	1.12428e+06
	36.2373	283.141		2.28738e+06	1.71896e+06	2.57098e+06	2.53215e+06	1.17322e+06	1.27165e+06	906203	1.18564e+06	1.54082e+06	1.35928e+06	1.08012e+06	1.02433e+06	1.07484e+06	946819	1.12235e+06	1.00029e+06	661783	754504	258589	411899	374021	369422
	501.901	317.25		1.46408e+06	776533	1.67492e+06	1.21455e+06	1.55249e+06	892135	1.39895e+06	1.37764e+06	1.61939e+06	1.34557e+06	1.24925e+06	1.43946e+06	1.0016e+06	886225	994483	890925	1.31917e+06	893348	953827	946963	818775	879616
	27.6774	230.991		1.10029e+06	973593	1.42066e+06	1.35379e+06	1.43884e+06	1.13093e+06	1.06726e+06	1.20321e+06	1.16702e+06	1.20731e+06	1.18358e+06	1.06859e+06	1.25659e+06	1.14992e+06	1.27455e+06	1.01423e+06	1.06817e+06	1.12774e+06	1.35177e+06	1.1213e+06	885204	1.02265e+06
Glycerone phosphate	643.207	169.05		1.12024e+06	1.2284e+06	965603	776425	1.09798e+06	1.13801e+06	1.07414e+06	1.19389e+06	1.14146e+06	978076	1.16083e+06	1.20881e+06	1.22908e+06	1.32214e+06	1.20268e+06	1.24367e+06	1.44256e+06	1.33338e+06	1.24932e+06	1.25687e+06	1.03582e+06	1.18593e+06
	32.2217	216.099		728947	696865	637368	356022	779432	854356	1.1099e+06	1.03708e+06	1.30048e+06	1.05755e+06	1.03656e+06	1.20474e+06	1.20314e+06	1.2232e+06	1.21987e+06	1.31494e+06	1.9328e+06	2.39441e+06	1.59985e+06	1.13585e+06	1.44987e+06	1.30669e+06
Iodide	343.664	125.9		1.41729e+06	1.16967e+06	1.4574e+06	1.02312e+06	1.13624e+06	1.17744e+06	1.01403e+06	1.10783e+06	1.07958e+06	1.05402e+06	1.12823e+06	1.41437e+06	1.1479e+06	1.17228e+06	1.23319e+06	1.12402e+06	1.09208e+06	1.12599e+06	1.12807e+06	987538	1.07792e+06	1.25696e+06
	508.453	719.486		1.28866e+06	1.04099e+06	1.04005e+06	1.02974e+06	1.62485e+06	1.17675e+06	746735	987427	873618	1.04252e+06	1.01747e+06	1.32167e+06	1.1367e+06	1.13119e+06	1.09051e+06	1.16338e+06	1.90797e+06	1.55049e+06	1.12244e+06	1.03328e+06	1.11698e+06	1.01906e+06
	30.3492	622.955		1.92781e+06	1.65846e+06	1.47406e+06	1.47562e+06	1.50762e+06	1.39478e+06	1.41581e+06	1.05339e+06	1.07243e+06	1.13102e+06	1.24376e+06	787580	1.29992e+06	950542	1.26875e+06	1.28252e+06	879505	590014	527497	787596	657038	1.01052e+06
	648.163	656.996		1.1285e+06	983848	1.1973e+06	1.12017e+06	1.17185e+06	1.19159e+06	1.13035e+06	1.1536e+06	1.17106e+06	1.15543e+06	1.22354e+06	1.24845e+06	1.12728e+06	1.13998e+06	1.14072e+06	1.1137e+06	1.24469e+06	1.13944e+06	1.10785e+06	1.0955e+06	1.18986e+06	1.1871e+06
	51.8147	171.91		981773	899362	1.27497e+06	1.11011e+06	954350	1.01732e+06	1.60949e+06	1.31184e+06	930452	1.1916e+06	1.19457e+06	1.18515e+06	1.07705e+06	851955	1.12229e+06	979489	964395	993515	1.36391e+06	1.82308e+06	1.38349e+06	1.07628e+06
Mefluidide	560.236	309.279		210172	186181	211439	294470	462033	68509.9	1.13704e+06	1.26944e+06	1.33809e+06	1.19345e+06	1.02651e+06	1.15337e+06	1.26589e+06	1.43494e+06	624094	1.24575e+06	838934	597134	2.69908e+06	2.59489e+06	3.00331e+06	2.43866e+06
	28.0314	302.967		911813	1.49799e+06	946317	1.258e+06	1.03516e+06	1.23967e+06	1.06252e+06	1.07583e+06	1.12232e+06	1.27958e+06	1.12649e+06	1.12737e+06	1.05432e+06	1.06589e+06	1.3356e+06	1.00055e+06	903758	967967	1.62987e+06	1.75676e+06	936073	935000
	30.6078	512.94		1.39972e+06	1.61615e+06	1.45076e+06	1.24695e+06	1.24683e+06	1.34579e+06	786159	1.06545e+06	946301	1.10556e+06	1.21778e+06	915393	1.25993e+06	1.10032e+06	1.01662e+06	1.28078e+06	676893	929949	1.01593e+06	1.14409e+06	1.3061e+06	1.1617e+06
L-Threonylcarbamoyladenylate	512.993	491.322		1.25714e+06	466808	1.13025e+06	1.07613e+06	1.22628e+06	878164	1.47328e+06	1.51664e+06	1.23689e+06	1.5216e+06	1.33979e+06	1.45082e+06	1.10954e+06	971686	900455	1.0537e+06	1.2522e+06	904734	1.07619e+06	1.40815e+06	1.04552e+06	933010
	427.695	437.286		759401	638988	752837	781850	902411	759298	1.16879e+06	1.22637e+06	1.18714e+06	1.213e+06	1.14334e+06	1.26988e+06	1.12354e+06	1.07617e+06	1.09798e+06	1.16029e+06	1.85923e+06	2.24296e+06	1.32179e+06	1.55544e+06	1.0178e+06	911662
Diamidafos	339.384	199.17		2.54041e+06	559131	2.01545e+06	1.09386e+06	1.17155e+06	1.01266e+06	939040	1.35487e+06	1.06614e+06	916245	1.17567e+06	1.12158e+06	1.01101e+06	961598	1.05252e+06	985854	957165	935819	895964	644121	1.59063e+06	1.068e+06
	648.161	82.0031		1.05596e+06	1.21391e+06	1.13664e+06	1.2078e+06	1.11391e+06	1.02114e+06	1.04001e+06	1.08764e+06	1.17234e+06	1.23275e+06	1.17044e+06	1.17413e+06	1.06638e+06	1.14632e+06	1.18312e+06	1.24147e+06	1.08285e+06	1.242e+06	1.03139e+06	1.18716e+06	1.18234e+06	1.05376e+06
	629.982	107.923		1.17058e+06	1.1704e+06	1.18255e+06	1.39523e+06	968499	1.29464e+06	995992	1.0815e+06	1.17085e+06	924802	1.37033e+06	991545	1.08747e+06	1.29256e+06	1.13804e+06	1.09976e+06	1.30623e+06	892316	1.16738e+06	1.00739e+06	1.00905e+06	1.25236e+06
	293.865	511.301		1.26923e+06	134502	1.05758e+07	6.02334e+06	67705.6	3220.2	664397	694802	645629	669284	642340	736197	694299	719764	681396	699898
	523.169	242.176		531523	373863	550045	639585	817507	1.10542e+06	1.69098e+06	1.91951e+06	1.8552e+06	1.8609e+06	1.89487e+06	1.91006e+06	1.44759e+06	1.85259e+06	1.91091e+06	1.3864e+06	564882	414540	377623	900536	349060	567940
	133.977	306.057		1.08511e+06	1.0764e+06	1.00576e+06	1.02507e+06	1.1233e+06	1.02193e+06	913140	1.18444e+06	1.07558e+06	1.02203e+06	1.06716e+06	1.15423e+06	1.07557e+06	1.14065e+06	1.16458e+06	1.16542e+06	1.4526e+06	1.4046e+06	1.27886e+06	1.18322e+06	1.11516e+06	1.06672e+06
Diallat	351.953	269.212		1.04514e+06	1.08945e+06	1.02959e+06	1.02487e+06	1.10878e+06	1.59428e+06	1.09897e+06	1.07003e+06	1.09487e+06	1.09025e+06	1.1023e+06	1.18492e+06	1.15715e+06	1.12994e+06	1.12462e+06	1.13989e+06	1.07657e+06	1.10633e+06	1.11478e+06	1.03649e+06	1.20686e+06	1.15549e+06
	507.374	112.01		596012	1.63149e+06	721082	1.0413e+06	636042	994220	1.1497e+06	1.597e+06	1.44033e+06	1.56502e+06	1.67458e+06	1.10238e+06	1.08352e+06	839880	761530	1.01451e+06	1.32044e+06	1.55778e+06	827229	1.36273e+06	940281	874800
	29.6079	387.009		648397	1.44581e+06	1.31787e+06	1.05802e+06	715570	870976	1.0686e+06	992338	1.12564e+06	1.13535e+06	1.04268e+06	957666	1.11226e+06	1.41251e+06	1.14866e+06	943771	1.67968e+06	1.80096e+06	1.0999e+06	1.15452e+06	931041	1.06229e+06
	252.726	155.071		1.13389e+06	1.05027e+06	1.13128e+06	1.12123e+06	1.18393e+06	1.08049e+06	1.20632e+06	1.12698e+06	1.15311e+06	1.1474e+06	1.10599e+06	1.17674e+06	1.04716e+06	1.02083e+06	1.07646e+06	1.13677e+06	1.13775e+06	1.08968e+06	1.06849e+06	1.05494e+06	1.11173e+06	1.06265e+06
Diallat	375.786	269.212		1.10844e+06	1.1441e+06	1.1244e+06	1.03614e+06	1.07252e+06	1.01426e+06	1.04599e+06	1.18499e+06	1.09362e+06	1.08512e+06	1.12602e+06	1.11746e+06	1.14232e+06	1.19372e+06	1.28933e+06	1.23695e+06	1.03779e+06	1.03736e+06	1.09781e+06	1.01449e+06	1.1311e+06	1.06393e+06
	30.6181	338.968		1.13247e+06	1.02345e+06	1.29272e+06	1.11896e+06	1.1502e+06	1.07299e+06	1.00234e+06	1.05596e+06	1.21697e+06	986079	1.12959e+06	1.18007e+06	1.10505e+06	1.18882e+06	1.11281e+06	1.33458e+06	1.15994e+06	1.17389e+06	979760	1.44992e+06	815573	715577
	30.3484	478.994		1.43531e+06	1.30386e+06	1.34912e+06	1.14962e+06	1.5743e+06	1.17672e+06	879711	1.05572e+06	1.06686e+06	1.22309e+06	1.19393e+06	962595	1.01413e+06	1.27928e+06	1.14973e+06	1.17245e+06	1.07081e+06	1.01532e+06	1.02757e+06	1.30845e+06	448725	527226
	502.307	466.309		1.10643e+06	744983	1.21049e+06	1.16564e+06	1.32774e+06	765081	1.24217e+06	1.2456e+06	1.26293e+06	1.30208e+06	1.05928e+06	1.22527e+06	1.26252e+06	896162	1.15275e+06	938650	1.31078e+06	948400	1.11002e+06	1.21807e+06	1.01008e+06	877113
Ferrous lactate	60.3633	232.975		1.14579e+06	1.14558e+06	1.21559e+06	1.25181e+06	419469	1.20043e+06	1.20419e+06	1.34656e+06	1.25612e+06	1.13917e+06	1.17966e+06	1.22306e+06	1.10107e+06	1.05874e+06	1.0174e+06	1.0606e+06	1.10938e+06	1.09013e+06	1.0639e+06	1.06414e+06	1.02623e+06	1.05713e+06
Sevoflurane	643.882	199.048		1.2395e+06	1.03363e+06	1.14406e+06	1.06408e+06	1.0154e+06	1.21131e+06	858782	1.03033e+06	1.43688e+06	998280	936781	1.15601e+06	1.02381e+06	1.5241e+06	1.02546e+06	1.20937e+06	1.03604e+06	997998	1.30592e+06	999605	972398	1.02967e+06
	236.8	274.048		1.12777e+06	1.04774e+06	1.15789e+06	1.10299e+06	1.09398e+06	1.20604e+06	1.15166e+06	1.13563e+06	1.13331e+06	1.16873e+06	1.11957e+06	1.17021e+06	1.09565e+06	1.07126e+06	1.04187e+06	1.07864e+06	1.01366e+06	1.04408e+06	1.05882e+06	1.06212e+06	1.08782e+06	1.05793e+06
	207.395	154.037		1.0813e+06	1.16847e+06	1.12923e+06	910548	1.08826e+06	1.14313e+06	1.52364e+06	1.29718e+06	1.73983e+06	1.22808e+06	1.0585e+06	1.17781e+06	1.89753e+06	1.22642e+06	1.18339e+06	844555	149021	778169	203882	1.12682e+06	924733	1.32484e+06
	262.496	285.942		266603	1.13379e+06	634733	1.71256e+06	1.15336e+06	1.15555e+06	1.1079e+06	909262	1.89874e+06	720353	1.16641e+06	1.1278e+06	858165	1.02001e+06	1.01974e+06	1.38096e+06	1.13902e+06	1.10314e+06	1.24816e+06	1.10323e+06	1.15764e+06	1.13911e+06
	642.814	169.929		966217	1.0542e+06	962555	971523	1.02894e+06	1.08187e+06	1.10042e+06	1.30173e+06	1.09488e+06	986981	1.10688e+06	1.03289e+06	1.12674e+06	1.08864e+06	1.37003e+06	1.11085e+06	1.13921e+06	1.22763e+06	1.01209e+06	1.17804e+06	1.05206e+06	1.14481e+06
	267.065	175.025		917483	1.09275e+06	1.06719e+06	926263	1.15052e+06	1.0418e+06	984376	1.73145e+06	1.65653e+06	1.15685e+06	810426	1.41747e+06	860708	1.13743e+06	1.05604e+06	936073	985056	953804	1.02272e+06	1.02083e+06	1.09647e+06	1.07936e+06
	642.819	120.031		1.2325e+06	1.83487e+06	585311	1.05909e+06	1.1361e+06	1.07678e+06	1.13005e+06	1.23348e+06	845669	725271	1.15638e+06	1.2511e+06	1.17573e+06	1.52631e+06	778389	1.03243e+06	1.06841e+06	1.04705e+06	845306	1.01354e+06	1.30112e+06	1.04489e+06
	647.9	307.027		1.20715e+06	1.02908e+06	1.21158e+06	1.14649e+06	1.12935e+06	1.18759e+06	1.22895e+06	1.11062e+06	1.11592e+06	978413	1.12713e+06	1.15096e+06	1.13487e+06	1.06574e+06	1.0646e+06	1.17419e+06	957809	1.05152e+06	1.09364e+06	987347	928551	1.01265e+06
	30.3497	271.002		901643	775632	770754	965034	1.00961e+06	805569	931861	1.00804e+06	1.07499e+06	990193	826502	832395	893055	1.25154e+06	865841	1.12721e+06	1.69847e+06	1.84848e+06	1.66891e+06	1.561e+06	1.27707e+06	992572
2-Phosphoglycolate	350.091	155.027		1.04018e+06	1.07451e+06	1.06337e+06	1.09472e+06	1.05861e+06	1.0864e+06	1.03418e+06	1.15903e+06	1.13498e+06	1.02379e+06	1.07037e+06	1.16203e+06	1.07875e+06	1.0616e+06	1.10444e+06	1.12188e+06	1.14034e+06	1.08529e+06	1.05439e+06	1.23873e+06	1.09024e+06	1.05376e+06
	304.599	165.055		1.0669e+06	886907	1.22543e+06	906155	1.22349e+06	929319	1.3236e+06	1.00193e+06	1.25997e+06	1.14914e+06	1.21605e+06	1.19506e+06	1.05248e+06	1.01435e+06	863717	949698	1.08551e+06	1.16255e+06	991038	1.19997e+06	1.14143e+06	1.18397e+06
	32.3538	241.093		527939	581755	981970	746779	658787	517619	1.19044e+06	1.12741e+06	947456	1.15812e+06	1.09199e+06	921861	1.06727e+06	1.17699e+06	999102	1.20056e+06	1.65004e+06	1.81478e+06	2.00943e+06	1.75901e+06	989945	909002
Ferrous lactate	23.3664	232.975		952149	949872	1.29481e+06	1.02533e+06	1.50701e+06	1.16803e+06	916562	1.45713e+06	1.10662e+06	1.35308e+06	1.38909e+06	1.08036e+06	743497	887439	901454	1.59549e+06	800328	959880	1.19672e+06	990471	923764	768956
	28.459	147.049		1.02784e+06	890439	785757	311476	661566	367153	678070	828826	840068	832969	824926	842308	816304	824226	848871	824444	813510	1.15924e+06	1.79483e+06	1.10601e+06	3.62627e+06	3.25482e+06
	134.518	174.829		1.06759e+06	1.08983e+06	979576	1.29022e+06	1.38635e+06	1.07314e+06	1.016e+06	1.28732e+06	1.1116e+06	883934	466017	1.21719e+06	974706	1.1399e+06	1.07115e+06	1.03455e+06	1.34709e+06	1.19897e+06	1.09863e+06	914419	1.21735e+06	1.07783e+06
	27.9424	174.947		1.03617e+06	969726	1.27109e+06	1.31209e+06	1.15176e+06	1.18206e+06	1.0676e+06	1.10207e+06	1.08742e+06	1.09516e+06	1.07873e+06	1.07799e+06	1.15744e+06	958398	1.05316e+06	1.01851e+06	884355	849022	1.19137e+06	1.20852e+06	1.11956e+06	1.02057e+06
	30.8843	452.919		1.22658e+06	1.11289e+06	1.26008e+06	1.63501e+06	717496	1.23185e+06	772151	901320	916086	1.04698e+06	1.17803e+06	1.19921e+06	1.03237e+06	1.05783e+06	914784	1.25799e+06	1.01488e+06	808396	879467	1.08233e+06	1.17765e+06	1.3437e+06
Atoxin a(s)	424.758	251.201		550396	585324	907227	447371	1.62823e+06	273958	1.14848e+06	1.23243e+06	1.16138e+06	1.0983e+06	1.08604e+06	1.19242e+06	1.19137e+06	1.17311e+06	1.17581e+06	1.26351e+06	1.10093e+06	1.07007e+06	1.18953e+06	1.14136e+06	1.74577e+06	1.38118e+06
	267.08	288.949		1.05964e+06	955256	1.83983e+06	1.09725e+06	830488	806099	1.39819e+06	1.09589e+06	1.03714e+06	1.41924e+06	1.79097e+06	1.57321e+06	1.04784e+06	1.05022e+06	1.06303e+06	1.18751e+06	698460	772661	712903	788631	743871	774908
Tridodecylamine	647.861	520.984		833279	883008	770353	1.43563e+06	1.24348e+06	846082	1.11654e+06	1.08133e+06	1.43923e+06	1.47643e+06	1.02479e+06	1.25831e+06	1.28299e+06	919455	1.14035e+06	887948	1.12413e+06	1.28774e+06	888719	942950	929647	901376
	35.9667	296.073		1.34429e+06	1.20376e+06	590766	521539	756358	1.12425e+06	930901	980815	1.07103e+06	938644	993872	1.06218e+06	1.18851e+06	1.18695e+06	1.11721e+06	1.06716e+06	1.24715e+06	1.03677e+06	1.32071e+06	1.49149e+06	1.17234e+06	1.35823e+06
	36.5015	404.104		2.85512e+06	2.85246e+06	2.2461e+06	721041	1.78494e+06	255588	1.24925e+06	1.20057e+06	1.22026e+06	1.31935e+06	1.17027e+06	966373	1.35943e+06	1.15358e+06	1.28943e+06	1.09549e+06	167284	175801	123988	202582	47997.7	245328
Lamivudine-monophosphate	464.869	308.231		1.24706e+06	928339	1.0461e+06	796361	1.2849e+06	600887	1.2723e+06	1.35415e+06	1.29653e+06	1.34854e+06	1.29925e+06	1.39294e+06	1.46273e+06	1.40084e+06	1.362e+06	1.35653e+06	847331	711485	633732	483873	600400	878619
	647.905	209.999		910140	1.09992e+06	1.06968e+06	961215	988733	1.25501e+06	1.32886e+06	1.23355e+06	916256	1.27492e+06	980202	865001	1.03984e+06	1.29546e+06	1.02653e+06	960019	994077	1.03521e+06	1.11653e+06	1.1029e+06	1.10137e+06	1.04743e+06
	27.9071	241.012		1.10191e+06	1.28459e+06	922876	927435	940752	930213	1.04415e+06	1.00598e+06	1.00137e+06	1.14915e+06	1.06734e+06	1.06624e+06	1.09298e+06	899587	1.09091e+06	1.0525e+06	1.51763e+06	1.28129e+06	1.19638e+06	1.26607e+06	933222	819986
	204.462	382.128		947502	1.11332e+06	949107	1.01211e+06	1.09823e+06	1.10483e+06	957813	1.03079e+06	1.04941e+06	1.03141e+06	953710	908461	1.05056e+06	1.25436e+06	1.20901e+06	1.21412e+06	1.03054e+06	1.13264e+06	1.19957e+06	1.07397e+06	1.10711e+06	1.12483e+06
	30.3536	315.992		1.55035e+06	1.58649e+06	1.09778e+06	1.24847e+06	1.01786e+06	1.42996e+06	1.1611e+06	1.1103e+06	1.08947e+06	1.15274e+06	1.11229e+06	998212	901516	809072	1.21203e+06	1.08187e+06	680554	644690	578450	939742	939954	1.118e+06
	480.132	438.293		627112	703582	159763	188835	349807	355504	917946	932273	1.17888e+06	1.09951e+06	1.08657e+06	1.14789e+06	999395	991415	910462	956300	3.30862e+06	2.98816e+06	2.42113e+06	1.8025e+06	99591.7	198486
	422.606	354.264		479263	575814	437939	469343	468680	591250	1.74596e+06	1.49688e+06	1.80994e+06	1.57996e+06	1.88481e+06	1.87248e+06	1.96799e+06	1.72717e+06	2.07548e+06	1.43152e+06	465805	390312	458699	495701	566191	412581
	396.149	579.349		941392	301767	178551	150666	287455	201595	1.14668e+06	1.10418e+06	1.06423e+06	1.13917e+06	1.1886e+06	1.04789e+06	1.23706e+06	1.19721e+06	1.33604e+06	1.254e+06	1.42483e+06	1.98115e+06	1.87467e+06	1.67962e+06	1.75878e+06	882859
	266.824	554.296		1.75006e+06	100760	6.69555e+06	5.46457e+06	88747.5		853813	871889	955434	889460	959292	926440	935604	968456	910154	970156
	36.769	117.075		932945	904340	1.05196e+06	808640	917957	2.34456e+06	1.02999e+06	911982	1.0493e+06	1.0709e+06	974291	983062	897686	1.04124e+06	879830	993200	1.07149e+06	1.06944e+06	1.04253e+06	996286	1.22634e+06	1.12747e+06
	59.3059	152.029		804410	483995	1.42493e+06	819595	819010	404691	1.00796e+06	1.07295e+06	1.11832e+06	1.0121e+06	1.08996e+06	986613	1.2126e+06	1.26671e+06	1.2534e+06	1.09172e+06	1.31997e+06	1.32197e+06	1.50283e+06	1.37796e+06	963444	880145
	63.9624	173.965		898192	847967	1.25138e+06	894904	867489	929920	1.13739e+06	906891	1.05092e+06	1.07023e+06	1.11253e+06	1.04602e+06	1.08221e+06	1.0111e+06	1.03455e+06	1.02899e+06	866597	873570	1.45724e+06	1.25391e+06	1.47922e+06	1.09609e+06
	649.73	144.975		986937	964849	1.01096e+06	1.15052e+06	968532	929908	963459	1.13895e+06	954432	1.1204e+06	1.02987e+06	1.08824e+06	1.12131e+06	1.15541e+06	1.15733e+06	1.0551e+06	1.04991e+06	1.08348e+06	953335	1.16533e+06	1.06063e+06	1.03711e+06
Alloxan	647.923	141.061		1.11605e+06	1.04763e+06	1.45594e+06	1.07874e+06	1.42197e+06	1.16867e+06	1.10867e+06	1.07607e+06	1.03355e+06	1.15476e+06	800930	888864	1.15163e+06	531470	1.18163e+06	1.01416e+06	1.0944e+06	637559	963248	929432	1.14872e+06	1.03453e+06
	498.556	120.031		1.05223e+06	896405	1.10449e+06	916166	2.36131e+06	1.07647e+06	1.15555e+06	1.04598e+06	993095	1.44706e+06	627800	924151	644387	923758	1.04094e+06	889699	970684	1.08059e+06	935902	781035	1.82027e+06	176696
Tuliposide B	505.223	293.248		1.59863e+06	747268	1.42663e+06	873349	1.64763e+06	320429	1.54454e+06	1.30037e+06	975129	1.53302e+06	1.24565e+06	1.34903e+06	1.36065e+06	1.34895e+06	1.20037e+06	1.03975e+06	716231	1.00224e+06	280218	569845	436659	347939
	26.3341	303.012		2.18876e+06	811040	1.87784e+06	1.68859e+06	1.7946e+06	863222	957738	982861	959868	957881	911040	1.02768e+06	1.00573e+06	1.00374e+06	1.10382e+06	991421	233229	236161	547546	423352	1.15235e+06	1.09679e+06
	4.04814	174.992		1.3192e+06	1.01957e+06	1.30696e+06	1.18117e+06	1.21846e+06	884177	1.12343e+06	947544	1.25086e+06	1.02903e+06	1.17697e+06	1.00827e+06	972114	1.04981e+06	623883	981300	1.27258e+06	689102	1.09087e+06	984751	693491	990374
	45.7978	303.156		447865	530732	519480	319254	745607	656585	1.02957e+06	1.04754e+06	1.09335e+06	969506	995653	996580	1.0722e+06	988774	1.09828e+06	1.06265e+06	1.35244e+06	1.66206e+06	1.73061e+06	1.36769e+06	1.82693e+06	1.18937e+06
	36.7689	321.118		1.17501e+06	953230	897424	1.00707e+06	1.0401e+06	1.08915e+06	1.00153e+06	1.13498e+06	1.0388e+06	1.0286e+06	1.02766e+06	1.09609e+06	963085	950455	1.0802e+06	976473	1.23334e+06	1.01891e+06	1.03316e+06	1.19103e+06	883859	871679
	324.405	346.871		1.07382e+06	1.09894e+06	955652	1.35988e+06	771576	1.00987e+06	274553	1.28605e+06	1.03902e+06	1.18984e+06	1.00814e+06	1.089e+06	1.09681e+06	1.08867e+06	1.05882e+06	1.01091e+06	1.18256e+06	1.02208e+06	1.05565e+06	1.02527e+06	968278	975071
	59.3044	203.029		1.00543e+06	1.82993e+06	834221	1.13556e+06	1.23383e+06	1.01948e+06	1.51672e+06	801611	1.13701e+06	824847	773683	978988	1.15386e+06	1.14069e+06	966670	812902	1.08757e+06	1.01126e+06	839727	926872	727091	874635
Carbamoyl phosphate	28.4816	140.012		1.70973e+06	857489	1.07794e+06	833077	918911	800678	1.05066e+06	961564	1.056e+06	961314	1.09414e+06	1.06078e+06	938461	1.09126e+06	1.06775e+06	908358	1.16536e+06	1.23979e+06	765177	979342	1.00433e+06	1.00441e+06
	30.7372	214.048		1.04779e+06	549967	3.23473e+06	2.51484e+06	1.05853e+06	213014	1.25675e+06	1.11722e+06	711286	1.03635e+06	1.02518e+06	975666	1.04648e+06	854660	907086	933693	413038	510430	602175	798187	672501	1.05779e+06
	176.351	321.094		1.54055e+06	997436	1.84382e+06	1.917e+06	1.31152e+06	881054	991031	1.01634e+06	973417	1.03379e+06	996924	1.02358e+06	1.03968e+06	1.12126e+06	1.03152e+06	991743	629885	685418	440686	567248	698919	769254
	176.096	184.098		688758	633645	1.72884e+06	1.36699e+06	6.48256e+06	893909	962634	961998	1.00591e+06	1.01126e+06	995673	987281	959249	1.02148e+06	1.04379e+06	998585	127752	147441	120254	116695	105269	131047
	509.26	303.233		603201	232744	479333	666034	479841	323487	1.81699e+06	1.94477e+06	1.91679e+06	1.85518e+06	1.96732e+06	2.13872e+06	1.83955e+06	1.55554e+06	1.17633e+06	1.54273e+06	427707	242891	259899	481950	289266	213079
	414.007	504.272		402575	349947	276765	185528	271758	224892	1.4758e+06	1.59358e+06	1.58668e+06	1.60542e+06	1.73714e+06	1.84621e+06	1.83196e+06	1.85473e+06	2.18343e+06	2.19514e+06	374563	453965	686201	407718	495360	402647
Mitobronitol	29.8137	306.96		1.09546e+06	994414	1.11359e+06	979319	1.53076e+06	1.07889e+06	898405	1.11253e+06	1.12007e+06	1.04077e+06	1.17537e+06	1.03551e+06	1.19597e+06	865028	868216	885089	822106	707279	1.14103e+06	949047	835270	901579
Jamaicamide C	27.4095	490.044		531166	350115	960611	769455	914991	1.13051e+06	1.02372e+06	925730	1.1169e+06	1.0742e+06	1.03353e+06	1.0653e+06	968865	1.13027e+06	1.16176e+06	1.08793e+06	1.33842e+06	1.32277e+06	1.3411e+06	1.40394e+06	849134	838978
	643.227	159.066		863596	1.34661e+06	749476	743178	955884	940230	759374	871067	708342	789511	781656	768349	1.03786e+06	1.39488e+06	1.36998e+06	1.08136e+06	1.24708e+06	1.12503e+06	1.27391e+06	1.17849e+06	1.19593e+06	996613
	485.051	198.132		933434	1.01071e+06	938259	1.51152e+06	1.56303e+06	1.22874e+06	864671	861995	970468	962844	906570	943516	892209	949416	1.5247e+06	854366	902939	1.09589e+06	1.09618e+06	1.05829e+06	47389.8	1.05319e+06
	36.5008	419.178		1.75602e+06	1.60282e+06	1.22953e+06	1.19514e+06	1.23902e+06	841939	905409	1.10495e+06	1.00021e+06	880219	1.02032e+06	983741	948194	1.1159e+06	1.04659e+06	944954	954840	866054	773205	685756	581283	489378
5-Nitrosalicylate	34.0961	182.112		1.1116e+06	1.00678e+06	1.09983e+06	1.17573e+06	1.15531e+06	1.17141e+06	1.26559e+06	1.13136e+06	1.0409e+06	952253	1.11223e+06	983021	1.08363e+06	907790	1.07842e+06	1.13005e+06	834021	602605	964131	690509	836057	817161
Quinclorac	337.512	241.056		996590	965260	963726	961426	1.03664e+06	962765	957817	1.02953e+06	1.11692e+06	996238	1.01651e+06	997835	1.06579e+06	1.0547e+06	1.04004e+06	1.09567e+06	944383	905982	915485	1.02835e+06	988656	999832
	22.5827	170.833		824375	779060	1.0606e+06	808116	1.01888e+06	757142	1.47759e+06	1.47533e+06	892394	1.11248e+06	1.27606e+06	1.16432e+06	936020	1.09876e+06	1.0295e+06	712911	892668	779363	1.00745e+06	993993	965792	960627
	146.579	230.139		121844	157218	161732	138597	74338.5	109147	1.0174e+06	1.0449e+06	1.02435e+06	1.05861e+06	1.01201e+06	1.02622e+06	1.00622e+06	1.02107e+06	1.04274e+06	1.05456e+06	2.35741e+06	2.67769e+06	1.43249e+06	1.59501e+06	1.52922e+06	1.35748e+06
	641.606	150.889		1.09519e+06	923618	894151	1.08318e+06	1.0685e+06	704517	1.26705e+06	1.35766e+06	1.49387e+06	1.05428e+06	1.30512e+06	830723	948111	889741	924364	779253	832512	1.04165e+06	885776	887783	847576	848399
	146.678	158.118		236996	262035	274257	241489	63842.3	88918.4	935944	998701	976871	983433	994560	1.03248e+06	969921	1.01745e+06	1.00622e+06	1.01367e+06	2.35014e+06	2.67254e+06	1.43804e+06	1.51936e+06	1.52341e+06	1.3225e+06
	2.64268	170.833		1.18844e+06	1.22533e+06	730199	1.07164e+06	1.02871e+06	985814	937607	1.29878e+06	717820	1.20337e+06	1.05334e+06	1.17178e+06	1.21568e+06	651580	1.2302e+06	672222	1.0711e+06	1.28318e+06	715232	792545	991149	672144
	34.3605	228.107		1.3789e+06	907185	1.08013e+06	1.29521e+06	945086	1.17345e+06	866962	1.06617e+06	1.25448e+06	1.03128e+06	895465	1.00194e+06	862994	880369	1.07147e+06	894159	1.01292e+06	938213	874629	806210	864865	773198
	26.0658	276.024		806920	722549	1.30678e+06	1.23892e+06	1.62958e+06	1.01677e+06	1.02262e+06	1.03966e+06	871621	949482	924436	1.03164e+06	1.05189e+06	1.05592e+06	945799	958765	851697	930473	862047	750536	987401	894621
	30.3479	398.989		938125	1.06696e+06	1.08584e+06	855585	1.05019e+06	845057	846469	902552	778576	766028	1.06996e+06	1.03192e+06	865679	852161	963163	842215	1.2767e+06	1.22954e+06	1.24749e+06	1.22571e+06	1.07043e+06	972908
	688.133	117.019		981797	967338	972952	1.64531e+06	1.19606e+06	265848	1.03288e+06	924441	956896	952177	1.01314e+06	994911	1.02102e+06	987804	1.04074e+06	986359	321889	236677	2.78975e+06	373930	988017	1.11981e+06
	30.3494	74.0246		471872	442696	850808	588392	917292	739916	1.07216e+06	1.0888e+06	897776	957561	1.138e+06	1.00618e+06	682840	1.0942e+06	773267	935337	690124	1.16461e+06	1.25299e+06	1.70171e+06	1.78031e+06	1.4616e+06
	295.795	152.035		867939	897677	916068	2.12924e+06	906512	865603	949503	971628	949265	949839	911088	959175	963363	1.10227e+06	926023	952139	1.08455e+06	837914	884651	839184	985138	851417
	230.924	178.027		972449	958171	1.0968e+06	1.02439e+06	1.01026e+06	995789	971462	928518	987725	1.04164e+06	986557	1.05131e+06	1.01509e+06	950686	989504	945332	875975	968233	1.00719e+06	928565	1.02325e+06	965749
	289.097	594.133		947030	1.0043e+06	993250	962873	982326	1.00166e+06	973354	959958	1.03746e+06	979169	972820	950270	935696	953589	1.02902e+06	966249	959601	1.04675e+06	943951	1.06894e+06	1.00067e+06	1.01831e+06
	212.736	424.145		887095	980331	950625	1.00513e+06	1.04213e+06	1.05756e+06	966392	1.07809e+06	1.02305e+06	982519	938156	899099	922429	1.00494e+06	1.00902e+06	1.00611e+06	1.04026e+06	916789	940207	1.0022e+06	1.00461e+06	969147
	213.006	258.943		999077	995539	1.01267e+06	1.00526e+06	956508	1.44523e+06	1.02847e+06	851136	1.00788e+06	966487	1.02018e+06	935137	1.20256e+06	860433	921122	972026	972982	1.46387e+06	711777	1.03145e+06	974104	237184
	427.976	459.351		234946	62579.2	3.03264e+06	2.34151e+06	1.99479e+06	674004	1.00601e+06	1.01232e+06	964340	1.05801e+06	1.0009e+06	1.00373e+06	980828	878740	1.0558e+06	946599	134209	131229	49254.3	61156.4	1.5666e+06	1.37944e+06
	54.7534	167.931		979911	1.03389e+06	955013	1.02616e+06	991282	1.05077e+06	979244	1.01838e+06	1.00045e+06	961573	988493	997837	1.04107e+06	1.01285e+06	1.03416e+06	1.00337e+06	951790	938513	897011	929617	780419	995100
	45.3642	540.053		160023	289587	564571	720541	162342	330185	865153	888856	1.07047e+06	970582	1.03529e+06	949728	1.04997e+06	1.00599e+06	1.07449e+06	1.13759e+06	234764	278233	284576	467657	4.06366e+06	3.92869e+06
	643.877	287.994		731601	1.23905e+06	675199	718771	804348	922176	645572	745540	824981	691099	673236	822555	1.08519e+06	1.42087e+06	1.29744e+06	1.14095e+06	1.02678e+06	1.22419e+06	1.19055e+06	1.2189e+06	1.20782e+06	1.17686e+06
	238.407	243.179		907790	938925	889406	868395	933954	914086	1.08933e+06	1.02752e+06	1.06198e+06	1.06449e+06	1.10865e+06	1.0572e+06	1.03402e+06	1.01331e+06	1.05924e+06	1.04918e+06	881338	900853	927006	940166	883602	925736
	20.5933	100.004		967191	882947	891546	939533	943081	965389	903155	774485	1.00649e+06	994373	895965	942625	888898	1.60814e+06	858296	1.69532e+06	796366	900033	1.0294e+06	851418	827338	910814
	503.645	699.289								1.63562e+06	1.70219e+06	1.50962e+06	1.61244e+06	1.76312e+06	1.48076e+06	1.90161e+06	2.19316e+06	1.92605e+06	2.09279e+06				1.35783e+06	1.15892e+06	1.10244e+06
	30.6099	413.969		1.37567e+06	1.43826e+06	1.35932e+06	1.31153e+06	1.12927e+06	1.17478e+06	825668	894931	1.09368e+06	982797	865137	1.1138e+06	1.05239e+06	1.18328e+06	926622	984433	367687	266852	755125	692221	739987	880361
	36.5015	296.136		892290	914672	792892	825625	715606	1.32665e+06	861064	782512	906322	722173	1.39293e+06	979189	1.41222e+06	914955	1.25842e+06	876853	1.34865e+06	1.02283e+06	1.50345e+06	426345	556773	960409
	48.0286	131.091		873435	741630	847961	760978	1.04731e+06	962744	945544	935733	976381	965136	926714	982047	963640	969429	1.0108e+06	959785	990842	1.04924e+06	967939	891253	1.36584e+06	1.25272e+06
	35.9671	581.23		3.71963e+06	3.50539e+06	1.93694e+06	620497	1.90361e+06		993134	931460	1.0303e+06	994461	1.07998e+06	945897	926558	802114	1.07215e+06	880472					14721.8
	132.644	158.082		939641	590832	1.01559e+06	577170	1.01535e+06	445391	849207	842515	900599	886554	865235	895606	890630	939106	1.43909e+06	950276	896013	1.22535e+06	798844	1.09744e+06	1.66394e+06	1.61292e+06
	279.442	236.105		947694	923554	978477	974864	900302	986680	934428	964161	1.04427e+06	941848	949172	907261	1.00264e+06	947783	1.03598e+06	988431	961349	927960	960918	962848	1.03303e+06	1.01656e+06
3-Fluorocyclohexadiene-cis,cis-1,2-diol-1-carboxylate	186.309	173.118		1.01472e+06	959783	984161	937748	973253	879296	908359	877137	879017	910884	930659	945177	1.09308e+06	1.33293e+06	950629	952446	856203	843169	840116	1.36909e+06	889793	858470
Molybdenum cofactor (sulfide)	430.371	540.367		624550	513663	1.08006e+06	1.14853e+06	504989	455981	949328	1.02601e+06	967813	967776	972662	997975	930267	946384	936512	1.02964e+06	1.37408e+06	1.38686e+06	1.15557e+06	1.26957e+06	1.01419e+06	896149
	30.3517	542.951		1.15216e+06	1.13488e+06	880472	1.01874e+06	688289	931803	866246	850901	997980	774599	904276	797004	1.00888e+06	757936	948893	978049	808728	996825	1.04254e+06	986806	1.39161e+06	1.2176e+06
	26.3368	116.007		865439	784142	1.00956e+06	974111	1.13141e+06	985275	984923	1.00279e+06	919521	992479	921138	913231	930097	963371	990217	904763	1.03206e+06	1.18265e+06	874577	864015	1.00693e+06	880347
	647.899	633.034		1.02255e+06	822276	1.11518e+06	1.13421e+06	858539	965186	998064	1.08765e+06	1.00507e+06	1.08238e+06	1.0864e+06	1.14588e+06	870431	875524	845817	794292	1.00123e+06	826187	909530	813018	807640	956475
	250.557	459.093		962548	1.01769e+06	952829	920492	996487	938840	948341	921107	968792	946146	909686	961814	1.00441e+06	939495	931576	952305	902019	989964	979258	951866	978740	923309
	647.897	470.032		997634	845359	1.0721e+06	953042	1.02083e+06	955680	950541	1.13337e+06	1.02168e+06	999297	1.01257e+06	946966	972277	946842	949934	865747	976212	919584	1.00796e+06	809791	759514	853508
	37.9786	191.056		849383	816912	1.04591e+06	885142	1.03892e+06	630113	1.22532e+06	957202	1.05964e+06	933993	885916	889671	1.83457e+06	923635	818331	868100	736362	685252	1.15979e+06	736376	739084	1.24725e+06
	146.787	101.981		827074	772928	795694	781093	727641	715116	846898	1.0799e+06	1.29705e+06	1.25773e+06	805084	930761	1.05239e+06	1.45843e+06	883453	1.09364e+06	851743	864628	972411	899842	1.13224e+06	900115
	339.131	152.035		1.23978e+06	956512	1.15397e+06	862100	919374	859838	992114	917343	957550	981593	984539	938730	1.31961e+06	864507	869660	883615	794100	878632	906347	856432	851587	906933
(1R,6R)-6-Hydroxy-2-succinylcyclohexa-2,4-diene-1-carboxylate	435.052	239.202		740761	946778	1.19389e+06	1.32935e+06	1.49759e+06	592187	922210	864391	842495	937050	860769	1.19641e+06	882501	932417	904814	1.44331e+06	441269	480568	930377	913893	1.13863e+06	892814
	631.854	180.89		1.29201e+06	769297	985804	1.52035e+06	1.30183e+06	1.1878e+06	1.1554e+06	1.12885e+06	1.30095e+06	1.0836e+06	1.14892e+06	1.24632e+06	745092	626930	608131	591250	972594	421655	570687	799058	616557	798980
	163.9	164.9		941222	917914	902127	955068	980807	899105	873948	1.02138e+06	905809	692973	947017	886157	936433	986120	978425	957531	1.24397e+06	956229	973530	951738	1.01757e+06	936661
	180.915	358.064		977212	964074	896390	996025	917373	941417	930144	934320	935325	907094	909428	924239	920693	966226	994411	975595	939627	947350	999741	961206	942523	956720
	482.517	115.921		695646	839960	916073	921671	1.14403e+06	1.09456e+06	1.06099e+06	1.30458e+06	1.03794e+06	1.11103e+06	967672	1.22384e+06	999454	835786	714639	745594	958712	745525	884068	837899	919238	877918
4-Hydroxycyclophosphamide	32.7565	276.077		867910	747572	697978	1.77284e+06	1.43766e+06	1.94127e+06	763263	653080	649774	639008	809584	704548	579062	710889	731468	656223	1.21453e+06	1.14456e+06	892779	807340	956880	1.45089e+06
	184.931	340.118		888544	961398	934828	922292	974239	908640	823310	959388	835585	847201	863757	886266	946566	1.04016e+06	1.03793e+06	1.07422e+06	901816	992460	1.03106e+06	944965	1.03188e+06	970326
	31.1539	144.973		1.05813e+06	798012	1.15126e+06	910427	847703	997383	982196	1.09629e+06	1.05266e+06	871230	1.11116e+06	808347	885289	901481	1.0424e+06	946158	1.08212e+06	662091	923446	812926	791177	947463
	34.9022	567.214		2.72896e+06	2.0356e+06	1.99241e+06	875944	2.84293e+06	89746.6	914095	750192	1.05714e+06	849609	967599	891564	886768	700311	1.02444e+06	604384	557646	460258	280705	89394.5	61190.2
	146.764	165.04		1.51228e+06	1.49675e+06	1.50941e+06	1.51992e+06	1.50864e+06	1.54237e+06	875362	813794	541661	644255	852137	709994	543073	743405	644639	545640	1.05719e+06	712129	697526	597386	947227	612839
	49.6436	167.021		761973	698375	1.06303e+06	942779	855056	707525	806585	801227	882545	977840	945932	967455	1.01839e+06	1.01447e+06	929488	885461	812493	949439	1.09521e+06	1.0919e+06	1.21139e+06	1.17186e+06
	30.6091	638.929		1.61342e+06	1.55614e+06	1.33166e+06	1.35892e+06	1.17241e+06	1.37373e+06	975134	943404	836190	954765	880563	1.08931e+06	634503	880182	805632	909101	299773	239625	749889	657582	459449	865671
	36.2514	431.141		2.28959e+06	1.58709e+06	1.07587e+06	692049	1.1683e+06	689801	928799	1.00377e+06	844989	1.06144e+06	899452	807752	809577	981743	1.00365e+06	865958	530015	702787	628607	678694	660199	642861
	36.5011	223.082		499324	392238	226798	369592	324984	363355	920383	830932	1.11363e+06	1.14115e+06	1.09817e+06	790998	916011	984400	890726	1.04728e+06	1.38937e+06	1.10392e+06	1.81833e+06	1.48431e+06	1.43057e+06	1.33962e+06
	27.9243	440.996		1.58574e+06	738875	982541	644165	749577	1.10646e+06	842218	705982	904447	1.02532e+06	834699	922453	862371	871637	853523	1.01126e+06	325394	551346	213366	201326	2.70262e+06	1.83192e+06
	151.109	197.852		1.00762e+06	1.15069e+06	921225	1.05861e+06	1.04294e+06	1.08375e+06	986982	919537	817654	999213	770858	890181	830403	832833	897844	911670	966783	861027	821714	875585	947140	842237
Acetyl citrate	171.524	231.135		903530	896558	899134	921097	961788	939808	920430	949761	928945	932173	916645	926366	920135	915930	963866	944509	932493	906260	948832	941005	880961	957936
	422.347	581.365		1.50896e+06	500399	308873	313299	527032	381563	1.00354e+06	969793	966681	1.04864e+06	991704	1.03333e+06	1.06413e+06	1.24987e+06	1.156e+06	1.16577e+06	1.29961e+06	1.60984e+06	1.21725e+06	1.20489e+06	490262	349735
	647.894	288.007		898226	813613	957107	888651	979701	802790	1.2162e+06	1.27908e+06	972341	900270	937074	874128	922084	837515	958457	833420	978599	893137	859354	850437	806256	817180
	30.6164	418.973		806029	940630	1.00181e+06	684932	1.16123e+06	805738	650244	1.0824e+06	1.13163e+06	1.05021e+06	719882	791571	851855	938916	887065	903125	1.26708e+06	1.05198e+06	1.09471e+06	1.44893e+06	479269	511705
	30.8806	532.924		1.08739e+06	1.02524e+06	1.15003e+06	991492	885790	962448	972711	794081	818067	1.0541e+06	976834	946246	839845	945931	756123	1.01433e+06	689834	765282	797279	1.04392e+06	751184	908654
	34.3578	225.442		1.05308e+06	1.18907e+06	1.01127e+06	957159	1.02586e+06	1.13321e+06	825187	829003	831497	888377	777111	891800	927660	961713	981215	1.0402e+06	751184	680865	806689	925078	734219	904781
6-phosphonatooxy-D-gluconate	32.021	272.106		664658	525861	801914	758610	530682	560212	897808	874212	935124	821460	852056	940971	967161	813980	1.02067e+06	723547	1.23104e+06	1.30882e+06	918743	1.24422e+06	1.50175e+06	1.20158e+06
Cyclic 2,3-bisphospho-D-glycerate	31.4199	247.013		895445	864298	532665	1.37786e+06	916699	921788	717049	788853	964827	1.05653e+06	725023	845482	923805	863440	711691	448246	1.32621e+06	1.0632e+06	1.41827e+06	896367	937619	862056
	139.036	121.041		392776	352224	254165	239780	363894	334844	229462	266332	239387	218644	251099	274034	254862	250248	270380	274931	260206	244621	261432	210609	7.1731e+06	7.42613e+06
	163.987	204.086		806511	649544	680909	606252	659447	511687	881007	912418	935169	887137	938491	899155	945729	922439	916093	925697	1.04482e+06	1.10857e+06	1.10178e+06	1.15489e+06	1.26991e+06	1.26813e+06
	490.364	745.555		970557	759558	1.05066e+06	1.07237e+06	917342	886119	935579	965981	1.02801e+06	998220	1.17504e+06	1.05301e+06	626995	872288	1.26037e+06	1.02496e+06	750273	629657	739136	675864	792485	725014
	32.7557	162.077		590465	645505	678555	621751	515367	534250	897932	735964	1.0068e+06	812171	846962	831464	914500	883870	818185	805237	1.23883e+06	1.63706e+06	1.2818e+06	1.05103e+06	1.25851e+06	1.2112e+06
	30.8819	417.938							39070.2	555637	1.03351e+06	672626	1.00366e+06	1.14001e+06	775252	948751	915462	977488	958862	1.46582e+06	1.81417e+06	1.60758e+06	1.5377e+06	2.42772e+06	1.7962e+06
	28.2015	110.985		1.03925e+06	864964	853350	735511	780177	659555	1.04219e+06	956425	875395	926875	938973	904142	847487	927736	782762	924729	918563	1.11754e+06	732448	798718	1.25477e+06	782673
	146.848	159.03		809165	794850	823913	796856	850729	813730	890134	1.58696e+06	872863	833181	882515	892601	904956	840100	906645	895173	806285	912972	772209	1.00339e+06	904977	857879
	32.2224	222.123		1.11439e+06	1.36252e+06	1.43202e+06	1.25687e+06	1.04493e+06	1.31187e+06	966391	901802	1.05439e+06	922182	925763	823689	786419	946598	783779	1.11845e+06	416123	418957	536738	492698	599732	416554
	266.832	528.3		1.74142e+06	100913	3.43261e+06	3.11642e+06	63496.3		1.04655e+06	1.08699e+06	1.17433e+06	1.02699e+06	1.06425e+06	1.10287e+06	1.13437e+06	1.17363e+06	1.18719e+06	1.17512e+06
	513.233	970.524		1.14832e+06		2.03234e+06	1.84861e+06	545730	122445	2.49321e+06	2.24621e+06	2.20773e+06	2.23795e+06	2.38227e+06	2.25616e+06					17332.1	41600.5		35815.9
	22.6935	176.035		868862	663128	983856	926736	826012	651897	1.26396e+06	1.18106e+06	1.18331e+06	1.09075e+06	1.0023e+06	1.02607e+06	786373	795622	651916	666000	517788	657709	738356	1.37585e+06	504666	1.24428e+06
	30.473	270.962		781269	781730	790595	1.07947e+06	1.08036e+06	705641	908860	777455	1.13779e+06	703957	758158	841255	771965	684498	631789	1.12709e+06	567419	1.90689e+06	1.66864e+06	573073	661869	651832
	181.405	243.171		1.02619e+06	596034	899685	872118	833586	595031	941357	918435	937660	826914	898705	892811	939296	887413	911406	905856	1.1466e+06	1.17989e+06	828458	876533	882099	786257
	31.2521	244.042		406322	441585	628073	412078	852126	712390	1.22989e+06	726313	779222	917995	721190	771687	979037	894289	933131	1.06758e+06	1.02624e+06	1.49515e+06	1.63719e+06	1.0188e+06	1.16764e+06	688060
	714.303	209.949		936761	926623	890684	924041	915026	738598	801757	1.12038e+06	576487	953882	941498	945445	908235	702289	967191	591315	1.01562e+06	902257	1.11571e+06	932893	754986	923518
	27.409	138.98		632390	916958	863455	720798	778376	680566	886791	769030	799353	870236	867802	799723	904023	923099	895321	806919	1.27132e+06	1.31858e+06	1.1585e+06	1.0103e+06	773105	810573
	644.417	164.071		790416	1.12639e+06	703054	912221	734392	858075	935829	683730	822130	752971	757066	764762	950773	940900	1.04486e+06	958720	915854	1.05502e+06	960645	877805	978865	912949
	498.563	632.492		1.85883e+06	790075	2.46413e+06	1.54241e+06	2.22493e+06	532924	944072	929452	971934	913507	993072	901585	746119	665366	737358	620562	464771	395356	228592	150404	155461	186162
	31.1534	325.041		336771	566792	703401	497610	585896	634510	898907	863423	757335	898199	685960	849479	909483	893391	582896	781948	1.62173e+06	1.64723e+06	1.70929e+06	1.51847e+06	942682	528846
	36.7783	142.051		939438	572148	652021	565543	638061	2.93584e+06	595260	817051	703300	776233	738176	624736	906908	989554	913220	681754	825022	983403	654580	743629	1.12756e+06	966758
	293.899	192.89		900919	797016	893986	791314	844979	898001	902362	832890	942615	872640	891217	912390	899460	947790	907932	860496	846284	838137	895180	859173	879997	891524
	32.2403	85.0294		785386	1.91436e+06	1.04685e+06	918447	904100	569898	837399	814141	866573	847676	912073	721995	905790	842044	1.01908e+06	676585	763407	1.08339e+06	552658	636804	846734	821153
	541.124	417.321		477457	307096	515169	579372	1.30431e+06	2.07918e+06	958373	1.40138e+06	956234	1.08072e+06	1.41505e+06	910755	865579	1.02797e+06	891447	828296	611019	510188	747326	671364	464704	645875
	36.2337	281.125		1.49156e+06	1.16877e+06	1.28529e+06	1.02161e+06	799536	742893	886905	908039	957702	847713	948631	819919	813948	959871	1.10189e+06	846681	902503	581931	522776	577894	456513	577095
	513.005	312.23		1.06302e+06	454790	626751	594364	572282	394522	1.12422e+06	976542	1.0623e+06	988961	830092	885858	589337	866674	848783	703890	1.08008e+06	754693	1.2453e+06	1.45851e+06	1.16348e+06	925344
	669.588	370.92		932855	415425	1.05856e+06	967835	958076	419037	963518	1.02621e+06	1.00841e+06	1.07316e+06	712975	1.04807e+06	540126	973431	849378	968172	1.06808e+06	959002	293482	956611	970136	992750
	31.9564	320.093		1.09646e+06	1.24254e+06	1.13199e+06	1.24582e+06	1.35897e+06	1.378e+06	673880	956886	921128	958564	971051	838296	901220	874392	771113	928651	302412	422398	550386	486450	663659	478002
	350.87	447.192		386715	425827	380448	299035	385747	419306	1.45999e+06	1.45635e+06	1.42749e+06	1.37312e+06	1.41793e+06	1.38215e+06	1.42078e+06	1.42353e+06	1.41774e+06	1.45373e+06	431908	361048	458751	509220	343932	508932
	27.9071	223.001		725665	991374	636040	729425	637491	683052	797017	744678	1.04204e+06	768462	949240	843386	951618	865300	1.01886e+06	938290	1.14098e+06	1.05306e+06	1.10261e+06	1.16758e+06	672132	650145
	643.611	145.05		642717	1.09057e+06	662802	668765	692894	971877	683567	634430	767581	635960	668458	734645	1.04925e+06	1.11954e+06	1.06553e+06	1.02659e+06	1.06842e+06	936188	890552	985598	1.10821e+06	966827
	191.029	240.043		878830	843902	874010	905809	882279	856933	840940	868980	866186	850956	836784	860863	887903	891597	907871	904313	850079	896425	848054	814691	843086	823427
2-trans-Hydroxycyclohexyl glyburide	30.2157	509.004		1.31986e+06	1.23873e+06	992951	1.08438e+06	1.26977e+06	916727	992832	766770	716788	667747	938187	858875	969778	786930	729261	652951	801086	847308	832277	893560	295780	452024
	34.0964	207.089		1.20037e+06	945900	942381	801240	984448	1.02343e+06	673084	916331	786712	994918	845286	722856	808882	744933	908308	887391	704132	646197	859524	736455	763012	891159
	301.675	240.132		871869	842316	852049	782632	903247	778719	863346	839895	870883	841962	860217	835303	760205	810038	868808	839365	872094	831295	927641	860628	876588	871606
	496.161	506.359		987618	664190	972191	1.04065e+06	830401	868336	876885	1.06999e+06	978231	1.09585e+06	886339	923105	788817	739522	838288	782738	748609	732469	641594	672749	715162	799468
Wedelolactone	328.924	313.238		823643	898161	829027	738865	874607	810203	844278	889587	853434	803308	848374	844625	910557	848781	846550	880306	869523	897499	828522	831598	845326	823207
	30.8821	548.898		1.13016e+06	1.0021e+06	1.12811e+06	1.11359e+06	691551	961391	815316	872025	697477	882272	729801	767305	695853	819101	827731	874586	434587	617837	600363	741517	1.28612e+06	937817
	30.3517	333.997		15954.8						969733	811902	975989	795599	812522	895932	828700	761795	873724	876482	2.05659e+06	2.13762e+06	1.82816e+06	1.38266e+06	1.48854e+06	1.09802e+06
	30.6099	466.956		1.31903e+06	1.09856e+06	909585	1.07286e+06	833486	955459	681796	813841	749184	822901	1.00396e+06	757919	652218	924836	931835	857265	803105	736662	834560	790962	478666	575871
	30.3477	443.979		1.4317e+06	1.415e+06	907513	1.11515e+06	1.18368e+06	1.11098e+06	859577	840036	683232	875587	791644	698618	822131	947901	813239	773785	505930	317619	412529	580715	602843	903759
	53.1371	426.021		453134	1.04701e+06	545596	395077	1.10595e+06	1.0344e+06	500104	387834	808673	840440	805805	1.01466e+06	850680	910812	925047	881579	1.12936e+06	1.45389e+06	1.00326e+06	1.6828e+06	338748	449797
	3.4546	246.977		758930	892308	996538	854529	497276	674313	983052	518566	1.0074e+06	860123	923248	606039	1.05901e+06	707724	520097	959684	962012	1.07978e+06	1.04676e+06	660920	992834	940457
	27.9379	254.958		917482	818389	922781	992683	922740	937475	871636	995296	814312	769364	854749	874472	736222	765350	694738	890293	576856	557138	816332	888209	920148	958235
Dibromobisphenol A	30.6136	385.062		575816	667045	577386	405958	1.07989e+06	922504	920559	747016	845386	896192	885864	714855	945157	890601	774279	855188	1.00532e+06	1.25068e+06	1.33958e+06	1.28721e+06	645359	250085
	28.459	476.957		831927	899415	880297	861385	896065	806921	803197	841801	753551	821038	760099	836288	732882	710131	786808	1.02585e+06	883226	1.05506e+06	1.03996e+06	968387	591741	689326
	648.436	145.97		850245	767497	810437	870070	782710	884032	852849	724038	889853	872600	873537	820962	885882	922374	860307	853130	802740	780931	836452	880590	790276	783692
Molybdopterin	401.487	524.298		933886	474616	686827	473315	696859	356115	789763	872479	814725	899250	875432	863059	823118	893468	824946	782443	611320	779448	652876	3.01927e+06	584282	668569
	443.472	450.298		1.07901e+06	795320	1.22288e+06	862094	411345	590912	758910	840280	857897	764142	835798	1.39159e+06	817655	731442	1.11819e+06	788833	896817	947051	687523	820310	599955	552095
	168.037	201.033		849576	807612	819590	827766	847506	842779	832708	809910	856983	845348	840960	830897	853488	841275	818078	833101	832247	817525	841360	835482	777834	804179
	36.0958	341.108		2.36516e+06	2.37011e+06	2.21818e+06	641354	2.01799e+06		734294	857155	921824	747646	916265	889193	948773	845985	854431	837911	4080.39		31591.9	22649.1	8374.22
	30.3507	270.007		942333	943669	658766	770795	962219	825331	764864	963947	922324	739751	716811	1.05822e+06	635175	911906	980784	771134	976496	737775	842694	799067	621404	661741
	27.9239	282.962		1.74398e+06	395556	1.31001e+06	878158	623386	230009	655948	656532	749810	789069	720816	805587	897280	714307	823975	815808	499795	484908	692777	666343	1.70711e+06	1.33632e+06
	35.9666	559.067		1.48537e+06	1.58809e+06	164547	304815	740243	536245	696370	714911	993586	822955	860689	913249	843470	878595	827449	687824	1.28229e+06	1.20206e+06	1.37117e+06	1.25071e+06
	37.2985	208.985		1.01016e+06	660708	1.03287e+06	843968	900246	532221	859735	966771	739699	852084	971942	932630	855553	764696	934083	677771	528803	721190	822252	755354	899133	895355
	30.3473	652.966		1.59776e+06	1.25749e+06	1.12763e+06	1.04221e+06	1.19783e+06	1.01758e+06	681116	904026	773729	757414	739624	820296	684060	1.01271e+06	883691	1.13469e+06	276722	425821	448648	513058	321599	530656
	644.956	146.908		971005	627882	924260	1.05787e+06	833901	892749	830187	932367	997920	1.08834e+06	1.02531e+06	1.08524e+06	775414	748077	670868	649862	698967	622725	628205	673957	717911	678744
	379.275	194.082		758424	829294	823235	803657	820665	827213	820309	878425	779467	802464	769735	824764	839271	843080	820041	888965	797723	830253	848900	793793	830964	893756
	129.958	219.977		797599	871508	873106	862064	792109	828999	803166	719891	778234	961387	815069	768308	910716	782775	757856	682393	700699	1.00728e+06	796458	801160	941023	819581
	317.732	166.051		743613	723230	824206	745142	1.46918e+06	696715	782127	1.00611e+06	767716	764356	782967	737460	893814	890314	787305	903161	761156	837063	721039	759203	693934	778291
	104.209	201.848		863015	838695	408383	800483	707573	668867	793770	880482	785809	823727	1.23227e+06	790369	855965	859684	842373	810501	837417	867121	822332	810129	745644	787873
	172.583	145.087		709254	891991	834855	860563	904787	944768	621904	539016	879489	842983	853360	732780	890094	1.51853e+06	503034	603473	875675	878576	863049	593811	606020	865490
	35.2939	272.089		606128	551900	555179	516715	539651	370361	945616	785670	894371	926964	713225	1.02606e+06	767349	390744	875174	748737	1.22857e+06	1.07573e+06	1.21455e+06	1.08168e+06	1.17361e+06	815512
	266.975	929.609		722653	5256.97	8.46952e+06	5.21994e+06	3679.37		357450	313251	362387	285476	327977	308102	330842	344756	337057	333969
	24.9754	303.083		549682	452892	524018	549795	506326	491711	802043	805185	788585	833446	794008	788825	814379	842989	794171	739013	557396	573437	717497	3.04529e+06	896455	849142
	30.8903	338.928		780434	717065	942856	1.10005e+06	636709	756064	998900	696409	1.05535e+06	686401	831117	787896	777464	894922	735267	907620	460077	517798	653592	893117	966223	899921
	60.1115	268.031		1.06451e+06	958521	920724	855704	807991	731654	765567	852985	782052	785285	793154	806522	795631	811173	811898	792599	628300	649193	779600	747725	779307	722776
	648.703	100.01		798419	712031	777042	893640	804507	800879	831389	855425	800082	842756	831768	805514	750513	748978	729920	788083	888308	848934	766870	824480	773817	756686
	135.051	269.078		386492	306225	213958	144815	371265	364958	758853	804390	846506	810869	833268	766584	796232	814677	851415	819670	1.56352e+06	1.81673e+06	1.21607e+06	1.47829e+06	865633	787746
	687.995	99.0199		62491.8	487059	1.03958e+06	231287	1.0301e+06	1.00006e+06	653307	683486	1.06585e+06	1.04163e+06	1.04371e+06	1.07591e+06	992011	563616	1.06057e+06	989568	989346	258067	1.41384e+06	524121	987748	339556
	641.347	127.973		838163	746542	591478	865484	796609	706072	977795	1.02163e+06	682710	1.04073e+06	830081	993768	890874	821701	894240	707452	566651	882765	431720	727786	776904	718639
	477.437	347.22		601574	341746	546749	360685	564262	202974	947638	943042	924295	1.00358e+06	941581	1.02704e+06	709918	519453	616177	626987	1.27748e+06	1.28287e+06	1.09901e+06	953588	1.03869e+06	953597
	646.565	160.893		534055	944825	889519	491484	579699	873058	903275	782404	611156	1.1523e+06	543150	618096	934709	947051	755074	749328	694490	988233	951221	824856	952403	759067
	36.4962	144.066		798277	799715	965532	888474	803491	802944	762909	515256	738939	766812	883965	820530	935257	811024	856934	817072	826213	881631	980631	544964	492871	754979
	60.3691	209.949		901061	1.14655e+06	843799	855370	896509	934954	640373	776362	766557	857254	880298	692631	764610	803740	772970	733046	1.10244e+06	685998	560183	571030	468674	750700
	150.84	195.855		893745	935109	764459	940682	880910	948481	865321	811417	748437	759763	729049	713051	756155	675853	720062	769222	764549	772791	743064	690950	714132	767275
	60.1037	174.992		607347	843679	786020	706799	677496	798516	710103	873553	760018	791815	733581	727575	736175	716608	711282	775546	859549	1.64421e+06	700862	678760	796310	705456
	58.2389	164.9		714871	863077	703374	694816	768939	793183	820603	866550	866405	742745	811734	804081	851010	726031	857106	838745	747773	779997	772291	769791	778411	713636
2,4-Dinitro-1-(3-nitrophenoxy)benzene	32.7565	304.187		963364	997495	858984	946631	964950	1.02601e+06	722834	742422	762001	945472	833379	806789	781050	689725	868346	757266	568930	771405	601100	390904	584685	629652
	27.379	691.065		730564	774332	568950	419280	495301	572508	841623	847867	774152	865202	735343	949821	854589	735146	837410	759808	1.21944e+06	1.19531e+06	404177	419787	1.24636e+06	953755
	478.123	543.296		859279	745247	839996	848019	952422	869829	828844	910556	888751	831165	836678	850311	774354	586466	652714	620887	656029	647900	695060	761045	718579	786644
Benodanil	299.538	322.114		870829	727009	460488	863663	997890	479873	956110	833971	842020	831852	847149	883805	730144	671746	675920	787800	745632	719904	814794	764622	782323	773677
	30.4143	367.984		1.03222e+06	816512	566150	804486	820473	826518	902624	687296	785812	884420	848718	764296	737864	716472	844739	884916	888325	846317	740024	551606	455310	627907
	248.041	177.092		1.1142e+06	844294	759929	853689	569532	580474	901900	549917	682962	838550	661668	659778	880718	650587	665848	1.03359e+06	740139	843117	700306	1.216e+06	694898	575557
Pipobroman	30.8774	355.052		401260	491377	648188	277961	434996	753597	621062	791987	775676	803576	637981	605856	898908	820838	629221	705642	1.27123e+06	1.43966e+06	1.2812e+06	1.32062e+06	752716	628833
	30.956	240.952		873913	895631	812536	701999	687557	944977	920635	559155	976532	904095	1.07555e+06	696522	705512	667458	648954	436212	776474	577556	872185	560637	806650	882700
	28.4582	159.965		663095	628636	603408	667713	710587	599376	491194	732610	600387	559406	592365	449635	680037	691541	467566	605035	1.53906e+06	1.32037e+06	1.71518e+06	754701	491209	1.41354e+06
	30.6176	368.939		633158	934966	968940	914739	788955	1.01451e+06	931824	651360	863357	868610	901897	736748	838625	875225	633951	615851	459775	582510	596629	554718	705868	841730
	358.633	498.929		793353	776086	663447	711662	780279	647280	782089	645650	737535	675509	721104	725060	778615	936296	816686	942235	816413	856630	619027	846791	810805	813047
	650.303	178.972		851458	877804	630270	785789	842783	1.00288e+06	316619	600975	650508	702379	655641	801321	928113	791216	896855	884835	691267	658589	798798	834821	867535	812551
	209.531	473.072		731617	754658	757798	708888	760904	758771	762571	772481	767874	785275	750563	782948	736936	815416	766445	758124	809492	760529	787915	794177	756277	786736
	182.558	275.113		724517	780317	786460	751995	817083	732426	716146	761829	753699	741552	755635	716545	780833	789396	794063	874170	712068	775665	781922	783183	762168	770554
	648.176	81.9909		808508	763369	695141	699163	769670	808581	963084	1.02625e+06	784456	768420	848817	634755	738448	861798	729492	713102	796911	671130	674080	684446	603716	789204
	23.917	246.977		657681	500364	923630	741307	628060	867971	628425	821196	732186	651300	1.0296e+06	879768	632273	730586	917227	1.02886e+06	596783	517039	721074	766325	931342	893032
	28.2032	158.925		869588	684865	774579	950594	815165	913545	771768	752366	730428	719329	860566	737190	770981	774891	841680	811039	371533	374936	911857	861465	706762	785108
	631.286	123.971		778570	751275	822038	831944	831799	633765	832827	933867	1.06106e+06	662197	743314	773812	787702	568029	629061	813139	688762	702068	766525	668625	737125	758725
	31.2454	245.036		275586	616207	430745	505861	453665	504559	757427	717920	583272	872985	700684	776154	715943	813189	740593	814017	1.06059e+06	1.1999e+06	1.41373e+06	1.10616e+06	1.08091e+06	622472
	282.659	372.166		780797	817042	772874	778623	752790	801079	716178	751234	750457	645555	721554	703289	736583	840923	777016	877434	689136	850558	785556	699330	729394	729657
	504.983	465.321		683291	877802	538134	456121	731500	762704	1.05728e+06	889288	860744	927642	935203	826896	644417	750285	499852	823202	865809	544925	517415	731488	913752	865741
	496.424	214.145		199748	182002	183825	159891	229979	164676	1.6915e+06	1.68868e+06	1.55764e+06	1.68393e+06	1.69752e+06	1.95415e+06	1.15018e+06	1.03851e+06	1079882	1.04701e+06	203450	97778.9	190656	204189	125788	149741
	152.475	179.054		524853	403694	901351	556324	5.42782e+06	569921	716837	749657	743777	794122	681737	739229	727489	732049	761823	713161	157590	143403	137170	156215	145905	149289
	672.689	123.009		787611	922578	443862	597737	760110	684301	790766	1.16237e+06	898175	791157	760454	754668	743975	926340	784571	442453	764041	787190	708314	605547	730340	786684
	153.798	165.055		551537	729388	974132	636707	541449	485557	858168	714775	1.17856e+06	720101	748007	742948	699465	707760	664628	686878	893873	810555	892338	928046	644124	733012
	509.26	796.52		619342	416120	987703	504713	1.13991e+06	574340	430649	609548	535911	861227	606443	897466	962057	644446	658889	721909	843786	742614	1.22806e+06	874842	936703	735049
	279.447	221.154		733287	780783	741340	768157	752353	740676	743947	766503	774689	731132	723510	747694	756162	729767	731332	822280	738927	741055	703495	746579	783289	728777
	499.906	867.538		1.10725e+06	582034	1.96395e+06	1.91774e+06	1.65061e+06	1.00454e+06	590937	794193	711807	797571	830898	770189	512459	323403	480251	467615	466366	232462	303163	292554	204688	460053
	31.977	577.177		1.24592e+06	1.41999e+06	1.18659e+06	1.26923e+06	1.20628e+06	1.36526e+06	729257	725366	591716	673863	559078	716788	743762	701901	666540	757234	203251	233811	311541	276682	495431	322206
	27.1166	377.048		1.12041e+06	828678	711928	881126	639634	864653	843959	937292	784688	952761	710999	761206	975074	855089	769941	988845	501209	375751	299046	533941	258337	802909
	641.746	259.954		814578	686547	808440	851848	823080	815017	929726	990956	863401	793778	955644	827893	549740	636477	476376	544385	886639	570066	692446	630952	598772	644954
O-phosphonato-L-homoserine(2-)	32.2674	196.074		1.09615e+06	1.01735e+06	949758	945277	1.16096e+06	977400	724123	622952	853994	777683	821541	731255	685306	706222	812038	728319	332000	462989	551003	403719	539092	490780
[truncated: 1,448 more rows]
