# Supplementary material for: Effect of supplemental feeding on metabolic profiles and meat quality in yaks: a non-targeted metabolomics approach
Source: Food Sci Anim Resour. 2026 Apr 7;46(1):57. doi: 10.1007/s44463-025-00027-8 (PMC13057100; doi:10.1007/s44463-025-00027-8)
Supplement: Supplementary file 3 — Supplementary file3 (XLSX 76 KB) [file 44463_2025_27_MOESM3_ESM.xlsx]

## Sheet: HY-vs-XN.filter.annot
index	HY_BZ_1	HY_BZ_2	HY_BZ_3	HY_BZ_4	HY_BZ_5	HY_BZ_6	XN_BZ_1	XN_BZ_2	XN_BZ_3	XN_BZ_4	XN_BZ_5	XN_BZ_6	control_mean	case_mean	log2_FC(case_mean/control_mean)	Pvalue	fdr	vip	name	formula	CAS	molecular weight	rt	mz	score	C_ID	Pathway	KEGG_B_class	KEGG_A_class
POS00003	1.75675e+07	1.80253e+07	1.21338e+07	1.04352e+07	1.14271e+07	9.64042e+06	5.53229e+07	6.09668e+07	3.38037e+07	2.38905e+07	4.03942e+07	3.44503e+07	1.32049e+07	4.14714e+07	1.65104	0.000766745	0.00842262	2.06441	D-Pantothenic acid	C9H17NO5	137-08-6	219.111	158.501	220.117	0.99979	C00864	ko01100//Metabolic pathways;ko01110//Biosynthesis of secondary metabolites;ko04977//Vitamin digestion and absorption;ko00410//beta-Alanine metabolism;ko00770//Pantothenate and CoA biosynthesis	Global and Overview;Metabolism of other amino acids;Metabolism of cofactors and vitamins;Digestive system	Metabolism;Organismal Systems
POS00005	5.131e+07	4.61583e+07	4.92443e+07	4.71487e+07	4.41195e+07	4.27541e+07	8.24277e+07	9.52827e+07	1.08475e+08	8.76378e+07	1.11831e+08	1.0043e+08	4.67892e+07	9.76806e+07	1.0619	1.07733e-06	6.54231e-05	2.94182	Dl-Proline	C5H9NO2	609-36-9	115.063	35.174	116.07	0.99969	-	-	-	-
POS00009	1.74692e+07	1.41646e+07	1.84153e+07	1.49424e+07	1.34282e+07	1.09686e+07	2.93619e+07	3.07712e+07	4.058e+07	3.90899e+07	5.14923e+07	5.17537e+07	1.4898e+07	4.05081e+07	1.44309	9.62754e-05	0.00158144	1.99552	Lysine	-	-	-	27.1412	147.113	0.9786	-	-	-	-
POS00013	4.94526e+07	4.18577e+07	4.22244e+07	3.67956e+07	3.81026e+07	3.3083e+07	6.45632e+07	6.55952e+07	7.00969e+07	6.64837e+07	7.93371e+07	7.59264e+07	4.02526e+07	7.03337e+07	0.805133	4.53542e-06	0.000190926	2.22527	L-Tryptophan	C11H12N2O2	73-22-3	204.09	175.383	205.097	0.96395	C00078	ko01100//Metabolic pathways;ko01110//Biosynthesis of secondary metabolites;ko01130//Biosynthesis of antibiotics;ko01230//Biosynthesis of amino acids;ko01210//2-Oxocarboxylic acid metabolism;ko00260//Glycine, serine and threonine metabolism;ko00400//Phenylalanine, tyrosine and tryptophan biosynthesis;ko04974//Protein digestion and absorption;ko00970//Aminoacyl-tRNA biosynthesis;ko04978//Mineral ab…	Global and Overview;Nervous system;Digestive system;Amino acid metabolism;Translation	Organismal Systems;Genetic Information Processing;Metabolism
POS00016	1.13253e+07	7.39474e+06	1.07803e+07	8.38411e+06	8.85321e+06	7.40075e+06	1.78825e+07	2.16043e+07	1.88382e+07	1.62794e+07	2.74617e+07	2.58672e+07	9.02307e+06	2.13222e+07	1.24067	9.43746e-05	0.00155698	1.39447	D-Methionine	C5H11NO2S	348-67-4	149.051	57.1227	150.058	0.94874	C00855	ko02010//ABC transporters	Membrane transport	Environmental Information Processing
POS00018	3.637e+07	3.97572e+07	3.75916e+07	3.48602e+07	2.61386e+07	2.53767e+07	2.13855e+07	2.09903e+07	2.41795e+07	2.19501e+07	2.12856e+07	2.35509e+07	3.33491e+07	2.22237e+07	-0.58555	0.00140759	0.0129395	1.26995	L-Citrulline	-	-	-	32.225	176.103	0.9484	C00327	ko01100//Metabolic pathways;ko01110//Biosynthesis of secondary metabolites;ko01130//Biosynthesis of antibiotics;ko01230//Biosynthesis of amino acids;ko00220//Arginine biosynthesis	Global and Overview;Amino acid metabolism	Metabolism
POS00020	2.26053e+08	1.75937e+08	2.08233e+08	1.78389e+08	1.91914e+08	1.6387e+08	2.95914e+08	3.37864e+08	3.72122e+08	3.22124e+08	4.2432e+08	3.8451e+08	1.90733e+08	3.56142e+08	0.900901	1.46118e-05	0.000415348	5.2042	D-Phenylalanine	C9H11NO2	673-06-3	165.079	150.473	166.086	0.94674	C02265	ko00360//Phenylalanine metabolism;ko04742//Taste transduction	Amino acid metabolism;Sensory system	Organismal Systems;Metabolism
POS00022	2.89914e+06	1.58363e+06	533390	188810	2.80152e+06	2.27814e+06	3.84571e+07	5.18014e+07	2.81779e+07	3.26634e+07	1.49851e+07	1.28168e+07	1.71411e+06	2.9817e+07	4.12061	0.000875032	0.00925364	2.06328	Inosine	C10H12N4O5	58-63-9	268.081	135.479	537.167	0.94375	C00294	ko01100//Metabolic pathways;ko00230//Purine metabolism	Global and Overview;Nucleotide metabolism	Metabolism
POS00024	1.6275e+07	1.29688e+07	1.557e+07	1.17834e+07	2.10519e+07	1.88955e+07	2.46447e+06	3.31683e+06	6.29691e+06	4.53041e+06	7.21854e+06	5.8922e+06	1.60908e+07	4.95323e+06	-1.69979	4.14726e-05	0.00088416	1.33602	Opthalmic acid	C11H19N3O6	495-27-2	289.127	47.4493	290.134	0.94321	-	-	-	-
POS00027	3.46115e+07	3.84161e+07	4.30971e+07	3.57907e+07	2.76522e+07	2.669e+07	3.20758e+06	3.38419e+06	4.49196e+06	4.01609e+06	3.43419e+06	2.47877e+06	3.43763e+07	3.50213e+06	-3.29511	3.1006e-07	3.04598e-05	2.29349	L-Methionine sulfone	C5H11NO4S	7314-32-1	181.041	33.2945	182.048	0.9227	-	-	-	-
POS00028	5.98885e+08	5.86664e+08	5.43535e+08	5.72011e+08	5.91314e+08	6.33558e+08	3.75911e+08	3.76032e+08	4.04503e+08	3.8397e+08	3.75719e+08	4.28702e+08	5.87661e+08	3.90806e+08	-0.588531	1.27767e-07	1.74903e-05	5.84152	N-Acetyl-L-histidine	-	-	-	29.5475	198.087	0.92205	-	-	-	-
POS00030	3.17647e+08	3.84291e+08	3.23187e+08	3.04937e+08	3.66678e+08	4.29801e+08	5.70514e+08	6.59978e+08	7.27892e+08	5.84196e+08	5.46849e+08	4.26578e+08	3.54423e+08	5.86001e+08	0.72543	0.000535628	0.00629559	5.99364	Dl-Glutamic acid	C5H9NO4	617-65-2	147.053	30.8871	130.05	0.91885	-	-	-	-
POS00033	4.85041e+07	5.36713e+07	5.53603e+07	4.70453e+07	3.51841e+07	3.22032e+07	6.41447e+07	6.91868e+07	1.02647e+08	9.19735e+07	9.79762e+07	8.80095e+07	4.53281e+07	8.56564e+07	0.918156	0.000304979	0.00385602	2.47346	D(-)-Arginine	C6H14N4O2	157-06-2	174.112	29.551	175.119	0.91554	C00792	ko01100//Metabolic pathways;ko00472//D-Arginine and D-ornithine metabolism	Global and Overview;Metabolism of other amino acids	Metabolism
POS00037	2.07508e+07	1.47318e+07	1.15505e+07	1.02894e+07	1.6499e+07	1.34832e+07	2.91286e+07	4.3292e+07	3.16601e+07	3.29871e+07	2.57413e+07	1.9555e+07	1.45508e+07	3.0394e+07	1.06269	0.00130033	0.0122629	1.53739	1-Palmitoyl-Sn-Glycero-3-Phosphocholine	C24H50NO7P	17364-16-8	495.332	418.614	496.338	0.9038	-	-	-	-
POS00038	2.15306e+10	2.11168e+10	2.01402e+10	2.15264e+10	2.07523e+10	2.12018e+10	1.88961e+10	1.9997e+10	2.12074e+10	1.88941e+10	2.02011e+10	2.0775e+10	2.10447e+10	1.99951e+10	-0.07381	0.040061	0.172169	10.5846	Creatine	C4H9N3O2	57-00-1	131.069	34.8976	132.076	0.90184	C00300	ko01100//Metabolic pathways;ko00330//Arginine and proline metabolism;ko00260//Glycine, serine and threonine metabolism	Global and Overview;Amino acid metabolism	Metabolism
POS00041	2.00793e+07	1.69431e+07	1.72817e+07	1.47004e+07	1.53996e+07	1.30638e+07	2.63167e+07	2.65297e+07	2.88038e+07	2.74194e+07	3.18144e+07	3.11829e+07	1.62446e+07	2.86778e+07	0.819972	4.18194e-06	0.000182544	1.43035	Dl-Indole-3-lactic acid	C11H11NO3	832-97-3	205.074	175.383	188.07	0.88786	-	-	-	-
POS00044	7.83344e+08	9.63413e+08	8.09181e+08	7.85173e+08	9.24086e+08	1.03063e+09	1.46501e+09	1.58776e+09	1.7989e+09	1.47123e+09	1.41467e+09	1.0893e+09	8.82638e+08	1.47115e+09	0.737046	0.000211104	0.00294797	9.6725	L-Glutamine	C5H10N2O3	56-85-9	146.069	30.8871	147.076	0.87997	C00064	ko01100//Metabolic pathways;ko01120//Microbial metabolism in diverse environments;ko01230//Biosynthesis of amino acids;ko00230//Purine metabolism;ko00630//Glyoxylate and dicarboxylate metabolism;ko02010//ABC transporters;ko00240//Pyrimidine metabolism;ko00250//Alanine, aspartate and glutamate metabolism;ko04974//Protein digestion and absorption;ko00970//Aminoacyl-tRNA biosynthesis;ko00220//Argini…	Amino acid metabolism;Global and Overview;Nervous system;Digestive system;Carbohydrate metabolism;Membrane transport;Excretory system;Translation;Metabolism of other amino acids;Energy metabolism;Nucleotide metabolism	Environmental Information Processing;Genetic Information Processing;Organismal Systems;Metabolism
POS00048	3.0737e+08	2.6951e+08	2.42129e+08	2.0996e+08	3.17368e+08	3.16002e+08	1.27402e+09	1.50566e+09	7.82866e+08	6.85492e+08	5.13822e+08	4.79919e+08	2.77057e+08	8.73631e+08	1.65684	0.00623986	0.0421033	8.99874	Hypoxanthine	C5H4N4O	68-94-0	136.039	45.2991	137.046	0.86357	C00262	ko01100//Metabolic pathways;ko00230//Purine metabolism	Nucleotide metabolism;Global and Overview	Metabolism
POS00052	2.39698e+08	1.5018e+08	2.42826e+08	2.18687e+08	2.75066e+08	2.34856e+08	3.32074e+08	3.59207e+08	3.24618e+08	2.95868e+08	3.44868e+08	3.51857e+08	2.26886e+08	3.34749e+08	0.561113	0.000247244	0.00332116	4.08348	L-Isoleucine	C6H13NO2	73-32-5	131.095	97.8067	132.102	0.84611	C00407	ko01100//Metabolic pathways;ko01110//Biosynthesis of secondary metabolites;ko01130//Biosynthesis of antibiotics;ko01230//Biosynthesis of amino acids;ko02010//ABC transporters;ko01210//2-Oxocarboxylic acid metabolism;ko04974//Protein digestion and absorption;ko00970//Aminoacyl-tRNA biosynthesis;ko00290//Valine, leucine and isoleucine biosynthesis;ko00280//Valine, leucine and isoleucine degradation…	Metabolism of other amino acids;Amino acid metabolism;Translation;Membrane transport;Digestive system;Global and Overview	Metabolism;Environmental Information Processing;Organismal Systems;Genetic Information Processing
POS00054	5.24315e+07	4.41544e+07	3.95611e+07	3.64464e+07	4.05415e+07	3.8068e+07	5.19648e+07	5.94392e+07	5.63776e+07	4.90212e+07	6.66474e+07	6.55536e+07	4.18672e+07	5.81673e+07	0.47439	0.00144248	0.0131526	1.52044	L-Tyrosine	C9H11NO3	60-18-4	181.074	74.6612	182.081	0.84339	C00082	ko01100//Metabolic pathways;ko01110//Biosynthesis of secondary metabolites;ko01130//Biosynthesis of antibiotics;ko01230//Biosynthesis of amino acids;ko00730//Thiamine metabolism;ko01210//2-Oxocarboxylic acid metabolism;ko00350//Tyrosine metabolism;ko00360//Phenylalanine metabolism;ko00400//Phenylalanine, tyrosine and tryptophan biosynthesis;ko04974//Protein digestion and absorption;ko00970//Amino…	Metabolism of cofactors and vitamins;Amino acid metabolism;Biosynthesis of other secondary metabolites;Nervous system;Global and Overview;Digestive system;Metabolism of other amino acids;Translation;Endocrine system	Metabolism;Organismal Systems;Genetic Information Processing
POS00058	1.78987e+07	1.5617e+07	1.60737e+07	1.6526e+07	1.66446e+07	1.83526e+07	1.04828e+07	1.01385e+07	1.09528e+07	1.05322e+07	9.73529e+06	1.14517e+07	1.68521e+07	1.05489e+07	-0.675838	1.76775e-07	2.14702e-05	1.04683	Tyrosine	-	-	-	29.2843	182.092	0.8308	-	-	-	-
POS00065	1.43664e+07	6.80371e+06	2.06859e+07	1.19794e+07	1.13043e+07	6.11667e+06	2.32342e+07	2.60645e+07	2.49695e+07	2.57293e+07	1.51947e+07	1.58851e+07	1.18761e+07	2.18462e+07	0.879328	0.00749533	0.0485319	1.14139	Xanthine	C5H4N4O2	69-89-6	152.033	59.5388	153.04	0.79639	C00385	ko01100//Metabolic pathways;ko01120//Microbial metabolism in diverse environments;ko01110//Biosynthesis of secondary metabolites;ko00230//Purine metabolism;ko00232//Caffeine metabolism	Global and Overview;Nucleotide metabolism;Biosynthesis of other secondary metabolites	Metabolism
POS00076	3.91746e+09	3.79417e+09	3.46786e+09	3.58103e+09	3.80451e+09	3.62942e+09	2.42079e+09	2.43168e+09	2.75001e+09	2.56767e+09	2.54969e+09	2.85367e+09	3.69908e+09	2.59559e+09	-0.511104	5.54193e-07	4.3553e-05	13.8056	L-Carnosine	C9H14N4O3	305-84-0	226.107	29.552	227.113	0.69423	C00386	ko01100//Metabolic pathways;ko00340//Histidine metabolism;ko00410//beta-Alanine metabolism	Metabolism of other amino acids;Amino acid metabolism;Global and Overview	Metabolism
POS00077	5.6163e+07	4.46759e+07	5.24206e+07	4.53019e+07	4.85491e+07	4.16109e+07	7.34395e+07	8.54781e+07	9.47903e+07	8.14368e+07	1.07163e+08	1.00296e+08	4.81203e+07	9.0434e+07	0.910221	1.89209e-05	0.000489257	2.62665	Indoline	C8H9N	496-15-1	119.073	150.472	120.081	0.68978	-	-	-	-
POS00082	6.19776e+08	5.96853e+08	5.65183e+08	5.91684e+08	6.10837e+08	6.29519e+08	3.92334e+08	3.86521e+08	4.38313e+08	4.11163e+08	4.05347e+08	4.52887e+08	6.02308e+08	4.14428e+08	-0.539382	1.15999e-07	1.72194e-05	5.71964	3-(1-Pyrazolyl)-L-alanine	C6H9N3O2	2734-48-7	155.069	29.5564	156.077	0.65657	-	-	-	-
POS00092	2.54605e+08	2.16131e+08	2.08852e+08	1.8185e+08	2.69289e+08	2.61229e+08	4.92261e+08	5.61346e+08	5.97182e+08	5.27248e+08	3.84321e+08	3.74472e+08	2.31992e+08	4.89472e+08	1.07715	7.82303e-05	0.00138738	6.43998	(+)-alpha-Pinene	-	-	-	58.9786	137.046	0.6202	-	-	-	-
POS00093	3.62893e+08	3.70503e+08	3.59077e+08	3.62833e+08	3.66186e+08	4.08024e+08	4.5192e+08	5.05995e+08	5.0434e+08	4.36066e+08	5.81063e+08	4.85861e+08	3.71586e+08	4.94208e+08	0.411422	0.000247098	0.00332116	4.39618	(R)-(+)-Lactamide	C3H7NO2	598-81-2	89.0477	30.8876	90.0547	0.60842	-	-	-	-
POS00102	8.34018e+07	7.56477e+07	1.43608e+08	1.39756e+08	8.11157e+07	7.91644e+07	3.4935e+08	4.2342e+08	4.69761e+08	3.94553e+08	3.92645e+08	3.29234e+08	1.00449e+08	3.93161e+08	1.96866	2.98473e-07	3.04598e-05	7.12478	Dl-2-Aminooctanoic acid	C8H17NO2	644-90-6	159.126	45.1658	160.133	0.46754	-	-	-	-
POS00103	4.64177e+07	4.66675e+07	8.54001e+07	7.89165e+07	4.1921e+07	4.34631e+07	2.98899e+07	4.03279e+07	2.86237e+07	2.4393e+07	4.70323e+07	3.63198e+07	5.7131e+07	3.44311e+07	-0.730561	0.0260185	0.12671	1.5685	1-Amlnocydohexanecarboxylic Acid	C7H13NO2	2756-85-6	143.095	33.0275	144.102	0.45199	-	-	-	-
POS00111	3.05953e+07	2.96077e+07	3.062e+07	2.88208e+07	2.76831e+07	2.93681e+07	1.25141e+07	1.54448e+07	1.73168e+07	1.38146e+07	1.90152e+07	1.56675e+07	2.94492e+07	1.56288e+07	-0.914018	1.30916e-07	1.74903e-05	1.53584	Dihydroactindiolide	C11H16O2	17092-92-1	180.115	32.4888	163.109	0.38035	-	-	-	-
POS00113	9.94109e+07	9.68408e+07	9.14244e+07	9.59933e+07	1.02794e+08	1.07085e+08	6.40801e+07	6.03728e+07	7.08089e+07	6.34175e+07	6.33301e+07	7.24631e+07	9.89247e+07	6.57454e+07	-0.58944	5.71003e-07	4.40111e-05	2.38963	1,1-Dimethylbiguanide	C4H11N5	1115-70-4	129.101	29.2939	152.082	0.29994	C07151	ko04152//AMPK signaling pathway;ko04976//Bile secretion;ko04211//Longevity regulating pathway - mammal	Aging;Signal transduction;Digestive system	Organismal Systems;Environmental Information Processing
POS00119	1.12304e+07	7.96098e+06	8.36858e+06	7.559e+06	9.5998e+06	9.66681e+06	2.63701e+07	3.70966e+07	1.6955e+07	1.21163e+07	1.89333e+07	1.10791e+07	9.06426e+06	2.04251e+07	1.17208	0.018736	0.0981617	1.19361	Epigallo catechin	C15H14O7	970-74-1	306.074	59.0292	307.082	0.29941	C12136	ko01110//Biosynthesis of secondary metabolites	Global and Overview	Metabolism
POS00128	8.55973e+08	7.50061e+08	8.0393e+08	7.669e+08	7.81362e+08	6.40753e+08	5.74542e+08	7.4636e+08	6.14628e+08	4.81549e+08	3.78343e+08	2.69809e+08	7.66497e+08	5.10872e+08	-0.585319	0.00711065	0.0464161	5.62537		-	-	-	45.5216	123.055	-	-	-	-
POS00129	1.40461e+09	1.37312e+09	1.16792e+09	1.35286e+09	1.32359e+09	1.24423e+09	9.7891e+08	1.05922e+09	1.23943e+09	1.09139e+09	1.08745e+09	1.20468e+09	1.31106e+09	1.11018e+09	-0.239936	0.00374524	0.0279533	5.29171		-	-	-	49.2107	132.077	-	-	-	-
POS00133	9.95264e+09	9.71809e+09	9.48472e+09	9.60731e+09	9.66321e+09	1.0048e+10	4.26463e+09	5.09404e+09	5.79465e+09	4.58986e+09	5.92283e+09	5.02851e+09	9.74566e+09	5.11575e+09	-0.929813	1.36142e-08	4.4158e-06	28.2757		-	-	-	32.4934	162.112	-	-	-	-
POS00135	2.49641e+09	2.6555e+09	2.46883e+09	2.1347e+09	1.86317e+09	1.90047e+09	1.501e+09	1.72968e+09	1.55619e+09	1.3944e+09	1.91693e+09	1.92163e+09	2.25318e+09	1.66997e+09	-0.432137	0.00514825	0.0362004	8.76718		-	-	-	57.3856	204.123	-	-	-	-
POS00143	3.02472e+08	2.91392e+08	3.01286e+08	2.64461e+08	1.61761e+08	2.00383e+08	2.11061e+09	2.53292e+09	1.58527e+09	1.55744e+09	1.51598e+09	1.45886e+09	2.53626e+08	1.79351e+09	2.82201	5.96126e-06	0.000232159	16.1474		-	-	-	166.252	232.154	-	-	-	-
POS00157	7.15701e+08	7.0129e+08	6.50226e+08	6.85641e+08	6.64724e+08	6.62625e+08	4.40237e+08	4.78691e+08	4.96287e+08	5.05103e+08	4.78891e+08	5.59709e+08	6.80035e+08	4.93153e+08	-0.463573	1.9664e-06	0.000102355	5.64314		-	-	-	29.0159	265.069	-	-	-	-
POS00169	2.6752e+08	2.14667e+08	1.4018e+08	9.76528e+07	2.55004e+08	2.45339e+08	7.62775e+08	9.21991e+08	6.96934e+08	7.11021e+08	5.04136e+08	4.87617e+08	2.03394e+08	6.80746e+08	1.74284	6.32299e-05	0.0011954	8.81007		-	-	-	134.961	137.046	-	-	-	-
POS00170	4.5551e+08	4.67276e+08	3.67994e+08	3.95605e+08	3.9769e+08	3.81583e+08	5.12361e+08	5.98234e+08	5.92905e+08	5.46219e+08	4.21876e+08	4.83537e+08	4.10943e+08	5.25855e+08	0.355727	0.00515839	0.0362081	3.93103		-	-	-	34.0895	114.06	-	-	-	-
POS00177	5.79868e+08	5.20367e+08	3.87127e+08	2.43317e+08	6.27588e+08	5.45751e+08	4.0214e+08	2.1062e+08	3.2478e+08	1.51553e+08	3.97008e+08	1.99498e+08	4.84003e+08	2.80933e+08	-0.784789	0.0196202	0.10203	4.91261		-	-	-	101.717	229.154	-	-	-	-
POS00182	3.51908e+08	4.36149e+07	3.40733e+08	2.35545e+08	3.26657e+08	5.39793e+07	2.92939e+08	7.50342e+08	3.62153e+08	6.11204e+08	3.14391e+08	3.32944e+08	2.25406e+08	4.43995e+08	0.978017	0.0479841	0.193092	4.88352		-	-	-	431.808	74.0962	-	-	-	-
POS00183	4.63428e+08	4.57974e+08	4.23102e+08	4.65913e+08	5.05742e+08	5.11389e+08	1.32114e+08	1.62726e+08	2.15832e+08	1.62343e+08	2.01498e+08	1.72398e+08	4.71258e+08	1.74485e+08	-1.43341	1.54245e-08	4.4158e-06	7.16713		-	-	-	49.3374	162.112	-	-	-	-
POS00184	3.85946e+08	3.8801e+08	3.70087e+08	3.56614e+08	3.22767e+08	3.31343e+08	1.72364e+08	2.25523e+08	2.90501e+08	2.17627e+08	2.82707e+08	2.46111e+08	3.59128e+08	2.39139e+08	-0.586647	0.000208531	0.00292235	4.29026		-	-	-	32.4925	279.191	-	-	-	-
POS00185	3.76793e+08	3.58825e+08	3.29651e+08	3.44037e+08	3.67796e+08	3.49412e+08	2.31668e+08	2.33513e+08	2.63968e+08	2.47872e+08	2.45066e+08	2.73253e+08	3.54419e+08	2.49223e+08	-0.508017	7.41711e-07	5.29542e-05	4.25928	L-Glutamyl 5-phosphate	-	-	-	29.5517	228.117	C03287	ko01100//Metabolic pathways;ko01110//Biosynthesis of secondary metabolites;ko01130//Biosynthesis of antibiotics;ko01230//Biosynthesis of amino acids;ko00330//Arginine and proline metabolism	Global and Overview;Amino acid metabolism	Metabolism
POS00187	4.26525e+08	3.83542e+08	2.95698e+08	3.00079e+08	4.1605e+08	3.70606e+08	2.55507e+08	2.79545e+08	2.99271e+08	2.51567e+08	1.28919e+08	1.18691e+08	3.65416e+08	2.2225e+08	-0.717359	0.00453376	0.032565	4.35538		-	-	-	57.6203	123.055	-	-	-	-
POS00193	1.47578e+08	1.17093e+08	3.79704e+07	5.04255e+07	1.39948e+08	1.32322e+08	4.16066e+08	4.94599e+08	3.78651e+08	3.88002e+08	2.75504e+08	2.63501e+08	1.04223e+08	3.69387e+08	1.82546	6.77325e-05	0.00125102	6.54764		-	-	-	134.961	269.087	-	-	-	-
POS00199	4.09036e+08	3.18302e+08	3.89797e+08	4.34921e+08	1.20255e+08	9.67022e+07	8.77572e+07	1.12018e+08	1.05326e+08	8.92463e+07	9.24409e+07	7.79476e+07	2.94836e+08	9.41227e+07	-1.6473	0.0083723	0.0532637	5.10182		-	-	-	192.903	246.169	-	-	-	-
POS00205	2.39226e+08	2.03802e+08	2.58085e+08	2.64382e+08	2.55744e+08	2.52833e+08	1.53635e+08	1.85316e+08	1.38231e+08	1.26583e+08	1.41964e+08	1.42485e+08	2.45679e+08	1.48036e+08	-0.730827	1.20962e-05	0.000375825	3.96976		-	-	-	46.7912	229.154	-	-	-	-
POS00206	1.15314e+07	7.60332e+06	7.46381e+06	7.08352e+06	1.40217e+07	2.09588e+07	3.45575e+08	3.91136e+08	4.11165e+08	3.37797e+08	4.29521e+08	3.13586e+08	1.14438e+07	3.71463e+08	5.02059	3.32682e-09	1.33339e-06	7.96205		-	-	-	30.6214	126.022	-	-	-	-
POS00207	2.19926e+08	2.11451e+08	2.35687e+08	2.50564e+08	2.19696e+08	2.43592e+08	1.61957e+08	1.67856e+08	2.00417e+08	1.92727e+08	1.73361e+08	2.02833e+08	2.30153e+08	1.83192e+08	-0.329236	0.000616678	0.00704172	2.65808		-	-	-	31.4165	98.9839	-	-	-	-
POS00212	2.64937e+08	2.10722e+08	2.44431e+08	2.17052e+08	2.58041e+08	2.6103e+08	2.37078e+08	1.82644e+08	3.98862e+07	2.23271e+07	2.30023e+08	1.83603e+08	2.42702e+08	1.4926e+08	-0.701358	0.0405044	0.173425	3.14903		-	-	-	578.475	265.003	-	-	-	-
POS00214	2.00441e+08	1.99127e+08	2.48255e+08	2.22906e+08	1.94594e+08	2.14792e+08	1.80134e+08	1.61535e+08	1.8962e+08	1.63052e+08	1.94544e+08	1.87823e+08	2.13352e+08	1.79452e+08	-0.249645	0.00704335	0.0461458	2.09522		-	-	-	642.647	107.967	-	-	-	-
POS00215	2.44698e+08	2.57831e+08	2.50185e+08	2.08098e+08	1.81707e+08	1.84293e+08	1.46842e+08	1.67923e+08	1.52285e+08	1.34524e+08	1.88606e+08	1.88147e+08	2.21135e+08	1.63054e+08	-0.439576	0.00585979	0.0400103	2.75184		-	-	-	57.3856	205.126	-	-	-	-
POS00223	9.04237e+06	8.9165e+06	1.22196e+07	1.00358e+07	4.5085e+06	5.09812e+06	4.53355e+08	4.90383e+08	2.30102e+08	2.66652e+08	2.27158e+08	2.39132e+08	8.30349e+06	3.17797e+08	5.25824	9.16942e-05	0.00153129	7.05342		-	-	-	224.343	260.185	-	-	-	-
POS00230	1.43537e+08	2.16933e+08	1.36494e+08	2.49386e+08	1.44421e+08	2.8915e+08	1.51109e+08	8.0218e+07	1.02879e+08	1.48685e+08	1.53918e+08	1.46267e+08	1.96654e+08	1.30512e+08	-0.59147	0.0475984	0.192309	2.65392		-	-	-	176.416	111.039	-	-	-	-
POS00244	3.51742e+07	3.42768e+07	3.54569e+07	3.07912e+07	1.85963e+07	2.29406e+07	2.56111e+08	3.0671e+08	1.92903e+08	1.88107e+08	1.81819e+08	1.75542e+08	2.95393e+07	2.16865e+08	2.87609	6.15689e-06	0.00023306	5.63066	CNQX	-	-	-	166.254	233.157	-	-	-	-
POS00245	1.62557e+08	1.1981e+08	2.04815e+08	2.93419e+08	1.36302e+08	1.22925e+08	1.31443e+08	7.97337e+07	9.72678e+07	9.02527e+07	6.7336e+07	8.48229e+07	1.73305e+08	9.18093e+07	-0.9166	0.0175453	0.0938296	3.15677		-	-	-	573.667	250.987	-	-	-	-
POS00251	1.54599e+08	1.45266e+08	1.37438e+08	1.42121e+08	1.49472e+08	1.60769e+08	9.56797e+07	9.30284e+07	1.02285e+08	9.59905e+07	9.56457e+07	1.08373e+08	1.48278e+08	9.85004e+07	-0.590098	3.1919e-07	3.04598e-05	2.93473		-	-	-	29.5475	110.071	-	-	-	-
POS00257	1.25203e+08	1.30526e+08	1.28078e+08	1.34764e+08	1.17857e+08	1.24236e+08	8.78794e+07	9.85872e+07	1.01265e+08	1.02111e+08	1.13842e+08	1.22525e+08	1.26777e+08	1.04368e+08	-0.280615	0.00223413	0.0184626	1.7748		-	-	-	28.7402	303.025	-	-	-	-
POS00258	1.09621e+08	1.03066e+08	9.7749e+07	1.13994e+08	1.22568e+08	1.06288e+08	1.20823e+08	1.1895e+08	1.82543e+08	1.31271e+08	1.37502e+08	1.26362e+08	1.08881e+08	1.36242e+08	0.323419	0.0240515	0.119601	1.75223		-	-	-	61.9679	132.077	-	-	-	-
POS00287	9.57532e+07	8.71669e+07	8.36134e+07	8.93844e+07	9.31368e+07	9.34436e+07	6.77996e+07	8.22864e+07	8.43721e+07	8.00044e+07	7.90306e+07	8.42533e+07	9.04164e+07	7.96244e+07	-0.183374	0.00627384	0.0421905	1.18146		-	-	-	34.3721	525.283	-	-	-	-
POS00297	8.59492e+07	5.50289e+07	9.66623e+07	8.76455e+07	9.56075e+07	9.29412e+07	5.8194e+07	5.85282e+07	5.25414e+07	9.33124e+07	6.74421e+07	6.29562e+07	8.56391e+07	6.54957e+07	-0.386869	0.0430504	0.180258	1.46122		-	-	-	62.7066	102.034	-	-	-	-
POS00305	5.65285e+07	5.12552e+07	6.10555e+07	5.87713e+07	5.37452e+07	5.46453e+07	9.21184e+07	1.04919e+08	1.04556e+08	8.30345e+07	8.82498e+07	8.27117e+07	5.60002e+07	9.25982e+07	0.725553	7.46048e-06	0.000264616	2.48797		-	-	-	45.4761	309.094	-	-	-	-
POS00309	2.65047e+08	2.67694e+08	2.01275e+08	2.2283e+08	2.45058e+08	2.57652e+08	4.27205e+06	5.47974e+06	5.055e+06	3.90578e+06	3.12184e+06	2.22505e+06	2.43259e+08	4.00991e+06	-5.92278	7.55928e-10	8.4598e-07	6.48108		-	-	-	36.2332	162.137	-	-	-	-
POS00334	1.00057e+08	9.29472e+07	1.02395e+08	1.04627e+08	1.07927e+08	1.17073e+08	9.59096e+06	1.32125e+07	2.04771e+07	1.20922e+07	2.44439e+07	1.59923e+07	1.04171e+08	1.59682e+07	-2.70568	8.44291e-10	8.4598e-07	3.92329	dTMP	-	-	-	32.4926	323.217	C00364	ko01100//Metabolic pathways;ko00240//Pyrimidine metabolism	Nucleotide metabolism;Global and Overview	Metabolism
POS00340	6.43608e+07	6.3844e+07	5.96692e+07	6.4644e+07	6.24518e+07	6.16492e+07	4.16869e+07	4.53987e+07	4.55372e+07	4.64227e+07	4.44569e+07	5.19081e+07	6.27698e+07	4.59017e+07	-0.451523	8.6266e-07	5.76257e-05	1.69911		-	-	-	29.0159	266.072	-	-	-	-
POS00342	1.01575e+08	1.13669e+08	1.33555e+08	1.34814e+08	8.13883e+07	7.31573e+07	1.56568e+06	786617	4.18459e+06	3.67784e+06	841855	1.58267e+06	1.0636e+08	2.10654e+06	-5.65793	1.82929e-06	9.90781e-05	4.18893		-	-	-	144.567	230.138	-	-	-	-
POS00362	5.78687e+07	5.37628e+07	5.11784e+07	5.11027e+07	6.39255e+07	5.10168e+07	4.76351e+07	4.73175e+07	4.84485e+07	5.05136e+07	3.22785e+07	3.7219e+07	5.48091e+07	4.39021e+07	-0.320128	0.0140475	0.0790766	1.15104		-	-	-	29.0119	249.095	-	-	-	-
POS00365	6.69707e+07	7.03233e+07	6.92292e+07	6.20842e+07	6.13318e+07	5.75385e+07	3.78921e+07	3.78294e+07	3.52443e+07	2.88551e+07	3.92096e+07	3.75982e+07	6.45796e+07	3.61048e+07	-0.838888	6.14504e-07	4.64704e-05	2.19673		-	-	-	30.0861	123.594	-	-	-	-
POS00368	7.08713e+07	7.1331e+07	6.25486e+07	6.43691e+07	7.47144e+07	7.10184e+07	2.86403e+07	2.53346e+07	3.34382e+07	2.98596e+07	2.95687e+07	4.01374e+07	6.91421e+07	3.11631e+07	-1.14972	9.86597e-08	1.66192e-05	2.57129		-	-	-	29.278	453.219	-	-	-	-
POS00373	6.90733e+07	1.2658e+08	6.75134e+07	7.07614e+07	3.88877e+07	3.58652e+07	2.70341e+07	3.38059e+07	1.8421e+07	2.40328e+07	3.94721e+07	4.07497e+07	6.81135e+07	3.05859e+07	-1.15507	0.0216154	0.109262	2.0729		-	-	-	39.8421	407.238	-	-	-	-
POS00374	5.99404e+07	5.64229e+07	5.32816e+07	5.55156e+07	5.85023e+07	5.84545e+07	3.73887e+07	3.50374e+07	4.12016e+07	3.83318e+07	3.75505e+07	4.11578e+07	5.70195e+07	3.84446e+07	-0.568674	1.04823e-07	1.66192e-05	1.8027		-	-	-	29.5513	210.087	-	-	-	-
POS00379	4.94909e+07	3.96904e+07	3.96334e+07	3.82052e+07	3.68164e+07	3.32718e+07	4.81206e+07	5.37343e+07	5.69525e+07	4.73029e+07	6.17826e+07	6.2811e+07	3.9518e+07	5.51173e+07	0.479996	0.00120997	0.0115742	1.48641		-	-	-	99.9509	182.081	-	-	-	-
POS00383	6.14175e+07	6.17244e+07	5.7327e+07	5.72323e+07	6.00957e+07	5.22677e+07	3.14183e+07	3.55019e+07	2.98218e+07	2.62903e+07	3.56995e+07	3.47072e+07	5.83441e+07	3.22398e+07	-0.855742	2.20629e-07	2.52651e-05	2.11081		-	-	-	29.8191	246.181	-	-	-	-
POS00393	3.31806e+07	2.25789e+07	3.48696e+07	2.76911e+07	2.26e+07	2.22034e+07	6.165e+07	5.75358e+07	4.83682e+07	5.43243e+07	6.7498e+07	8.24058e+07	2.71873e+07	6.19637e+07	1.18849	7.40384e-05	0.00135001	2.32582		-	-	-	45.4734	150.058	-	-	-	-
POS00413	5.25947e+07	4.88482e+07	4.35038e+07	4.79663e+07	4.74786e+07	4.36606e+07	3.08902e+07	3.09093e+07	3.49687e+07	3.43874e+07	3.18765e+07	3.58437e+07	4.7342e+07	3.3146e+07	-0.514288	6.43912e-06	0.000236771	1.55359		-	-	-	29.7865	228.111	-	-	-	-
POS00414	5.51308e+07	4.74946e+07	4.80944e+07	4.36001e+07	4.56677e+07	3.92592e+07	3.55517e+07	4.81633e+07	4.04773e+07	2.98865e+07	1.55671e+07	1.27844e+07	4.65412e+07	3.0405e+07	-0.614197	0.0243848	0.120745	1.32486		-	-	-	45.5255	124.058	-	-	-	-
POS00423	2.90953e+07	2.29353e+07	2.15664e+07	1.96516e+07	2.40428e+07	2.30523e+07	5.06461e+07	5.67482e+07	5.86627e+07	4.6942e+07	5.89239e+07	3.85679e+07	2.33906e+07	5.17485e+07	1.14559	1.12346e-05	0.000360228	2.17666		-	-	-	396.513	520.338	-	-	-	-
POS00430	4.73527e+07	4.76006e+07	4.43405e+07	4.28763e+07	3.7267e+07	4.01723e+07	2.2069e+07	2.63646e+07	3.50421e+07	2.69396e+07	3.51594e+07	3.08171e+07	4.32682e+07	2.93986e+07	-0.557559	0.000437327	0.00531908	1.44685	Cidofovir	-	-	-	32.484	280.194	-	-	-	-
POS00433	1.83375e+07	1.71148e+07	2.41247e+07	2.68064e+07	2.2047e+07	2.29371e+07	3.4158e+07	3.69887e+07	6.33821e+07	5.93708e+07	5.29711e+07	5.31349e+07	2.18946e+07	5.00009e+07	1.19138	0.000246731	0.00332116	2.06938		-	-	-	31.1559	132.065	-	-	-	-
POS00438	1.70436e+07	2.42927e+07	3.13876e+07	3.2761e+07	3.21377e+07	3.23291e+07	4.77522e+07	3.61392e+07	4.91559e+07	2.80609e+07	3.31804e+07	4.20432e+07	2.83253e+07	3.93886e+07	0.475689	0.0275627	0.131985	1.1111		-	-	-	4.26243	73.0646	-	-	-	-
POS00439	2.73435e+07	2.8019e+07	2.31231e+07	2.19547e+07	1.57527e+07	1.79414e+07	4.04299e+07	4.62049e+07	6.70438e+07	6.05198e+07	5.14935e+07	5.96459e+07	2.23557e+07	5.4223e+07	1.27826	3.57772e-05	0.000792237	2.25489		-	-	-	32.2225	235.165	-	-	-	-
POS00445	4.24687e+07	4.21026e+07	3.97219e+07	4.23616e+07	4.39254e+07	4.36856e+07	2.64769e+07	2.61375e+07	2.7544e+07	2.70159e+07	2.5627e+07	3.05466e+07	4.23776e+07	2.72247e+07	-0.63839	1.81457e-08	4.54551e-06	1.62855		-	-	-	29.2938	180.076	-	-	-	-
POS00448	1.92194e+07	1.70212e+07	2.15413e+07	2.03603e+07	1.69965e+07	1.67545e+07	4.09526e+07	4.49994e+07	5.31208e+07	4.73046e+07	6.00061e+07	5.75727e+07	1.86488e+07	5.06594e+07	1.44174	1.40654e-06	8.05344e-05	2.32147		-	-	-	31.4202	120.065	-	-	-	-
POS00457	6.33415e+07	3.31752e+07	3.1277e+07	5.52712e+07	4.27595e+07	3.23587e+07	2.60068e+07	6.63064e+06	2.70785e+07	3.05898e+07	3.04402e+07	3.2232e+07	4.30305e+07	2.54963e+07	-0.75507	0.026562	0.128646	1.48723		-	-	-	209.985	139.018	-	-	-	-
POS00472	3.79945e+07	3.29396e+07	4.01802e+07	3.80762e+07	3.70331e+07	3.50203e+07	2.50674e+07	2.76797e+07	2.05187e+07	2.99408e+07	2.34438e+07	3.5605e+07	3.6874e+07	2.70426e+07	-0.447371	0.00221079	0.0183454	1.18298		-	-	-	135.098	230.157	-	-	-	-
POS00482	3.43343e+07	3.56695e+07	3.34388e+07	3.48029e+07	3.57845e+07	3.60662e+07	2.26487e+07	2.24299e+07	2.59821e+07	2.38626e+07	2.28176e+07	2.73521e+07	3.5016e+07	2.41822e+07	-0.534073	3.75324e-07	3.41886e-05	1.36568	Propane-1,2-diol 1-phosphate	-	-	-	29.263	157.08	-	-	-	-
POS00493	3.60384e+07	3.28039e+07	3.14143e+07	3.43105e+07	3.39782e+07	3.32607e+07	2.00751e+07	2.11612e+07	2.42271e+07	2.30372e+07	2.22313e+07	2.61578e+07	3.36343e+07	2.2815e+07	-0.559953	1.76133e-06	9.67042e-05	1.36228		-	-	-	29.4546	114.562	-	-	-	-
POS00495	5.24346e+07	4.06562e+07	5.03835e+07	5.5892e+07	1.4797e+07	1.16827e+07	1.11494e+07	1.40586e+07	1.31944e+07	1.12954e+07	1.17089e+07	9.6257e+06	3.7641e+07	1.18387e+07	-1.66879	0.00924333	0.0570836	1.82146		-	-	-	192.876	247.173	-	-	-	-
POS00498	2.61785e+07	4.60139e+07	2.46904e+07	3.38772e+07	4.16773e+07	2.69408e+07	2.12869e+07	3.9801e+06	2.70209e+06	2.42125e+07	3.06485e+07	3.01843e+07	3.32297e+07	1.88358e+07	-0.818999	0.0447472	0.185084	1.25353		-	-	-	207.917	171.993	-	-	-	-
POS00500	1.81274e+07	2.85579e+07	2.02474e+07	2.30288e+07	1.80823e+07	2.53168e+07	4.6322e+07	4.6394e+07	2.60084e+07	2.81292e+07	2.76829e+07	3.15658e+07	2.22268e+07	3.43504e+07	0.628028	0.0167999	0.0906524	1.22093		-	-	-	30.8879	350.084	-	-	-	-
POS00517	2.33421e+07	1.28199e+07	2.65623e+07	2.36682e+07	2.74138e+07	2.35883e+07	3.27823e+07	3.60257e+07	3.26534e+07	2.87592e+07	3.19881e+07	3.16095e+07	2.28991e+07	3.2303e+07	0.496378	0.00243064	0.0196808	1.15363		-	-	-	97.8217	86.0962	-	-	-	-
POS00518	2.18591e+07	1.66481e+07	2.00222e+07	1.70993e+07	1.82005e+07	1.55175e+07	2.86729e+07	3.2774e+07	3.58077e+07	3.13206e+07	4.08483e+07	3.79712e+07	1.82245e+07	3.45658e+07	0.923469	1.325e-05	0.000398428	1.63584		-	-	-	150.473	167.089	-	-	-	-
POS00533	6.98051e+06	6.72949e+06	5.91059e+06	5.90395e+06	4.10024e+06	3.9822e+06	6.34832e+07	6.91808e+07	3.20665e+07	3.73764e+07	3.16136e+07	3.35026e+07	5.60116e+06	4.45372e+07	2.99121	0.00024	0.00327184	2.46995		-	-	-	224.286	261.188	-	-	-	-
POS00542	1.3302e+07	1.06201e+07	6.98652e+06	4.5871e+06	1.28077e+07	1.23081e+07	4.01675e+07	4.83968e+07	3.7057e+07	3.7304e+07	2.61942e+07	2.54348e+07	1.01019e+07	3.5759e+07	1.82368	5.57972e-05	0.00110711	2.04511		-	-	-	134.972	138.049	-	-	-	-
POS00552	2.71403e+07	2.31937e+07	3.02831e+07	2.94606e+07	2.86851e+07	2.86866e+07	1.74065e+07	2.11399e+07	1.59183e+07	1.46452e+07	1.66035e+07	1.63782e+07	2.79082e+07	1.70153e+07	-0.713862	1.27458e-05	0.00038701	1.32377		-	-	-	46.7912	230.157	-	-	-	-
POS00554	1.41061e+07	1.83682e+07	1.54849e+07	1.46438e+07	1.82968e+07	2.01015e+07	2.92767e+07	3.29483e+07	3.70851e+07	3.02434e+07	2.67402e+07	2.11339e+07	1.68335e+07	2.95713e+07	0.812858	0.000375262	0.00465651	1.41263		-	-	-	30.8849	131.053	-	-	-	-
POS00564	5.33289e+07	5.00887e+07	4.4782e+07	4.48379e+07	3.19078e+07	2.9468e+07	1.98199e+06	2.86082e+06	2.61832e+06	2.22951e+06	71640.1	1.89713e+06	4.24022e+07	1.94324e+06	-4.44761	1.33015e-06	7.72645e-05	2.62562		-	-	-	211.504	260.185	-	-	-	-
POS00574	1.4303e+07	8.10773e+06	1.60815e+07	1.26966e+07	8.57569e+06	4.73735e+06	3.5177e+07	3.90683e+07	2.56417e+07	2.28363e+07	4.23647e+07	3.42649e+07	1.07503e+07	3.32255e+07	1.62791	8.80342e-05	0.0014894	1.8937		-	-	-	30.6147	184.073	-	-	-	-
POS00585	358073	1.75331e+06	3.40256e+06	1.60172e+06	3.5901e+06	1.51102e+06	3.23394e+06	3.30835e+07	5.92574e+06	3.15432e+07	3.59377e+07	2.44645e+06	2.03613e+06	1.86951e+07	3.19876	0.032008	0.147457	1.41084		-	-	-	577.313	89.0724	-	-	-	-
POS00593	1.45762e+07	1.44868e+07	1.60217e+07	1.65293e+07	1.41204e+07	1.53588e+07	2.5545e+07	2.78964e+07	2.84572e+07	3.10938e+07	2.36287e+07	2.34597e+07	1.51822e+07	2.66801e+07	0.813384	4.3921e-06	0.000187272	1.39072		-	-	-	45.0575	310.086	-	-	-	-
POS00607	1.67887e+07	1.07693e+07	1.54496e+07	1.25552e+07	1.72991e+07	1.11624e+07	1.94617e+07	2.49881e+07	2.56966e+07	2.03127e+07	2.45276e+07	1.80035e+07	1.4004e+07	2.2165e+07	0.662442	0.00101691	0.0102791	1.10527		-	-	-	459.887	482.323	-	-	-	-
POS00615	1.24389e+07	1.07342e+07	1.03695e+07	9.13087e+06	1.35461e+07	1.31538e+07	2.60056e+07	2.88241e+07	3.12863e+07	2.76493e+07	1.95841e+07	1.90122e+07	1.15622e+07	2.53936e+07	1.13505	8.19729e-05	0.00142228	1.49063		-	-	-	58.9786	138.049	-	-	-	-
POS00629	1.95152e+07	2.11172e+07	2.44692e+07	2.07932e+07	4.12716e+07	2.29469e+07	1.05175e+07	1.20543e+07	9.95399e+06	9.37495e+06	1.30997e+07	9.95616e+06	2.50189e+07	1.08261e+07	-1.20851	0.0018275	0.0157859	1.39815		-	-	-	131.23	241.154	-	-	-	-
POS00631	2.62136e+07	2.3971e+07	1.83525e+07	1.88262e+07	2.46983e+07	2.32112e+07	1.53651e+07	1.79441e+07	1.81015e+07	1.55489e+07	7.28868e+06	6.99977e+06	2.25455e+07	1.35413e+07	-0.735465	0.00437695	0.0317805	1.09091		-	-	-	57.3944	124.058	-	-	-	-
POS00649	413947	5.82131e+06	5.66432e+06	6.75425e+06	4.3461e+06	5.42765e+06	2.36926e+07	2.66158e+07	3.50612e+07	2.75138e+07	3.86055e+07	2.69983e+07	4.73793e+06	2.97479e+07	2.65046	1.72955e-06	9.62782e-05	2.06458		-	-	-	30.3729	163.976	-	-	-	-
POS00650	2.40362e+07	2.1574e+07	2.78802e+07	2.8464e+07	2.5988e+07	2.1413e+07	1.21432e+07	1.12121e+07	7.07186e+06	6.95642e+06	4.78983e+06	6.70652e+06	2.48926e+07	8.14665e+06	-1.61144	1.95467e-06	0.000102355	1.67596		-	-	-	36.2261	185.128	-	-	-	-
POS00674	1.37377e+06	1.46618e+06	3.76675e+06	3.17352e+06	1.46356e+06	1.1223e+06	4.36394e+07	5.08355e+07	1.89466e+07	2.21964e+07	2.16003e+07	2.398e+07	2.06101e+06	3.01997e+07	3.87311	0.000469236	0.00559168	2.08249	Indoleglycerol phosphate	-	-	-	270.818	288.216	C03506	ko01100//Metabolic pathways;ko01110//Biosynthesis of secondary metabolites;ko01130//Biosynthesis of antibiotics;ko01230//Biosynthesis of amino acids;ko00400//Phenylalanine, tyrosine and tryptophan biosynthesis	Amino acid metabolism;Global and Overview	Metabolism
POS00697	2.47769e+07	2.11918e+07	1.67597e+07	1.6475e+07	2.00247e+07	1.86745e+07	1.24739e+07	1.15585e+07	1.07351e+07	1.05945e+07	1.06154e+07	1.08447e+07	1.96504e+07	1.1137e+07	-0.819198	6.62476e-05	0.0012357	1.17613		-	-	-	29.2844	467.235	-	-	-	-
POS00714	5.7558e+06	1.40027e+07	7.98026e+06	7.35717e+06	7.90457e+06	1.1045e+07	3.00877e+07	3.1615e+07	2.03436e+07	1.82519e+07	1.48309e+07	1.12683e+07	9.00759e+06	2.10662e+07	1.22572	0.00694097	0.0456805	1.27775		-	-	-	30.8866	407.105	-	-	-	-
POS00729	1.43972e+07	1.21615e+07	6.49016e+06	4.89784e+06	1.05279e+07	9.79201e+06	2.35347e+07	3.01774e+07	2.10807e+07	1.57799e+07	2.00878e+07	1.74667e+07	9.71109e+06	2.13545e+07	1.13684	0.000988057	0.0101024	1.32052		-	-	-	33.0193	218.113	-	-	-	-
POS00730	3.15645e+07	1.96905e+07	2.25181e+07	1.9259e+07	2.3839e+07	1.7713e+07	1.06991e+07	1.24099e+07	1.07449e+07	8.04906e+06	1.14392e+07	8.75047e+06	2.24307e+07	1.03488e+07	-1.11601	0.000222409	0.00307385	1.37336		-	-	-	351.04	616.175	-	-	-	-
POS00743	1.09832e+07	9.75099e+06	1.15917e+07	1.07106e+07	9.88437e+06	9.6646e+06	1.76231e+07	1.8388e+07	1.96744e+07	1.51557e+07	1.58809e+07	1.48505e+07	1.04309e+07	1.69288e+07	0.698613	1.78966e-05	0.000468822	1.03656		-	-	-	45.0333	656.136	-	-	-	-
POS00767	2114.92	2114.92	2114.92	2114.92	2114.92	2114.92	2.49886e+07	2.98592e+07	3.50504e+07	2.34676e+07	4.21229e+07	2.31742e+07	2114.92	2.97772e+07	13.7813	2.23517e-06	0.000109251	2.25141	2-Iodo-6-methoxyphenol	-	-	-	30.5988	251.036	-	-	-	-
POS00797	1.80025e+07	1.44543e+07	1.66804e+07	1.78945e+07	1.42534e+07	1.23233e+07	9.76844e+06	8.32741e+06	9.17811e+06	9.35182e+06	6.52096e+06	9.81766e+06	1.56014e+07	8.8274e+06	-0.821615	8.11438e-05	0.00141754	1.05141		-	-	-	29.8004	112.555	-	-	-	-
POS00800	9.2576e+06	5.24445e+06	1.38458e+07	8.62163e+06	8.29615e+06	4.60909e+06	1.81482e+07	1.90003e+07	1.83082e+07	1.80347e+07	1.17596e+07	1.16659e+07	8.31245e+06	1.61528e+07	0.95844	0.00246124	0.0198484	1.052		-	-	-	75.8175	153.04	-	-	-	-
POS00806	1.6716e+07	1.66364e+07	1.70371e+07	1.6811e+07	2.94386e+06	3.49731e+07	5.28728e+06	6.94546e+06	8.01647e+06	6.13331e+06	8.49583e+06	7.29632e+06	1.75196e+07	7.02911e+06	-1.31755	0.0311969	0.144719	1.06789		-	-	-	104.218	162.112	-	-	-	-
POS00836	6.08577e+06	6.56783e+06	3.04956e+06	2.79608e+06	2.19857e+06	2.39786e+06	2.35128e+07	1.76886e+07	7.10767e+06	1.31029e+07	1.98631e+07	3.12782e+07	3.84928e+06	1.87589e+07	2.28491	0.00167723	0.0148015	1.43225		-	-	-	156.627	230.138	-	-	-	-
POS00854	7.69222e+06	5.749e+06	3.75734e+06	2.32722e+06	6.76046e+06	6.60077e+06	1.54303e+07	1.68601e+07	1.54592e+07	1.4963e+07	1.24095e+07	1.1833e+07	5.48117e+06	1.44925e+07	1.40275	1.43413e-05	0.000415348	1.21977		-	-	-	134.886	291.069	-	-	-	-
POS00859	8.47532e+06	6.61312e+06	6.10992e+06	5.35181e+06	6.71478e+06	6.47449e+06	1.17162e+07	1.60324e+07	1.66209e+07	1.30092e+07	1.75405e+07	1.08731e+07	6.62324e+06	1.42987e+07	1.11027	8.73515e-05	0.0014894	1.11553		-	-	-	396.513	521.342	-	-	-	-
POS00888	156793	109045	202976	48145.1	200002	649694	2.69891e+07	2.77228e+07	1.74754e+07	1.60104e+07	1.61744e+07	1.36189e+07	227776	1.96652e+07	6.43188	1.44808e-05	0.000415348	1.79865		-	-	-	30.8849	386.05	-	-	-	-
POS00892	3.88086e+06	3.86822e+06	5.96847e+06	5.08304e+06	5.50588e+06	4.34742e+06	1.63326e+07	1.37184e+07	1.46973e+07	1.40762e+07	1.29585e+07	1.19678e+07	4.77565e+06	1.39585e+07	1.54737	1.41804e-07	1.83338e-05	1.25552		-	-	-	129.812	160.133	-	-	-	-
POS00949	1.35194e+07	1.26822e+07	1.11655e+07	1.11581e+07	1.39798e+07	1.23231e+07	5.87779e+06	4.9928e+06	6.49424e+06	4.84439e+06	5.78208e+06	7.22724e+06	1.24713e+07	5.86976e+06	-1.08724	6.95685e-07	5.16353e-05	1.06633		-	-	-	29.2753	454.222	-	-	-	-
POS00967	4.30179e+06	5.07948e+06	1.67835e+06	2.14274e+06	798594	533696	1.94115e+07	2.12659e+07	4.80373e+06	7.50274e+06	2.19885e+07	1.75379e+07	2.42244e+06	1.54184e+07	2.67011	0.0018999	0.0163407	1.3614		-	-	-	226.423	304.211	-	-	-	-
POS00977	4.26032e+06	3.72629e+06	5.51566e+06	4.66555e+06	3.14797e+06	2.59522e+06	1.01449e+07	1.04197e+07	1.51169e+07	1.13617e+07	1.838e+07	1.58663e+07	3.98517e+06	1.35482e+07	1.76539	6.04974e-05	0.001162	1.2312		-	-	-	30.3518	133.061	-	-	-	-
POS00989	2114.92	2114.92	76318.8	156305	131942	626466	1.57445e+07	1.66453e+07	1.79254e+07	1.32727e+07	2.41926e+07	1.48035e+07	165877	1.70973e+07	6.68752	7.5719e-07	5.29542e-05	1.70239		-	-	-	30.6217	215.069	-	-	-	-
POS01010	174541	212348	170136	123675	253313	827424	9.61681e+06	1.14774e+07	7.06716e+06	6.86621e+06	3.06625e+07	2.15595e+07	293573	1.45416e+07	5.63032	0.00448507	0.0323312	1.38053		-	-	-	31.1517	298.035	-	-	-	-
POS01014	1.2454e+06	1.38504e+06	2.68898e+06	2.53962e+06	1.59104e+06	1.40409e+06	1.15485e+07	1.5251e+07	1.61266e+07	1.29203e+07	1.82206e+07	1.35737e+07	1.80903e+06	1.46068e+07	3.01335	1.87716e-07	2.21284e-05	1.49212		-	-	-	51.9853	218.138	-	-	-	-
POS01030	2.00673e+06	1.87599e+06	2.10823e+06	1.70392e+06	895429	1.32566e+06	1.60037e+07	1.91645e+07	1.2377e+07	1.12167e+07	1.11614e+07	1.05999e+07	1.65266e+06	1.34205e+07	3.02158	8.16723e-06	0.000282192	1.40911		-	-	-	166.254	234.159	-	-	-	-
POS01038	1.32394e+07	1.33105e+07	1.50795e+07	1.54801e+07	1.60484e+07	1.63574e+07	1.17339e+06	1.7406e+06	2.3527e+06	1.63994e+06	3.40108e+06	2.13254e+06	1.49192e+07	2.07338e+06	-2.84712	1.88049e-09	1.15013e-06	1.49369		-	-	-	32.4892	324.22	-	-	-	-
POS01045	4.50425e+06	2.95851e+06	4.95281e+06	3.82828e+06	3.88693e+06	3.74807e+06	8.29177e+06	2.06495e+07	7.97789e+06	9.07909e+06	1.42705e+07	1.09051e+07	3.97981e+06	1.18623e+07	1.57561	0.00290859	0.0228134	1.07681		-	-	-	51.2285	246.144	-	-	-	-
POS01047	3.23296e+06	2.43384e+06	2.46946e+06	1.47142e+06	3.81409e+06	3.08774e+06	1.43949e+07	1.56345e+07	1.84025e+07	1.52411e+07	8.17683e+06	7.59583e+06	2.75159e+06	1.3241e+07	2.26667	0.000175665	0.00256024	1.28427		-	-	-	59.2721	273.084	-	-	-	-
POS01075	1.51918e+07	1.60299e+07	1.34323e+07	1.30547e+07	1.28587e+07	1.08474e+07	1.46038e+06	1.57933e+06	1.51441e+06	1.18534e+06	2.31176e+06	1.70944e+06	1.35691e+07	1.62678e+06	-3.06024	2.40768e-08	5.54571e-06	1.44073		-	-	-	196.742	266.138	-	-	-	-
POS01115	1.14702e+07	1.30798e+07	1.55102e+07	1.54093e+07	9.06183e+06	8.19989e+06	2.54126e+06	1.81689e+06	439344	1.34395e+06	2.10353e+06	3.43261e+06	1.21218e+07	1.94627e+06	-2.63883	1.81569e-05	0.000472551	1.29103		-	-	-	144.599	231.141	-	-	-	-
POS01119	4.55745e+06	3.67525e+06	2.01544e+06	1.25045e+06	4.4248e+06	4.23231e+06	1.05578e+07	1.06892e+07	9.45921e+06	1.05498e+07	7.38217e+06	8.30872e+06	3.35928e+06	9.49116e+06	1.49843	1.71997e-05	0.000460187	1.00107		-	-	-	135.761	314.145	-	-	-	-
POS01125	1.35279e+07	1.90284e+07	1.36481e+07	1.48854e+07	1.07293e+07	1.32631e+07	1.2967e+06	1.99541e+06	7.07007e+06	1.84537e+06	8.49018e+06	5.27774e+06	1.41804e+07	4.32925e+06	-1.71171	0.000153685	0.00229839	1.23682		-	-	-	30.619	127.025	-	-	-	-
POS01173	6.97206e+06	8.13448e+06	1.24722e+07	1.23932e+07	7.63538e+06	8.31392e+06	2.49279e+06	2.65601e+06	3.06577e+06	2.13347e+06	3.26425e+06	2.45996e+06	9.32021e+06	2.67871e+06	-1.79882	6.62864e-05	0.0012357	1.02117		-	-	-	30.3523	178.107	-	-	-	-
POS01174	2114.92	2114.92	120583	186925	2114.92	53792.8	1.16408e+07	1.29196e+07	1.62017e+07	1.23416e+07	1.10699e+07	8.22386e+06	61274.2	1.20662e+07	7.62148	5.1403e-07	4.12046e-05	1.43681		-	-	-	30.6214	148.004	-	-	-	-
POS01189	226322	241554	1.33741e+06	1.2812e+06	833688	606040	4.55643e+06	5.96695e+06	1.11305e+07	1.07265e+07	1.99988e+07	1.90077e+07	754370	1.18978e+07	3.97928	0.00174932	0.0152088	1.24806		-	-	-	428.715	454.388	-	-	-	-
POS01198	617191	636241	1.48773e+06	1.11697e+06	724095	805396	1.46536e+07	1.8964e+07	1.29965e+07	7.22821e+06	3.72214e+06	3.7307e+06	897937	1.02159e+07	3.50805	0.00461378	0.0330805	1.13866		-	-	-	133.627	333.569	-	-	-	-
POS01212	1.08829e+06	1.10325e+06	2.03067e+06	2.27611e+06	1.20593e+06	1.10054e+06	7.94332e+06	9.95111e+06	1.10809e+07	8.61415e+06	1.25881e+07	9.19281e+06	1.46746e+06	9.89507e+06	2.75338	4.28467e-07	3.5777e-05	1.20604		-	-	-	64.3265	218.138	-	-	-	-
POS01222	3.28724e+06	2.5451e+06	1.58854e+06	1.11501e+06	3.17977e+06	3.03569e+06	9.65657e+06	1.1887e+07	9.07823e+06	8.96745e+06	6.23396e+06	6.16447e+06	2.45856e+06	8.66462e+06	1.81732	7.48506e-05	0.00135001	1.00294		-	-	-	134.962	138.043	-	-	-	-
POS01226	281505	467652	3.68379e+07	3.42284e+07	2.11596e+07	1.98819e+07	214092	518621	1.36976e+06	1.35447e+06	1.04148e+06	1.31854e+06	1.88095e+07	969495	-4.27809	0.0200139	0.103371	1.41712		-	-	-	28.7455	175.144	-	-	-	-
POS01255	1.66511e+06	1.28111e+06	988452	168083	2.13722e+06	2.02195e+06	1.08482e+07	1.3441e+07	1.1725e+07	1.1878e+07	5.88004e+06	5.68934e+06	1.37699e+06	9.91028e+06	2.84741	0.000104669	0.00169159	1.17119		-	-	-	45.6992	273.084	-	-	-	-
POS01271	1.88333e+06	3.53684e+06	1.04639e+06	1.26591e+06	1.15e+06	1.36653e+06	1.03112e+07	1.10953e+07	3.9954e+06	6.10575e+06	9.86107e+06	1.03388e+07	1.70816e+06	8.61791e+06	2.33489	0.00022677	0.00312334	1.03572		-	-	-	65.8332	250.153	-	-	-	-
POS01308	2114.92	2114.92	2114.92	2114.92	50759	66245.3	1.43422e+07	1.50026e+07	9.22239e+06	8.47261e+06	7.97897e+06	6.09324e+06	20910.7	1.01853e+07	8.92804	4.43277e-05	0.000935082	1.28936	Fentin hydroxide	-	-	-	30.8864	368.04	-	-	-	-
POS01347	3.22426e+06	942696	1.57866e+06	957598	332927	156164	8.80112e+06	1.17453e+07	1.41019e+07	9.64313e+06	4.79369e+06	4.42893e+06	1.19872e+06	8.91901e+06	2.89539	0.000763571	0.00842262	1.07476		-	-	-	249.154	274.201	-	-	-	-
POS01425	2114.92	2114.92	2114.92	2114.92	2114.92	159984	9.0647e+06	8.30349e+06	8.07068e+06	6.66102e+06	6.68345e+06	7.4712e+06	28426.4	7.70909e+06	8.08319	2.45916e-09	1.23204e-06	1.15767		-	-	-	30.871	424.006	-	-	-	-
POS01545	338703	274590	266795	199506	190233	191368	1.17075e+07	1.08184e+07	2.56747e+06	4.2595e+06	6.02388e+06	6.94517e+06	243533	7.05367e+06	4.85619	0.000933725	0.00967021	1.00153		-	-	-	153.682	277.183	-	-	-	-
POS01585	527920	181643	52550.7	2114.92	535861	401918	8.85958e+06	1.05264e+07	6.65769e+06	7.85283e+06	3.796e+06	3.40518e+06	283668	6.84961e+06	4.59375	0.000203492	0.00287182	1.01846		-	-	-	135.497	559.149	-	-	-	-
POS01618	540774	376710	323467	439507	287299	427504	6.19224e+06	128579	1.23658e+07	6.33268e+06	3.15717e+07	1.48986e+07	399210	1.19149e+07	4.89948	0.0274865	0.131777	1.12071		-	-	-	80.6321	262.147	-	-	-	-
POS01714	2114.92	2114.92	6795.52	2114.92	2114.92	2114.92	1.26636e+07	1.70631e+07	4.09679e+06	5.27235e+06	4.67727e+06	4.21889e+06	2895.02	7.99867e+06	11.432	0.00523882	0.0365805	1.05097		-	-	-	166.12	463.3	-	-	-	-
POS00146	9.68332e+08	9.31619e+08	8.97385e+08	9.52935e+08	9.28512e+08	9.48797e+08	8.44495e+08	8.94179e+08	9.45431e+08	8.41586e+08	8.84757e+08	9.34429e+08	9.3793e+08	8.90813e+08	-0.0743581	0.0439254	0.182973	2.2369	Oxaloacetate	-	-	-	34.8979	133.08	C00036	ko01100//Metabolic pathways;ko01120//Microbial metabolism in diverse environments;ko01110//Biosynthesis of secondary metabolites;ko01130//Biosynthesis of antibiotics;ko01230//Biosynthesis of amino acids;ko01200//Carbon metabolism;ko00630//Glyoxylate and dicarboxylate metabolism;ko00250//Alanine, aspartate and glutamate metabolism;ko01210//2-Oxocarboxylic acid metabolism;ko04922//Glucagon signalin…	Amino acid metabolism;Excretory system;Carbohydrate metabolism;Endocrine system;Global and Overview	Organismal Systems;Metabolism
POS00149	5.57843e+08	5.10659e+08	6.06547e+08	5.92123e+08	5.39796e+08	5.50119e+08	8.95175e+08	1.01942e+09	1.00382e+09	7.9608e+08	8.5594e+08	8.2012e+08	5.59514e+08	8.98425e+08	0.683223	8.73855e-06	0.000299351	7.56514	3-Iodo-L-tyrosine	-	-	-	45.4333	308.09	C02515	ko01100//Metabolic pathways;ko00350//Tyrosine metabolism;ko04918//Thyroid hormone synthesis	Endocrine system;Global and Overview;Amino acid metabolism	Metabolism;Organismal Systems
POS00151	7.47118e+08	7.1994e+08	6.55654e+08	7.04455e+08	7.08509e+08	7.08467e+08	5.91637e+08	6.50827e+08	6.84072e+08	6.54897e+08	6.652e+08	6.89104e+08	7.07357e+08	6.55956e+08	-0.108839	0.0208569	0.106626	2.46384	Thioxanthine monophosphate	-	-	-	34.6319	263.145	-	-	-	-
POS00153	8.07347e+08	7.72959e+08	7.56282e+08	7.83412e+08	7.79964e+08	7.79495e+08	1.98853e+06	794899	2.21785e+06	7.06887e+08	7.71903e+08	7.87528e+08	7.7991e+08	3.78553e+08	-1.04281	0.0389931	0.16969	6.66319	Sulfite	-	-	-	665.111	83.0853	C00094	ko01100//Metabolic pathways;ko01120//Microbial metabolism in diverse environments;ko00270//Cysteine and methionine metabolism;ko00430//Taurine and hypotaurine metabolism;ko00920//Sulfur metabolism	Energy metabolism;Global and Overview;Amino acid metabolism;Metabolism of other amino acids	Metabolism
POS00160	2.23154e+08	2.2823e+08	2.95295e+08	2.14155e+08	1.38998e+08	1.56135e+08	1.09902e+09	1.13061e+09	4.66144e+08	6.50997e+08	1.03493e+09	1.08411e+09	2.09328e+08	9.10969e+08	2.12164	0.000131973	0.00201888	10.5088	Pyridoxal phosphate	-	-	-	66.7482	248.149	C00018	ko01100//Metabolic pathways;ko00730//Thiamine metabolism;ko00750//Vitamin B6 metabolism;ko04977//Vitamin digestion and absorption	Global and Overview;Metabolism of cofactors and vitamins;Digestive system	Organismal Systems;Metabolism
POS00161	7.44231e+08	7.28367e+08	7.17215e+08	7.17663e+08	7.35508e+08	7.52169e+08	3.14463e+08	3.84482e+08	4.41752e+08	3.43184e+08	4.53705e+08	3.78539e+08	7.32525e+08	3.86021e+08	-0.9242	3.18905e-08	6.72721e-06	7.71611	para-Trifluoromethylphenol	-	-	-	32.493	163.115	-	-	-	-
POS00162	1.91279e+08	2.04637e+08	1.1756e+08	7.26821e+07	7.02723e+07	8.78246e+07	1.16953e+09	1.18681e+09	5.183e+08	7.51792e+08	1.13144e+09	1.28322e+09	1.24042e+08	1.00685e+09	3.02094	3.56147e-05	0.000792237	11.9258	Pyridoxal phosphate	-	-	-	54.957	248.149	C00018	ko01100//Metabolic pathways;ko00730//Thiamine metabolism;ko00750//Vitamin B6 metabolism;ko04977//Vitamin digestion and absorption	Digestive system;Metabolism of cofactors and vitamins;Global and Overview	Metabolism;Organismal Systems
POS00200	1.64671e+08	1.49375e+08	1.79088e+08	1.71392e+08	1.60939e+08	1.65712e+08	2.54219e+08	2.84911e+08	2.92768e+08	2.27188e+08	2.54986e+08	2.41067e+08	1.65196e+08	2.5919e+08	0.649829	7.03101e-06	0.000253877	3.98603	3-Iodo-L-tyrosine	-	-	-	57.6525	308.09	C02515	ko01100//Metabolic pathways;ko00350//Tyrosine metabolism;ko04918//Thyroid hormone synthesis	Endocrine system;Global and Overview;Amino acid metabolism	Organismal Systems;Metabolism
POS00216	2.03788e+08	1.6756e+08	2.15835e+08	2.09931e+08	1.78942e+08	1.76319e+08	1.69497e+08	1.64355e+08	1.80608e+08	1.70538e+08	1.6276e+08	1.57004e+08	1.92063e+08	1.6746e+08	-0.197757	0.0198532	0.102673	1.71228	Trifluoromethyl-bismethyl ketone	-	-	-	644.781	141.113	-	-	-	-
POS00235	1.04724e+08	1.41221e+08	1.43572e+08	1.46271e+08	7.56027e+07	1.42086e+08	1.42896e+08	1.88318e+08	1.65923e+08	1.46443e+08	1.51782e+08	1.48062e+08	1.25579e+08	1.57237e+08	0.324343	0.044186	0.183141	1.8939	Calcium carbote	-	-	-	32.2306	101.096	-	-	-	-
POS00239	8.04981e+07	8.87928e+07	7.52378e+07	6.63662e+07	7.22993e+07	8.614e+07	9.78067e+07	8.5014e+07	1.0206e+08	1.14944e+08	8.60328e+07	1.28837e+08	7.82224e+07	1.02449e+08	0.389255	0.0109206	0.0650371	1.6863	Thioguanosine 5'-diphosphate	-	-	-	378.861	460.268	-	-	-	-
POS00259	3.4118e+07	3.63023e+07	4.20164e+07	3.46411e+07	5.37352e+07	4.24978e+07	2.23866e+08	2.44692e+08	6.15116e+07	7.15266e+07	1.85855e+08	1.79013e+08	4.05518e+07	1.61077e+08	1.98992	0.00344879	0.0260332	4.09748	Pyridoxal phosphate	-	-	-	98.3448	248.149	C00018	ko01100//Metabolic pathways;ko00730//Thiamine metabolism;ko00750//Vitamin B6 metabolism;ko04977//Vitamin digestion and absorption	Global and Overview;Digestive system;Metabolism of cofactors and vitamins	Metabolism;Organismal Systems
POS00260	5.53755e+07	5.3097e+07	8.70218e+07	7.4194e+07	4.82281e+07	5.06031e+07	1.52366e+08	4.71793e+06	1.98377e+08	1.61561e+08	1.75445e+08	1.49448e+08	6.14199e+07	1.40319e+08	1.19193	0.0208569	0.106626	2.90032	N-Formimino-L-aspartate	-	-	-	36.5055	161.136	C03409	ko00340//Histidine metabolism	Amino acid metabolism	Metabolism
POS00310	2.53049e+07	2.57499e+07	3.29757e+07	2.35481e+07	1.54637e+07	2.82985e+07	1.30739e+08	1.35582e+08	5.39684e+07	7.67823e+07	1.23488e+08	1.30327e+08	2.52235e+07	1.08481e+08	2.10461	0.000161621	0.00239917	3.61188	DCI	-	-	-	66.6571	249.152	-	-	-	-
POS00317	2.14391e+07	2.28203e+07	1.29688e+07	8.08317e+06	7.70052e+06	9.92861e+06	1.37975e+08	1.40032e+08	5.90332e+07	8.80893e+07	1.34101e+08	1.54143e+08	1.38234e+07	1.18896e+08	3.10451	4.41526e-05	0.000935082	4.10451	DCI	-	-	-	54.7153	249.152	-	-	-	-
POS00318	5.51446e+07	1.02009e+08	7.96197e+07	6.39327e+07	6.39124e+07	1.08738e+08	5.31991e+07	5.15391e+07	4.34488e+07	4.79655e+07	5.14342e+07	5.71876e+07	7.88928e+07	5.07957e+07	-0.635186	0.0122705	0.0715868	1.82144	1-Methyladenosine	-	-	-	580.61	282.278	-	-	-	-
POS00344	2.56055e+07	2.81971e+07	2.70117e+07	2.29432e+07	4.98551e+07	4.27518e+07	7.20772e+07	9.50071e+07	9.68936e+07	6.88917e+07	8.26992e+07	6.13233e+07	3.27274e+07	7.9482e+07	1.28013	8.74382e-05	0.0014894	2.76862	L-Fuculose 1-phosphate	-	-	-	45.8573	245.149	C01099	ko01120//Microbial metabolism in diverse environments;ko00051//Fructose and mannose metabolism	Carbohydrate metabolism;Global and Overview	Metabolism
POS00358	5.84465e+07	5.64761e+07	4.81954e+07	5.28275e+07	5.53497e+07	5.55989e+07	4.0276e+07	4.40516e+07	5.20806e+07	4.56804e+07	4.36919e+07	5.09555e+07	5.44823e+07	4.61227e+07	-0.240313	0.00536462	0.0372641	1.06425	Oxaloacetate	-	-	-	49.0628	133.08	C00036	ko01100//Metabolic pathways;ko01120//Microbial metabolism in diverse environments;ko01110//Biosynthesis of secondary metabolites;ko01130//Biosynthesis of antibiotics;ko01230//Biosynthesis of amino acids;ko01200//Carbon metabolism;ko00630//Glyoxylate and dicarboxylate metabolism;ko00250//Alanine, aspartate and glutamate metabolism;ko01210//2-Oxocarboxylic acid metabolism;ko04922//Glucagon signalin…	Carbohydrate metabolism;Amino acid metabolism;Excretory system;Global and Overview;Endocrine system	Organismal Systems;Metabolism
POS00429	4.57741e+07	4.47768e+07	4.15944e+07	4.45898e+07	4.43907e+07	5.08765e+07	2.86082e+07	2.78496e+07	3.08407e+07	2.99348e+07	2.80036e+07	3.37138e+07	4.53337e+07	2.98251e+07	-0.604058	1.52638e-06	8.61653e-05	1.62716	Methylselenocysteine Se-oxide	-	-	-	29.2844	199.09	C18905	ko00450//Selenocompound metabolism	Metabolism of other amino acids	Metabolism
POS00470	1.65639e+07	1.71368e+07	1.58128e+07	1.286e+07	2.45599e+07	2.39896e+07	3.35352e+07	4.50278e+07	5.87235e+07	4.21152e+07	4.7042e+07	3.88155e+07	1.84872e+07	4.42099e+07	1.25785	7.42005e-05	0.00135001	2.04376	L-Fuculose 1-phosphate	-	-	-	74.0115	245.149	C01099	ko01120//Microbial metabolism in diverse environments;ko00051//Fructose and mannose metabolism	Global and Overview;Carbohydrate metabolism	Metabolism
POS00492	2.77617e+06	2.43816e+06	2.1191e+06	2.21033e+06	1.79125e+06	1.6579e+06	8.68831e+07	8.14579e+07	1.72181e+07	3.25238e+07	4.68897e+07	5.13279e+07	2.16548e+06	5.27167e+07	4.6055	0.00105326	0.0105486	2.72285	Neburon	-	-	-	153.676	276.18	-	-	-	-
POS00509	2.3339e+07	9.25233e+06	1.09778e+07	1.10934e+07	5.78842e+06	6.49711e+06	6.07591e+07	6.39835e+07	1.57884e+07	2.56776e+07	5.15771e+07	4.2414e+07	1.1158e+07	4.33666e+07	1.9585	0.00308068	0.0238366	2.10755	Neburon	-	-	-	176.604	276.18	-	-	-	-
POS00640	2.30211e+07	2.27477e+07	1.99147e+07	2.12015e+07	2.18174e+07	2.06133e+07	1.13037e+07	1.32375e+07	1.68536e+07	1.42526e+07	1.25839e+07	1.1888e+07	2.15526e+07	1.33532e+07	-0.690678	6.30472e-06	0.000236162	1.16586	Methylselenocysteine Se-oxide	-	-	-	27.9432	199.084	C18905	ko00450//Selenocompound metabolism	Metabolism of other amino acids	Metabolism
POS00776	3.79283e+06	4.08184e+06	4.47245e+06	4.75503e+06	5.45964e+06	4.61938e+06	2.50324e+07	2.79025e+07	6.98365e+06	7.86573e+06	2.10016e+07	2.66721e+07	4.53019e+06	1.9243e+07	2.08669	0.00344901	0.0260332	1.4243	DCI	-	-	-	98.3698	249.152	-	-	-	-
