# Supplementary material for: Effect of supplemental feeding on metabolic profiles and meat quality in yaks: a non-targeted metabolomics approach
Source: Food Sci Anim Resour. 2026 Apr 7;46(1):57. doi: 10.1007/s44463-025-00027-8 (PMC13057100; doi:10.1007/s44463-025-00027-8)
Supplement: Supplementary file 4 — Supplementary file4 (XLSX 83 KB) [file 44463_2025_27_MOESM4_ESM.xlsx]

## Sheet: HY-vs-XN.filter.annot
index	HY_BZ_1	HY_BZ_2	HY_BZ_3	HY_BZ_4	HY_BZ_5	HY_BZ_6	XN_BZ_1	XN_BZ_2	XN_BZ_3	XN_BZ_4	XN_BZ_5	XN_BZ_6	control_mean	case_mean	log2_FC(case_mean/control_mean)	Pvalue	fdr	vip	name	formula	CAS	molecular weight	rt	mz	score	C_ID	Pathway	KEGG_B_class	KEGG_A_class
NEG00005	1.79477e+07	2.07181e+07	2.36139e+07	2.525e+07	2.38825e+07	1.91592e+07	2.82768e+07	3.03463e+07	2.8601e+07	2.90696e+07	3.26734e+07	2.81466e+07	2.17619e+07	2.95189e+07	0.439837	0.000228452	0.00238969	2.08533	Pyruvic acid	C3H4O3	127-17-3	88.016	642.816	87.0087	0.99974	C00022	ko01100//Metabolic pathways;ko01120//Microbial metabolism in diverse environments;ko01110//Biosynthesis of secondary metabolites;ko01130//Biosynthesis of antibiotics;ko01230//Biosynthesis of amino acids;ko01200//Carbon metabolism;ko00630//Glyoxylate and dicarboxylate metabolism;ko00250//Alanine, aspartate and glutamate metabolism;ko00730//Thiamine metabolism;ko01210//2-Oxocarboxylic acid metaboli…	Global and Overview;Signal transduction;Amino acid metabolism;Biosynthesis of other secondary metabolites;Metabolism of cofactors and vitamins;Endocrine system;Metabolism of other amino acids;Carbohydrate metabolism;Metabolism of terpenoids and polyketides	Organismal Systems;Environmental Information Processing;Metabolism
NEG00006	3.48299e+06	2.55857e+06	3.39881e+06	2.49767e+06	2.42553e+06	2.20802e+06	6.15452e+06	6.46586e+06	5.70877e+06	5.54731e+06	8.63561e+06	7.92432e+06	2.76193e+06	6.7394e+06	1.28694	3.20958e-05	0.000582181	1.50928	D-Methionine	C5H11NO2S	348-67-4	149.051	45.9221	148.044	0.9996	C00855	ko02010//ABC transporters	Membrane transport	Environmental Information Processing
NEG00007	4.50373e+06	3.24374e+06	3.34244e+06	3.17126e+06	6.75486e+06	8.20305e+06	1.94439e+08	2.29603e+08	2.07337e+08	1.68498e+08	2.54776e+08	1.56983e+08	4.86985e+06	2.01939e+08	5.3739	1.28894e-07	1.34792e-05	11.0795	Taurine	-	-	-	30.6086	124.007	0.9891	C00245	ko01100//Metabolic pathways;ko02010//ABC transporters;ko00430//Taurine and hypotaurine metabolism;ko00920//Sulfur metabolism;ko00120//Primary bile acid biosynthesis;ko04080//Neuroactive ligand-receptor interaction	Energy metabolism;Global and Overview;Lipid metabolism;Signaling molecules and interaction;Metabolism of other amino acids;Membrane transport	Environmental Information Processing;Metabolism
NEG00010	1.13415e+07	1.74048e+07	1.17425e+07	1.27736e+07	1.25517e+07	1.28051e+07	2.76949e+07	2.84214e+07	1.67659e+07	1.70345e+07	1.58115e+07	1.54265e+07	1.31032e+07	2.01924e+07	0.623895	0.0235154	0.0835753	1.67079	D-Glucose 6-phosphate	-	-	-	39.4417	259.022	0.97809	C00092	ko01100//Metabolic pathways;ko01130//Biosynthesis of antibiotics;ko04918//Thyroid hormone synthesis;ko00500//Starch and sucrose metabolism;ko00562//Inositol phosphate metabolism;ko00524//Butirosin and neomycin biosynthesis;ko04911//Insulin secretion;ko04917//Prolactin signaling pathway;ko04973//Carbohydrate digestion and absorption	Endocrine system;Global and Overview;Biosynthesis of other secondary metabolites;Digestive system;Carbohydrate metabolism	Metabolism;Organismal Systems
NEG00013	1.74508e+07	1.02024e+07	3.01677e+07	7.16689e+06	6.49636e+06	3.58996e+06	2.78524e+07	1.26854e+07	3.02773e+07	2.8596e+07	2.24292e+07	2.02814e+07	1.25124e+07	2.36869e+07	0.920739	0.0438574	0.131707	2.04242	Xanthine	C5H4N4O2	69-89-6	152.033	63.536	151.026	0.9699	C00385	ko01100//Metabolic pathways;ko01120//Microbial metabolism in diverse environments;ko01110//Biosynthesis of secondary metabolites;ko00230//Purine metabolism;ko00232//Caffeine metabolism	Global and Overview;Nucleotide metabolism;Biosynthesis of other secondary metabolites	Metabolism
NEG00026	7.24601e+06	6.27734e+06	6.47516e+06	5.54504e+06	5.57643e+06	4.86543e+06	9.49746e+06	1.00345e+07	9.82512e+06	1.00175e+07	1.15763e+07	1.14144e+07	5.99757e+06	1.03942e+07	0.79333	4.70274e-06	0.00014181	1.61548	D(+)-Tryptophan	C11H12N2O2	153-94-6	204.09	163.99	203.082	0.92445	-	-	-	-
NEG00027	5.73689e+08	3.45222e+08	5.20248e+08	5.00425e+08	5.62957e+08	3.50128e+08	6.91352e+08	5.54251e+08	7.09367e+08	8.05446e+08	7.46032e+08	5.99105e+08	4.75445e+08	6.84259e+08	0.525264	0.00415967	0.0226574	10.1166	trans-Vaccenic acid	C18H34O2	693-72-1	282.256	513.004	281.248	0.92047	-	-	-	-
NEG00031	6.67358e+07	4.62926e+07	6.0132e+07	3.89026e+07	6.53872e+07	3.31194e+07	1.20367e+08	1.3986e+08	9.57951e+07	1.01323e+08	8.33361e+07	6.65114e+07	5.17616e+07	1.01199e+08	0.96724	0.00226694	0.0142034	4.92904	Arachidonic acid	C20H32O2	506-32-1	304.24	469.968	303.232	0.90166	C00219	ko01100//Metabolic pathways;ko00591//Linoleic acid metabolism;ko01040//Biosynthesis of unsaturated fatty acids;ko04723//Retrograde endocannabinoid signaling;ko00590//Arachidonic acid metabolism;ko04925//Aldosterone synthesis and secretion;ko04664//Fc epsilon RI signaling pathway;ko04726//Serotonergic synapse;ko04730//Long-term depression;ko04750//Inflammatory mediator regulation of TRP channels;k…	Circulatory system;Sensory system;Endocrine system;Immune system;Lipid metabolism;Nervous system;Global and Overview	Organismal Systems;Metabolism
NEG00036	4.6358e+07	3.89548e+07	5.06946e+07	5.76146e+07	5.08748e+07	6.39503e+07	6.59872e+07	7.032e+07	6.32444e+07	6.10774e+07	9.03282e+07	8.21974e+07	5.14079e+07	7.21925e+07	0.489859	0.00563004	0.0286398	3.11487	L-Allo-Isoleucine	C6H13NO2	1509-34-8	131.095	59.0353	130.087	0.86155	-	-	-	-
NEG00037	2.04299e+07	1.63634e+07	2.0187e+07	1.68529e+07	1.79928e+07	1.59948e+07	2.90743e+07	3.18932e+07	3.17015e+07	3.16763e+07	3.98831e+07	3.82712e+07	1.79701e+07	3.37499e+07	0.909282	9.27891e-06	0.000236215	3.05131	D-Phenylalanine	C9H11NO2	673-06-3	165.079	141.209	164.072	0.85435	C02265	ko00360//Phenylalanine metabolism;ko04742//Taste transduction	Amino acid metabolism;Sensory system	Organismal Systems;Metabolism
NEG00039	3.95717e+07	3.26933e+07	2.23535e+07	1.49579e+07	4.05463e+07	3.7183e+07	1.6017e+08	1.88774e+08	1.24461e+08	1.43551e+08	9.0702e+07	8.1911e+07	3.12176e+07	1.31595e+08	2.07567	0.000170891	0.00192256	7.46003	Inosine	C10H12N4O5	58-63-9	268.081	135.054	267.073	0.84016	C00294	ko01100//Metabolic pathways;ko00230//Purine metabolism	Global and Overview;Nucleotide metabolism	Metabolism
NEG00041	1.38165e+07	1.27354e+07	1.44904e+07	1.30453e+07	1.72068e+07	1.60826e+07	1.68551e+07	1.76769e+07	1.58848e+07	1.48029e+07	2.35013e+07	2.08977e+07	1.45628e+07	1.82698e+07	0.327171	0.0354769	0.112184	1.1957	N-Acetyl-L-alanine	-	-	-	48.0286	130.087	0.8369	-	-	-	-
NEG00044	8.96877e+06	8.46296e+06	1.07084e+07	8.01751e+06	1.36997e+07	7.50413e+06	9.67248e+06	3.47184e+07	2.23698e+07	3.26825e+07	2.02941e+07	1.7428e+07	9.56024e+06	2.28609e+07	1.25776	0.00741159	0.035136	2.54047	Cis-8,11,14-Eicosatrienoic acid	C20H34O2	1783-84-2	306.256	498.817	305.248	0.81512	C03242	ko01100//Metabolic pathways;ko00591//Linoleic acid metabolism;ko01040//Biosynthesis of unsaturated fatty acids	Global and Overview;Lipid metabolism	Metabolism
NEG00046	8.40058e+06	8.24545e+06	1.05834e+07	1.16301e+07	7.7895e+06	1.32137e+07	1.23435e+07	1.39188e+07	1.39283e+07	1.74884e+07	1.3622e+07	1.16651e+07	9.97713e+06	1.38277e+07	0.470863	0.00994078	0.0439891	1.35999	Methylmalonate	-	-	-	145.597	116.934	0.8013	C02170	ko00240//Pyrimidine metabolism;ko00640//Propanoate metabolism;ko00280//Valine, leucine and isoleucine degradation	Nucleotide metabolism;Carbohydrate metabolism;Amino acid metabolism	Metabolism
NEG00047	2.07942e+07	1.93526e+07	2.16296e+07	2.0075e+07	2.23054e+07	2.11707e+07	2.43561e+07	2.43938e+07	2.18542e+07	2.22049e+07	2.96282e+07	2.78895e+07	2.08879e+07	2.50545e+07	0.262398	0.0110948	0.0478647	1.34789	Norvaline	C5H11NO2	6600-40-4	117.079	36.769	116.072	0.8008	-	-	-	-
NEG00050	4.75011e+07	5.91503e+07	5.62213e+07	4.69424e+07	6.20927e+07	6.5011e+07	1.06567e+08	1.25839e+08	1.23146e+08	1.01639e+08	1.02646e+08	7.1137e+07	5.61531e+07	1.05162e+08	0.905179	0.000196203	0.00213343	5.28962	L-Glutamine	C5H10N2O3	56-85-9	146.069	31.4098	145.062	0.7763	C00064	ko01100//Metabolic pathways;ko01120//Microbial metabolism in diverse environments;ko01230//Biosynthesis of amino acids;ko00230//Purine metabolism;ko00630//Glyoxylate and dicarboxylate metabolism;ko02010//ABC transporters;ko00240//Pyrimidine metabolism;ko00250//Alanine, aspartate and glutamate metabolism;ko04974//Protein digestion and absorption;ko00970//Aminoacyl-tRNA biosynthesis;ko00220//Argini…	Amino acid metabolism;Global and Overview;Nervous system;Metabolism of other amino acids;Membrane transport;Excretory system;Translation;Carbohydrate metabolism;Digestive system;Nucleotide metabolism;Energy metabolism	Environmental Information Processing;Organismal Systems;Genetic Information Processing;Metabolism
NEG00054	7.89983e+06	1.29345e+07	4.75524e+06	4.43904e+06	8.22514e+06	5.51883e+06	3.52364e+06	5.53592e+06	2.20363e+06	4.09949e+06	5.42173e+06	4.12368e+06	7.29542e+06	4.15135e+06	-0.813412	0.048084	0.141495	1.03916	Cis-Aconitic acid	C6H6O6	585-84-2	174.016	27.6812	173.009	0.75792	C00417	ko01100//Metabolic pathways;ko01120//Microbial metabolism in diverse environments;ko01110//Biosynthesis of secondary metabolites;ko01130//Biosynthesis of antibiotics;ko00630//Glyoxylate and dicarboxylate metabolism;ko01210//2-Oxocarboxylic acid metabolism;ko00020//Citrate cycle (TCA cycle);ko00660//C5-Branched dibasic acid metabolism	Global and Overview;Carbohydrate metabolism	Metabolism
NEG00060	6.84037e+06	5.71792e+06	5.80409e+06	5.21974e+06	5.55422e+06	5.08413e+06	7.01361e+06	7.61255e+06	6.99374e+06	7.19155e+06	8.94882e+06	8.54104e+06	5.70341e+06	7.71689e+06	0.436194	0.000808353	0.00632201	1.02453	L-Tyrosine	C9H11NO3	60-18-4	181.074	59.0457	180.066	0.7394	C00082	ko01100//Metabolic pathways;ko01110//Biosynthesis of secondary metabolites;ko01130//Biosynthesis of antibiotics;ko01230//Biosynthesis of amino acids;ko00730//Thiamine metabolism;ko01210//2-Oxocarboxylic acid metabolism;ko00350//Tyrosine metabolism;ko00360//Phenylalanine metabolism;ko00400//Phenylalanine, tyrosine and tryptophan biosynthesis;ko04974//Protein digestion and absorption;ko00970//Amino…	Endocrine system;Digestive system;Translation;Metabolism of other amino acids;Nervous system;Global and Overview;Metabolism of cofactors and vitamins;Amino acid metabolism;Biosynthesis of other secondary metabolites	Metabolism;Organismal Systems;Genetic Information Processing
NEG00061	6.50958e+07	6.04927e+07	8.22931e+07	6.60308e+07	1.3415e+08	1.51714e+08	2.98765e+07	3.31252e+07	3.19604e+07	2.46828e+07	4.11981e+07	4.08876e+07	9.3296e+07	3.36218e+07	-1.47242	0.004472	0.0239134	5.3046	2,3-Dimethylsuccinic Acid	C6H10O4	13545-04-5	146.058	36.2381	145.05	0.72789	-	-	-	-
NEG00067	8.11867e+06	6.9956e+06	7.06512e+06	6.17903e+06	6.59897e+06	5.96725e+06	9.38145e+06	9.75231e+06	9.03038e+06	8.12102e+06	1.15829e+07	1.07984e+07	6.82077e+06	9.77775e+06	0.519567	0.000582531	0.00491038	1.24294	3-Amino-3-(4-hydroxyphenyl)-propionic acid	C9H11NO3	6049-54-3	181.074	48.679	180.066	0.67914	-	-	-	-
NEG00069	3.27495e+06	1.10787e+06	4.67667e+06	932740	3.35641e+06	40357.4	4696.05	3608.39	4171.29	642.273	642.273	642.273	2.2315e+06	2400.43	-9.86051	0.0123697	0.0513939	1.00581	Apigenin	C15H10O5	520-36-5	270.053	292.577	269.045	0.65257	C01477	ko01100//Metabolic pathways;ko01110//Biosynthesis of secondary metabolites	Global and Overview	Metabolism
NEG00074	2.1842e+07	3.54243e+07	2.3594e+06	3.46978e+07	1.97979e+07	2.06714e+07	3.78666e+07	3.77165e+07	3.55199e+07	3.57321e+07	3.80789e+07	3.73409e+07	2.24655e+07	3.70425e+07	0.721472	0.0148544	0.0588743	2.52084	2, 4-Diacetylphloroglucinol	C10H10O5	2161-86-6	210.053	147.023	209.045	0.50814	-	-	-	-
NEG00075	2.38589e+07	9.59538e+06	1.79515e+07	1.70031e+07	1.71647e+07	8.75352e+06	2.2048e+06	2.42836e+06	2.98689e+06	2.57872e+06	1.29976e+07	1.17909e+07	1.57212e+07	5.83121e+06	-1.43084	0.00992003	0.0439638	2.15304	Dl-Glyceraldehyde3-phosphate	C3H7O6P	591-59-3	169.998	27.1388	168.99	0.50292	-	-	-	-
NEG00078	3.93305e+06	3.70372e+06	4.74407e+06	4.18521e+06	2.9281e+06	2.74873e+06	7.6228e+06	8.88713e+06	7.18003e+06	5.872e+06	6.97131e+06	5.55709e+06	3.70715e+06	7.01506e+06	0.920146	0.000207048	0.00221838	1.34071	2,3-Dihydroxyisovaleric Acid	C5H10O4	1756-18-9	134.058	35.6992	133.05	0.44612	-	-	-	-
NEG00087	4.6888e+06	3.54463e+06	5.15979e+06	3.61891e+06	6.89441e+06	2.88682e+06	9.3779e+06	1.11572e+07	8.21205e+06	7.88854e+06	7.17643e+06	5.347e+06	4.46556e+06	8.19318e+06	0.875582	0.00388764	0.02149	1.33461	Eicosapentaenoic acid	C20H30O2	10417-94-4	302.225	439.998	301.217	0.29993	C06428	ko01040//Biosynthesis of unsaturated fatty acids	Lipid metabolism	Metabolism
NEG00089	2.37429e+06	2.57759e+06	3.04146e+06	1.86394e+06	2.04377e+06	2.05879e+06	1.00353e+07	1.30578e+07	7.92257e+06	6.84748e+06	7.71313e+06	7.36373e+06	2.32664e+06	8.82335e+06	1.92308	5.53538e-05	0.000852158	1.90673	D-Arabitol	C5H12O5	488-82-4	152.068	35.033	151.061	0.29987	C01904	ko01100//Metabolic pathways;ko00040//Pentose and glucuronate interconversions	Carbohydrate metabolism;Global and Overview	Metabolism
NEG00090	1.99574e+08	2.02906e+08	1.95933e+08	1.89712e+08	1.9498e+08	1.9419e+08	2.02815e+08	2.20263e+08	2.07532e+08	2.05816e+08	2.31894e+08	2.1657e+08	1.96216e+08	2.14148e+08	0.12617	0.0040938	0.0224051	2.98858	(R)-(+)-Lactamide	C3H7NO2	598-81-2	89.0477	34.8963	88.0403	0.29987	-	-	-	-
NEG00093	2.4342e+06	2.72033e+06	756111	685306	1.43071e+06	1.29925e+06	1.26102e+07	1.16289e+07	8.84159e+06	6.3965e+06	429729	967268	1.55432e+06	6.81237e+06	2.13188	0.0350065	0.110816	1.39878	Deoxycholic acid	C24H40O4	83-44-3	392.293	480.124	437.29	0.29958	C04483	ko04976//Bile secretion	Digestive system	Organismal Systems
NEG00095	1.61575e+08	1.68994e+08	1.69632e+08	1.73622e+08	1.65512e+08	1.76429e+08	6.02522e+07	7.35089e+07	8.05809e+07	6.54152e+07	9.79995e+07	7.51247e+07	1.69294e+08	7.54802e+07	-1.16536	1.7304e-08	2.90813e-06	7.58671	Dl-Dihydrozeatin	C10H15N5O	23599-75-9	221.128	32.2274	220.119	0.29944	-	-	-	-
NEG00096	1.39511e+07	1.42689e+07	1.23251e+07	1.276e+07	1.08509e+07	1.19541e+07	6.76104e+06	6.99778e+06	7.60418e+06	8.1141e+06	9.47985e+06	1.11876e+07	1.2685e+07	8.35743e+06	-0.601995	0.000534254	0.00458268	1.526	Pentadecafluorooctanoic acid	C8HF15O2	335-67-1	413.974	30.6147	412.965	0.29941	-	-	-	-
NEG00100	5.55296e+06	5.83193e+06	5.33882e+06	4.7168e+06	3.46339e+06	3.93023e+06	7.71759e+06	8.53115e+06	1.18114e+07	1.04353e+07	1.26953e+07	1.05064e+07	4.80569e+06	1.02829e+07	1.09743	8.39898e-05	0.00115882	1.79046	cis-Aconitate	-	-	-	32.7475	173.104	C00417	ko01100//Metabolic pathways;ko01120//Microbial metabolism in diverse environments;ko01110//Biosynthesis of secondary metabolites;ko01130//Biosynthesis of antibiotics;ko00630//Glyoxylate and dicarboxylate metabolism;ko01210//2-Oxocarboxylic acid metabolism;ko00020//Citrate cycle (TCA cycle);ko00660//C5-Branched dibasic acid metabolism	Carbohydrate metabolism;Global and Overview	Metabolism
NEG00102	3.83964e+06	4.48863e+06	3.67579e+06	3.61055e+06	3.67635e+06	3.60233e+06	6.57579e+06	5.90061e+06	1.03506e+07	8.6475e+06	4.28713e+06	4.19698e+06	3.81555e+06	6.65977e+06	0.803582	0.0180373	0.0678136	1.12144		-	-	-	154.357	182.046	-	-	-	-
NEG00104	3.15134e+09	2.98256e+09	2.70828e+09	2.7635e+09	2.98699e+09	3.02966e+09	2.11064e+09	2.08629e+09	2.23581e+09	2.12066e+09	2.16724e+09	2.36007e+09	2.93706e+09	2.18012e+09	-0.429964	2.78154e-06	9.95564e-05	21.3811		-	-	-	34.3625	225.099	-	-	-	-
NEG00109	7.10445e+08	7.1535e+08	6.19254e+08	6.45815e+08	6.19395e+08	6.59045e+08	4.93583e+08	5.31259e+08	5.48083e+08	5.34856e+08	6.25382e+08	6.37383e+08	6.61551e+08	5.61758e+08	-0.235904	0.00641428	0.0319621	6.77674		-	-	-	30.6147	217.012	-	-	-	-
NEG00110	4.23505e+08	6.04777e+08	4.38683e+08	4.44037e+08	4.2281e+08	4.43358e+08	8.75359e+08	8.55288e+08	5.69649e+08	5.77645e+08	5.32381e+08	5.03563e+08	4.62862e+08	6.52314e+08	0.494986	0.0284406	0.0959026	8.55658		-	-	-	27.4062	259.022	-	-	-	-
NEG00117	4.749e+08	3.59093e+08	4.76867e+08	4.46808e+08	4.89214e+08	4.12548e+08	4.3706e+08	3.39196e+08	3.37749e+08	2.47288e+08	3.543e+08	3.29141e+08	4.43238e+08	3.40789e+08	-0.379203	0.00938562	0.0421057	7.0885		-	-	-	510.277	885.548	-	-	-	-
NEG00119	3.40197e+08	3.4143e+08	3.13158e+08	3.20587e+08	3.00959e+08	3.16917e+08	2.54055e+08	2.71154e+08	2.71331e+08	2.67718e+08	2.99884e+08	3.11693e+08	3.22208e+08	2.79306e+08	-0.206147	0.00296404	0.0174093	4.60125		-	-	-	30.6166	187.001	-	-	-	-
NEG00130	2.47375e+08	2.24222e+08	1.91765e+08	2.04285e+08	2.43796e+08	2.40408e+08	1.30131e+08	1.24478e+08	1.34541e+08	1.32455e+08	1.30787e+08	1.52221e+08	2.25308e+08	1.34102e+08	-0.748567	4.10605e-06	0.000130546	7.39956		-	-	-	34.3649	451.205	-	-	-	-
NEG00131	2.45018e+08	1.85624e+08	2.4698e+08	2.31752e+08	2.52374e+08	2.13896e+08	2.26195e+08	1.77563e+08	1.7496e+08	1.27109e+08	1.84598e+08	1.71499e+08	2.29274e+08	1.76987e+08	-0.373428	0.0102621	0.0448677	5.04858		-	-	-	510.277	886.552	-	-	-	-
NEG00133	1.40608e+08	1.79181e+08	1.40097e+08	1.44589e+08	1.36883e+08	1.42029e+08	1.9994e+08	1.9353e+08	1.89945e+08	1.87461e+08	1.47078e+08	1.43976e+08	1.47231e+08	1.76988e+08	0.265571	0.0325422	0.10483	3.45827	Cetylpyridinium chloride	-	-	-	27.9259	356.999	-	-	-	-
NEG00135	1.01369e+08	9.79562e+07	1.12332e+08	1.10032e+08	9.39652e+07	1.05959e+08	1.97342e+08	1.94716e+08	1.91455e+08	1.62154e+08	1.80388e+08	1.63713e+08	1.03602e+08	1.81628e+08	0.809934	5.81623e-07	3.1468e-05	6.85567	3-Iodo-L-tyrosine	-	-	-	35.6993	306.076	C02515	ko01100//Metabolic pathways;ko00350//Tyrosine metabolism;ko04918//Thyroid hormone synthesis	Global and Overview;Endocrine system;Amino acid metabolism	Organismal Systems;Metabolism
NEG00141	1.3133e+08	7.42609e+07	1.99052e+08	1.78222e+08	1.99914e+08	1.51562e+08	1.22165e+08	8.45085e+07	7.99371e+07	6.93191e+07	9.27146e+07	1.05804e+08	1.55723e+08	9.24082e+07	-0.752893	0.0134414	0.0549875	5.4332		-	-	-	504.112	883.533	-	-	-	-
NEG00152	1.12835e+08	9.09079e+07	1.17018e+08	1.15822e+08	1.15307e+08	1.1251e+08	9.89364e+07	8.60906e+07	8.19057e+07	8.26392e+07	8.47164e+07	8.50044e+07	1.10733e+08	8.65488e+07	-0.355504	0.000486285	0.00422072	3.69013		-	-	-	517.031	391.288	-	-	-	-
NEG00155	5.75806e+07	1.05758e+08	5.84584e+07	6.07319e+07	5.65652e+07	6.07971e+07	1.94738e+08	1.87963e+08	9.24819e+07	9.86835e+07	8.20829e+07	7.46627e+07	6.66485e+07	1.21769e+08	0.869497	0.0418085	0.126989	4.46332		-	-	-	27.4039	519.051	-	-	-	-
NEG00163	6.41883e+07	3.72576e+07	1.03093e+08	9.16799e+07	1.03056e+08	7.69534e+07	6.2856e+07	4.32723e+07	4.15297e+07	3.52411e+07	4.86418e+07	5.73436e+07	7.93713e+07	4.81474e+07	-0.72116	0.0198928	0.0729153	3.74285		-	-	-	503.923	884.536	-	-	-	-
NEG00164	8.44364e+07	8.9488e+07	8.55416e+07	8.21871e+07	7.59957e+07	2.97206e+07	2.91941e+07	2.9546e+07	2.26999e+07	3.84968e+07	4.13956e+07	2.48316e+07	7.45616e+07	3.10273e+07	-1.26489	0.00111588	0.00822154	4.73253		-	-	-	55.2914	146.966	-	-	-	-
NEG00169	7.57424e+07	5.96937e+07	7.6214e+07	7.19173e+07	7.82143e+07	6.67905e+07	7.07632e+07	5.83776e+07	5.39769e+07	4.24793e+07	5.71591e+07	5.85632e+07	7.14287e+07	5.68866e+07	-0.328416	0.0112753	0.0481464	2.67184		-	-	-	510.244	887.555	-	-	-	-
NEG00175	3.62521e+07	2.26555e+07	2.97864e+07	2.00696e+07	3.10489e+07	1.49691e+07	8.54096e+07	9.2294e+07	7.2244e+07	6.45575e+07	7.43377e+07	5.98727e+07	2.57969e+07	7.47859e+07	1.53557	9.28709e-06	0.000236215	5.34037		-	-	-	477.44	280.236	-	-	-	-
NEG00181	6.85527e+07	5.467e+07	7.59455e+07	6.72759e+07	8.40875e+07	7.2477e+07	4.49866e+07	3.3626e+07	3.40448e+07	2.12615e+07	4.07332e+07	4.26254e+07	7.05014e+07	3.62129e+07	-0.961148	7.65929e-05	0.00110154	4.49011		-	-	-	510.608	911.564	-	-	-	-
NEG00183	4.80805e+07	4.29123e+07	4.70226e+07	4.64005e+07	4.6045e+07	4.51984e+07	4.19144e+07	4.44845e+07	4.4013e+07	4.20469e+07	4.29997e+07	4.33151e+07	4.59432e+07	4.31289e+07	-0.0911954	0.00720723	0.0344939	1.1755		-	-	-	642.693	198.899	-	-	-	-
NEG00194	2.81307e+07	4.1132e+07	2.93835e+07	2.94202e+07	2.82903e+07	2.94081e+07	5.97236e+07	5.80679e+07	3.86874e+07	3.8161e+07	3.61358e+07	3.31604e+07	3.09608e+07	4.39894e+07	0.506713	0.0312727	0.101749	2.23031		-	-	-	27.4047	260.025	-	-	-	-
NEG00195	4.48058e+07	4.32387e+07	3.77966e+07	3.89451e+07	3.68949e+07	3.93927e+07	3.03256e+07	3.16787e+07	3.29419e+07	3.35701e+07	3.85115e+07	3.88119e+07	4.01789e+07	3.43066e+07	-0.227952	0.0126268	0.0522396	1.59373		-	-	-	30.6164	218.015	-	-	-	-
NEG00197	4.74784e+07	4.2081e+07	3.75168e+07	3.99413e+07	4.71928e+07	4.68725e+07	2.57605e+07	2.35898e+07	2.59567e+07	2.51907e+07	2.54781e+07	2.90934e+07	4.35138e+07	2.58449e+07	-0.751595	2.98288e-06	0.00010246	3.26629		-	-	-	34.3649	452.209	-	-	-	-
NEG00203	3.67483e+07	3.69017e+07	3.56653e+07	3.69254e+07	3.79453e+07	3.11586e+07	3.16455e+07	3.03291e+07	3.04519e+07	2.9459e+07	3.14601e+07	3.31454e+07	3.58908e+07	3.10818e+07	-0.207541	0.0016022	0.0110791	1.60014		-	-	-	36.2459	288.095	-	-	-	-
NEG00205	3.78801e+07	3.23018e+07	3.63729e+07	3.98734e+07	3.84219e+07	3.87945e+07	1.71634e+07	1.62743e+07	4.06069e+07	3.79532e+07	2.53382e+07	2.78408e+07	3.72741e+07	2.75295e+07	-0.437197	0.0469205	0.138832	1.83278		-	-	-	28.2142	292.923	-	-	-	-
NEG00212	3.80771e+07	4.06255e+07	4.10357e+07	4.12041e+07	3.87844e+07	4.14791e+07	1.47761e+07	1.73879e+07	1.86891e+07	1.58192e+07	2.27109e+07	1.79118e+07	4.0201e+07	1.78825e+07	-1.16868	7.3915e-09	1.96547e-06	3.70751	N-Methyl-N'-nitro-N-nitrosoguanidine	-	-	-	32.2784	146.082	-	-	-	-
NEG00215	1.42306e+07	1.14094e+07	7.43218e+06	4.64075e+06	1.42182e+07	1.27702e+07	4.837e+07	5.35312e+07	3.94852e+07	4.32418e+07	3.10078e+07	2.78072e+07	1.07836e+07	4.05739e+07	1.91172	4.49337e-05	0.000740075	4.13593		-	-	-	135.054	330.069	-	-	-	-
NEG00217	1.10242e+06	1.17893e+06	897098	900994	1.76877e+06	2.44829e+06	4.37551e+07	5.29235e+07	4.83788e+07	4.02153e+07	6.5164e+07	4.23579e+07	1.38275e+06	4.87991e+07	5.14124	1.8986e-07	1.73544e-05	5.43171		-	-	-	30.4814	251.995	-	-	-	-
NEG00223	3.60277e+07	2.98567e+07	4.08598e+07	3.70983e+07	4.38429e+07	3.87015e+07	2.37408e+07	1.83592e+07	1.80348e+07	1.1161e+07	2.20688e+07	2.31164e+07	3.77311e+07	1.94135e+07	-0.958696	5.34035e-05	0.000830879	3.29519		-	-	-	510.608	912.568	-	-	-	-
NEG00225	3.2604e+07	3.16061e+07	2.58898e+07	2.7454e+07	2.54788e+07	2.68933e+07	1.53048e+07	1.66307e+07	1.75946e+07	1.73869e+07	2.04472e+07	2.4029e+07	2.8321e+07	1.85655e+07	-0.609246	0.00027962	0.0027849	2.32244		-	-	-	30.3499	344.999	-	-	-	-
NEG00230	2.49357e+07	2.11061e+07	2.59605e+07	2.67488e+07	2.65801e+07	2.6521e+07	2.39309e+07	2.03118e+07	1.93524e+07	1.8229e+07	1.93026e+07	1.97153e+07	2.53087e+07	2.01404e+07	-0.329545	0.00151322	0.0106143	1.67306		-	-	-	517.021	392.291	-	-	-	-
NEG00233	1.8245e+07	1.95551e+07	2.00521e+07	1.70739e+07	1.9169e+07	1.84225e+07	2.85157e+07	2.88842e+07	2.01473e+07	2.16557e+07	2.62939e+07	2.51598e+07	1.87529e+07	2.51094e+07	0.421114	0.00189898	0.0123709	1.76126		-	-	-	45.1703	103.04	-	-	-	-
NEG00236	2.4497e+07	2.389e+07	2.20888e+07	2.24778e+07	2.09305e+07	2.20813e+07	1.78817e+07	1.82177e+07	1.91188e+07	1.89357e+07	2.105e+07	2.22018e+07	2.26609e+07	1.95676e+07	-0.211736	0.00540415	0.0277318	1.21362		-	-	-	30.618	188.999	-	-	-	-
NEG00238	2.4969e+07	2.38083e+07	2.31397e+07	2.29389e+07	2.09662e+07	2.21602e+07	1.71034e+07	1.63179e+07	1.77651e+07	1.71191e+07	2.0188e+07	2.13224e+07	2.2997e+07	1.83026e+07	-0.329397	0.00076444	0.00600518	1.58701		-	-	-	30.6181	284.978	-	-	-	-
NEG00239	1.44283e+07	1.76217e+07	1.49394e+07	1.33699e+07	1.7086e+07	1.866e+07	2.32926e+07	2.78021e+07	2.88248e+07	2.47055e+07	2.57843e+07	1.90908e+07	1.60176e+07	2.49167e+07	0.637457	0.000314251	0.00305377	2.25957	Ribose-1-arsenate	-	-	-	30.8903	273.049	-	-	-	-
NEG00240	2.2098e+07	1.74443e+07	2.69961e+07	2.10171e+07	1.81946e+07	1.97275e+07	1.61786e+07	1.57043e+07	1.66762e+07	1.80164e+07	1.9807e+07	1.4517e+07	2.09129e+07	1.68166e+07	-0.31451	0.0281854	0.0955297	1.25972		-	-	-	490.542	743.55	-	-	-	-
NEG00244	3.74056e+06	2.17728e+07	4.22429e+06	2.24218e+07	2.17759e+07	8.53035e+06	2.31875e+07	2.24768e+07	2.1411e+07	2.1354e+07	2.25254e+07	2.22499e+07	1.37443e+07	2.22007e+07	0.691777	0.0483703	0.141909	1.78339		-	-	-	113.826	96.9695	-	-	-	-
NEG00246	1.15826e+07	8.41085e+06	1.73522e+07	1.62657e+07	1.52122e+07	1.3154e+07	1.29301e+07	7.50612e+06	8.01706e+06	8.86418e+06	9.20728e+06	9.09801e+06	1.36629e+07	9.27046e+06	-0.559553	0.0184315	0.0685905	1.39865		-	-	-	504.991	228.59	-	-	-	-
NEG00248	2.15657e+07	2.01611e+07	1.94114e+07	1.99301e+07	2.22547e+07	2.10534e+07	1.43317e+07	1.39628e+07	1.64055e+07	1.68336e+07	1.54877e+07	1.63623e+07	2.07294e+07	1.5564e+07	-0.41347	1.3368e-05	0.000312812	1.73122		-	-	-	34.362	323.076	-	-	-	-
NEG00249	1.56931e+07	1.31077e+07	1.39133e+07	1.84104e+07	1.37787e+07	1.52785e+07	2.21696e+07	2.33563e+07	1.89321e+07	1.85893e+07	2.15573e+07	2.2628e+07	1.50303e+07	2.12054e+07	0.496562	0.000270831	0.00271295	1.79211		-	-	-	57.6963	103.04	-	-	-	-
NEG00251	2.51437e+07	2.62876e+07	2.33803e+07	2.45057e+07	2.58552e+07	2.62993e+07	8.28498e+06	9.85849e+06	1.19131e+07	9.3317e+06	1.33281e+07	1.08462e+07	2.52453e+07	1.05938e+07	-1.2528	1.30982e-08	2.73658e-06	2.99856		-	-	-	32.2214	250.129	-	-	-	-
NEG00253	1.4476e+07	1.06989e+07	1.36218e+07	1.13595e+07	1.47824e+07	1.11896e+07	1.85755e+07	2.39439e+07	2.30915e+07	2.00229e+07	2.39929e+07	1.75875e+07	1.2688e+07	2.12024e+07	0.740758	0.000102004	0.00130991	2.21181		-	-	-	458.984	480.309	-	-	-	-
NEG00265	1.35924e+07	1.34796e+07	1.51512e+07	1.51166e+07	1.30343e+07	1.44842e+07	1.76693e+07	2.02211e+07	1.95977e+07	1.65582e+07	2.01729e+07	1.51908e+07	1.4143e+07	1.8235e+07	0.366619	0.00134615	0.00960362	1.46949		-	-	-	36.4723	88.9879	-	-	-	-
NEG00267	1.85647e+07	1.84718e+07	1.66127e+07	1.74045e+07	1.54973e+07	1.71145e+07	1.36722e+07	1.39111e+07	1.42959e+07	1.42869e+07	1.52342e+07	1.65512e+07	1.72776e+07	1.46586e+07	-0.237157	0.00226769	0.0142034	1.1516	4-Bromocatechol	-	-	-	30.618	188.004	C14843	ko00980//Metabolism of xenobiotics by cytochrome P450	Xenobiotics biodegradation and metabolism	Metabolism
NEG00271	2.40465e+07	2.36885e+07	1.52645e+07	1.60386e+07	1.89402e+07	1.8864e+07	1.29347e+07	1.338e+07	1.14461e+07	1.01154e+07	1.21097e+07	1.24455e+07	1.94737e+07	1.20719e+07	-0.689879	0.000893344	0.00680477	1.9763		-	-	-	36.4998	465.221	-	-	-	-
NEG00273	2.08198e+07	1.48767e+07	1.50153e+07	1.59648e+07	1.97829e+07	1.95462e+07	1.27576e+07	1.1322e+07	1.4309e+07	1.14463e+07	5.58491e+06	1.18553e+07	1.76676e+07	1.12125e+07	-0.656001	0.00269436	0.0163846	1.83207		-	-	-	634.108	218.852	-	-	-	-
NEG00276	2.13449e+07	2.02696e+07	1.60203e+07	1.53701e+07	1.68069e+07	1.78416e+07	8.5294e+06	1.13966e+07	7.40434e+06	7.19779e+06	8.27533e+06	1.6486e+07	1.79422e+07	9.88157e+06	-0.860547	0.000985621	0.00741116	2.10029		-	-	-	39.4592	302.11	-	-	-	-
NEG00278	1.94434e+07	1.78346e+07	1.58764e+07	1.65697e+07	1.85053e+07	1.75527e+07	1.22442e+07	1.20628e+07	1.33186e+07	1.20838e+07	1.23487e+07	1.33455e+07	1.76304e+07	1.25673e+07	-0.488388	5.4895e-06	0.00015742	1.74406		-	-	-	34.3621	181.109	-	-	-	-
NEG00279	1.72784e+07	1.81468e+07	1.69627e+07	1.66944e+07	1.44999e+07	1.6753e+07	1.12606e+07	1.21265e+07	1.2771e+07	1.22071e+07	1.50675e+07	1.62307e+07	1.67225e+07	1.32772e+07	-0.33284	0.00413041	0.02254	1.28849		-	-	-	30.7339	382.955	-	-	-	-
NEG00280	1.80664e+07	1.75637e+07	1.50489e+07	1.50039e+07	1.75006e+07	1.50068e+07	1.30667e+07	1.39906e+07	1.47119e+07	1.41598e+07	1.07897e+07	1.22081e+07	1.6365e+07	1.31545e+07	-0.315065	0.00362197	0.0204522	1.24918		-	-	-	30.3473	329.025	-	-	-	-
NEG00283	1.05023e+07	9.65147e+06	1.12901e+07	1.10116e+07	9.61795e+06	1.07581e+07	2.05511e+07	1.97816e+07	2.08086e+07	1.6855e+07	1.99752e+07	1.67436e+07	1.04719e+07	1.91192e+07	0.868495	7.92931e-07	3.86554e-05	2.28764		-	-	-	35.437	307.08	-	-	-	-
NEG00285	8.29168e+06	1.01751e+07	8.1861e+06	6.73947e+06	9.54147e+06	1.13338e+07	2.44263e+07	2.61462e+07	2.64917e+07	2.11229e+07	1.4681e+07	1.31238e+07	9.04462e+06	2.09987e+07	1.21517	0.000691522	0.00560305	2.52474		-	-	-	33.0249	128.035	-	-	-	-
NEG00287	1.77656e+07	1.98265e+07	1.89874e+07	1.88025e+07	1.7707e+07	1.90141e+07	7.28193e+06	8.73948e+06	1.02055e+07	8.15114e+06	1.21603e+07	9.15028e+06	1.86838e+07	9.28143e+06	-1.00937	2.65436e-07	2.16539e-05	2.3757		-	-	-	32.021	318.095	-	-	-	-
NEG00294	8.21124e+06	1.01981e+07	9.27981e+06	8.37598e+06	1.02173e+07	1.13608e+07	1.77171e+07	2.08996e+07	2.05262e+07	1.74911e+07	1.80288e+07	1.25321e+07	9.60721e+06	1.78658e+07	0.895013	9.43684e-05	0.00124337	2.19711		-	-	-	31.4122	243.038	-	-	-	-
NEG00299	1.51558e+07	1.60845e+07	1.49586e+07	1.63107e+07	1.43714e+07	1.53244e+07	9.47302e+06	9.25174e+06	1.19559e+07	1.188e+07	1.34425e+07	1.42126e+07	1.53676e+07	1.17026e+07	-0.393056	0.00187374	0.0122337	1.34741		-	-	-	30.1836	224.957	-	-	-	-
NEG00301	1.81989e+07	1.64264e+07	1.52769e+07	1.49994e+07	1.40673e+07	1.46286e+07	9.72644e+06	9.80304e+06	1.04472e+07	1.02561e+07	1.17393e+07	1.37464e+07	1.55996e+07	1.09531e+07	-0.51017	0.000354833	0.00336976	1.60685		-	-	-	30.6147	314.989	-	-	-	-
NEG00303	1.80817e+07	1.43155e+07	1.82815e+07	1.64144e+07	1.78292e+07	1.49866e+07	1.5749e+07	1.57973e+07	1.23223e+07	1.03237e+07	1.29481e+07	1.42905e+07	1.66515e+07	1.35718e+07	-0.295036	0.0197897	0.0726284	1.2053		-	-	-	510.244	888.558	-	-	-	-
NEG00308	8.19003e+06	1.41724e+07	8.00346e+06	8.17278e+06	7.83724e+06	8.08766e+06	2.71536e+07	2.6852e+07	1.27477e+07	1.38449e+07	1.12003e+07	9.92053e+06	9.07726e+06	1.69532e+07	0.901226	0.0421466	0.127486	1.68547		-	-	-	27.4014	520.055	-	-	-	-
NEG00310	2.05514e+07	1.46975e+07	2.56716e+07	1.99797e+07	1.80295e+07	1.89834e+07	7.65547e+06	5.49468e+06	7.98473e+06	5.46977e+06	8.34809e+06	9.50675e+06	1.96522e+07	7.40992e+06	-1.40716	1.84363e-05	0.00039077	2.70774		-	-	-	507.402	909.549	-	-	-	-
NEG00322	1.60636e+07	1.43394e+07	1.24092e+07	1.40244e+07	1.58636e+07	1.54406e+07	8.0609e+06	7.34395e+06	9.13742e+06	9.00981e+06	8.48539e+06	1.00789e+07	1.46901e+07	8.68606e+06	-0.758072	5.24481e-06	0.000151892	1.89405		-	-	-	34.0923	489.161	-	-	-	-
NEG00324	7.8249e+06	7.6703e+06	7.98195e+06	8.44548e+06	7.2918e+06	9.61944e+06	2.80043e+07	2.86634e+07	6.11115e+06	7.20593e+06	2.9592e+07	3.12271e+07	8.13898e+06	2.18006e+07	1.42145	0.017761	0.0672025	2.31493		-	-	-	41.0714	96.9695	-	-	-	-
NEG00327	1.27827e+07	1.25167e+07	1.20575e+07	1.24603e+07	1.15797e+07	1.1747e+07	9.13509e+06	9.30464e+06	9.26377e+06	9.71889e+06	1.03507e+07	1.09931e+07	1.21906e+07	9.79437e+06	-0.315749	5.29505e-05	0.000828236	1.17728		-	-	-	30.6179	172.985	-	-	-	-
NEG00328	1.42122e+07	1.28796e+07	1.19897e+07	1.22284e+07	1.39688e+07	1.15095e+07	1.02683e+07	1.09843e+07	9.86736e+06	1.02137e+07	8.85692e+06	9.48692e+06	1.2798e+07	9.94625e+06	-0.363698	0.000345474	0.00329157	1.2593		-	-	-	29.8206	162.957	-	-	-	-
NEG00330	1.3372e+07	1.31854e+07	1.12184e+07	1.17916e+07	1.30252e+07	1.33681e+07	9.51701e+06	8.93993e+06	9.74803e+06	8.70735e+06	9.80997e+06	9.67106e+06	1.26601e+07	9.39889e+06	-0.429728	1.56011e-05	0.000353747	1.38012	3,5-Dinitrosalicylic acid	-	-	-	34.3621	227.103	-	-	-	-
NEG00331	1.48344e+07	1.49568e+07	1.58803e+07	1.55759e+07	1.46761e+07	1.56815e+07	5.61336e+06	6.40724e+06	7.26192e+06	5.95326e+06	8.74497e+06	6.98741e+06	1.52675e+07	6.82803e+06	-1.16092	1.17992e-08	2.65481e-06	2.28129		-	-	-	32.2268	221.122	-	-	-	-
NEG00336	1.04541e+07	5.9848e+06	9.35872e+06	8.86302e+06	9.92515e+06	6.11001e+06	1.24367e+07	1.01647e+07	1.30626e+07	1.46608e+07	1.33215e+07	1.12424e+07	8.4493e+06	1.24815e+07	0.562883	0.00278029	0.0166428	1.4188	Biochanin A	-	-	-	513.005	283.255	C00814	ko01110//Biosynthesis of secondary metabolites	Global and Overview	Metabolism
NEG00340	5.6416e+06	5.00512e+06	5.37549e+06	5.09235e+06	6.42167e+06	5.62127e+06	1.5683e+07	1.86998e+07	1.424e+07	1.7648e+07	1.17287e+07	1.03344e+07	5.52625e+06	1.47223e+07	1.41363	4.81017e-05	0.000777333	2.30962		-	-	-	473.061	464.314	-	-	-	-
NEG00362	7.25347e+06	1.06313e+07	7.3078e+06	7.9876e+06	7.7537e+06	7.89297e+06	1.57148e+07	1.51231e+07	1.04107e+07	1.01391e+07	9.10952e+06	8.93367e+06	8.13781e+06	1.15718e+07	0.507902	0.0285314	0.0959246	1.14946		-	-	-	27.4062	261.026	-	-	-	-
NEG00367	7.71459e+06	8.0135e+06	7.97201e+06	7.45584e+06	7.60622e+06	8.99885e+06	1.01003e+07	1.16644e+07	1.05985e+07	9.72845e+06	1.51224e+07	1.26627e+07	7.96017e+06	1.16461e+07	0.548979	0.00150477	0.0105804	1.3869		-	-	-	30.8833	216.027	-	-	-	-
NEG00373	4.80675e+06	5.4567e+06	8.55931e+06	7.21727e+06	4.38923e+06	4.41669e+06	1.43155e+07	1.44886e+07	9.61826e+06	1.14784e+07	1.41409e+07	1.44906e+07	5.80766e+06	1.30887e+07	1.1723	5.60493e-05	0.000858347	2.01317		-	-	-	32.2202	271.103	-	-	-	-
NEG00380	8.1315e+06	8.43081e+06	8.77241e+06	9.39677e+06	8.10003e+06	7.85815e+06	9.43785e+06	9.69514e+06	9.97964e+06	1.07787e+07	1.16944e+07	1.07536e+07	8.44828e+06	1.03899e+07	0.298451	0.000840233	0.00646758	1.02605		-	-	-	34.6285	299.087	-	-	-	-
NEG00382	239200	642.273	41347.5	32989.4	200160	455116	1.69221e+07	1.96953e+07	1.80447e+07	1.49593e+07	2.41396e+07	1.46591e+07	161576	1.807e+07	6.80524	2.09481e-07	1.85677e-05	3.3381		-	-	-	30.6186	221.984	-	-	-	-
NEG00388	6.8732e+06	7.08683e+06	7.73006e+06	6.7556e+06	7.21498e+06	7.94271e+06	9.57609e+06	1.11937e+07	8.53106e+06	9.10294e+06	1.35007e+07	1.08647e+07	7.26723e+06	1.04615e+07	0.525616	0.00185036	0.0121352	1.28417		-	-	-	30.8903	186.017	-	-	-	-
NEG00390	7.82176e+06	9.03477e+06	7.44844e+06	6.84283e+06	7.15031e+06	7.44639e+06	8.21488e+06	9.55509e+06	9.93784e+06	8.78813e+06	1.26112e+07	1.09025e+07	7.62408e+06	1.00016e+07	0.391598	0.00779186	0.0366418	1.0676		-	-	-	32.49	127.051	-	-	-	-
NEG00396	8.9804e+06	4.73816e+06	1.57395e+07	6.3913e+06	3.38491e+06	2.05733e+06	8.30167e+06	1.71834e+07	1.53143e+07	8.31115e+06	1.66112e+07	1.63579e+07	6.88194e+06	1.368e+07	0.991176	0.0284074	0.0959026	1.60829		-	-	-	401.221	116.928	-	-	-	-
NEG00397	4.63327e+06	4.34393e+06	8.26677e+06	6.88939e+06	7.99841e+06	8.73196e+06	1.10104e+07	1.15301e+07	1.11377e+07	1.15323e+07	7.29746e+06	6.92238e+06	6.81062e+06	9.90506e+06	0.540379	0.0255036	0.0892988	1.12684		-	-	-	27.6389	489.041	-	-	-	-
NEG00400	1.2127e+07	1.19729e+07	9.88345e+06	1.03228e+07	9.29426e+06	9.26415e+06	5.38885e+06	5.18664e+06	5.57063e+06	6.089e+06	7.35058e+06	8.49645e+06	1.04774e+07	6.34703e+06	-0.723132	0.000252821	0.0025662	1.51251		-	-	-	30.3535	442.976	-	-	-	-
NEG00402	1.12284e+07	6.80831e+06	1.58406e+07	1.16209e+07	1.1871e+07	7.09166e+06	8.02403e+06	5.47598e+06	4.30399e+06	4.91764e+06	4.91617e+06	5.4384e+06	1.07435e+07	5.5127e+06	-0.962631	0.00537171	0.0276138	1.61943		-	-	-	500.969	857.517	-	-	-	-
NEG00415	1.2139e+07	1.25064e+07	9.48524e+06	9.7732e+06	9.35405e+06	9.76213e+06	4.52222e+06	4.37413e+06	4.94887e+06	5.08671e+06	6.06163e+06	7.4017e+06	1.05033e+07	5.39921e+06	-0.960026	4.5037e-05	0.000740075	1.71473		-	-	-	30.3479	472.986	-	-	-	-
NEG00421	1.11472e+07	9.67406e+06	1.23878e+07	1.14874e+07	1.38681e+07	1.25047e+07	7.23552e+06	6.05281e+06	5.55267e+06	3.24431e+06	6.89409e+06	7.05221e+06	1.18449e+07	6.00527e+06	-0.979962	4.10685e-05	0.000694366	1.86198		-	-	-	510.613	913.571	-	-	-	-
NEG00433	8.8575e+06	8.6386e+06	8.09711e+06	7.87693e+06	8.46097e+06	7.55684e+06	5.86747e+06	6.56896e+06	6.52279e+06	6.58571e+06	5.12841e+06	5.96703e+06	8.24799e+06	6.10673e+06	-0.433643	4.00557e-05	0.000685163	1.11421		-	-	-	30.4411	396.991	-	-	-	-
NEG00441	8.7943e+06	8.32186e+06	7.58031e+06	7.59843e+06	8.29646e+06	8.3324e+06	5.53952e+06	5.68832e+06	6.13747e+06	5.54223e+06	6.08101e+06	6.40778e+06	8.15396e+06	5.89939e+06	-0.466936	3.19621e-06	0.000107459	1.16453		-	-	-	34.3623	110.072	-	-	-	-
NEG00453	2.80328e+06	2.27291e+06	1.26216e+06	1.04534e+06	1.93195e+06	1.47511e+06	1.79603e+07	1.74459e+07	1.62095e+07	1.34225e+07	2.29216e+06	4.33688e+06	1.79846e+06	1.19445e+07	2.73152	0.00495747	0.0258478	2.17313	[2,6-dihydroxy-3-(3,5,6,7-tetrahydroxy-4-oxo-4H-chromen-2-yl)phenyl]oxidanesulfonic acid	-	-	-	482.793	413.29	-	-	-	-
NEG00455	5.67464e+06	3.16408e+06	7.94049e+06	4.73563e+06	5.09332e+06	3.3364e+06	8.93868e+06	7.71595e+06	1.13514e+07	9.6938e+06	8.77333e+06	7.30338e+06	4.99076e+06	8.96275e+06	0.844682	0.00162505	0.0111579	1.42493		-	-	-	64.2032	306.057	-	-	-	-
NEG00457	8.94579e+06	9.06109e+06	7.62472e+06	7.21966e+06	8.61754e+06	7.24769e+06	5.33409e+06	5.04416e+06	5.49882e+06	5.80795e+06	4.38006e+06	5.68771e+06	8.11942e+06	5.29213e+06	-0.617527	4.04063e-05	0.000687142	1.27958		-	-	-	30.0842	457.012	-	-	-	-
NEG00466	5.22335e+06	2.69945e+06	4.38926e+06	3.09091e+06	4.45493e+06	1.93683e+06	1.07503e+07	1.10434e+07	8.81075e+06	7.7948e+06	9.16366e+06	7.42338e+06	3.63246e+06	9.16438e+06	1.33509	3.85195e-05	0.000662761	1.76492	6-(6-carboxy-2,3,4-trihydroxyphenoxy)-3,4,5-trihydroxyoxane-2-carboxylic acid	-	-	-	477.459	361.236	-	-	-	-
NEG00467	8.78284e+06	8.04433e+06	6.76118e+06	7.01221e+06	8.30816e+06	7.2475e+06	5.42926e+06	5.39983e+06	5.51566e+06	5.95726e+06	4.25724e+06	4.91063e+06	7.6927e+06	5.24498e+06	-0.552553	0.0001272	0.00155673	1.17258		-	-	-	30.3484	427.002	-	-	-	-
NEG00469	8.53185e+06	8.39967e+06	9.51561e+06	8.75792e+06	8.58986e+06	8.50536e+06	3.42236e+06	3.53851e+06	3.98793e+06	3.60665e+06	5.02686e+06	4.10314e+06	8.71671e+06	3.94757e+06	-1.14282	1.62093e-08	2.90813e-06	1.71608		-	-	-	32.2402	206.103	-	-	-	-
NEG00475	5.17148e+06	3.76211e+06	4.43727e+06	4.95606e+06	4.6346e+06	4.12471e+06	9.18027e+06	8.61398e+06	8.40633e+06	7.41242e+06	7.59344e+06	7.08124e+06	4.51437e+06	8.04795e+06	0.834096	4.20475e-06	0.000130839	1.43505		-	-	-	35.7129	308.072	-	-	-	-
NEG00476	5.28363e+06	3.9128e+06	3.31478e+06	3.02133e+06	4.60379e+06	3.82687e+06	8.06237e+06	1.09411e+07	8.13353e+06	9.37771e+06	7.407e+06	5.46559e+06	3.99387e+06	8.23122e+06	1.04332	0.000446852	0.00396073	1.52641		-	-	-	418.07	554.345	-	-	-	-
NEG00487	9.71723e+06	1.17283e+07	1.33791e+07	1.13346e+07	8.58788e+06	7.53195e+06	941157	1.00992e+06	1.31028e+06	996026	993918	760850	1.03799e+07	1.00203e+06	-3.3728	9.59619e-07	4.59302e-05	2.3856		-	-	-	34.093	180.033	-	-	-	-
NEG00492	4.11132e+06	4.30707e+06	4.27882e+06	3.97222e+06	3.60751e+06	3.33845e+06	7.11071e+06	7.62618e+06	7.75879e+06	7.76521e+06	9.23727e+06	8.42681e+06	3.9359e+06	7.9875e+06	1.02105	3.29311e-07	2.34935e-05	1.58205		-	-	-	35.2991	114.056	-	-	-	-
NEG00495	3.45408e+06	4.30234e+06	3.4059e+06	2.91381e+06	4.84482e+06	4.68846e+06	8.90803e+06	1.01132e+07	9.39054e+06	7.6827e+06	5.86883e+06	4.06428e+06	3.9349e+06	7.67126e+06	0.963137	0.00378774	0.0211838	1.35847		-	-	-	30.8833	257.075	-	-	-	-
NEG00497	7.94809e+06	7.88648e+06	7.09109e+06	6.93055e+06	5.78725e+06	6.85569e+06	3.6129e+06	4.09129e+06	4.10268e+06	4.68423e+06	5.97413e+06	6.16582e+06	7.08319e+06	4.77184e+06	-0.569853	0.00164213	0.0111703	1.07916		-	-	-	30.618	480.932	-	-	-	-
NEG00509	40978.9	57082.1	642.273	15408	351030	349808	1.23281e+07	1.37828e+07	1.20458e+07	1.00868e+07	1.02388e+07	6.62326e+06	135825	1.08509e+07	6.31993	1.00497e-06	4.59302e-05	2.55516		-	-	-	30.3497	236.02	-	-	-	-
NEG00513	1.10173e+07	6.43247e+06	1.22815e+07	9.19475e+06	9.29609e+06	6.79066e+06	2.95495e+06	2.0937e+06	1.88516e+06	1.6681e+06	3.06268e+06	3.19351e+06	9.1688e+06	2.47635e+06	-1.88852	4.37183e-05	0.000726568	1.99251		-	-	-	505.516	871.532	-	-	-	-
NEG00527	3.80045e+06	3.38476e+06	3.66551e+06	3.59558e+06	3.96814e+06	3.33286e+06	8.49142e+06	1.02789e+07	5.86155e+06	6.95968e+06	4.87796e+06	4.38026e+06	3.62455e+06	6.8083e+06	0.909493	0.00634282	0.0317141	1.20429		-	-	-	427.696	436.283	-	-	-	-
NEG00543	2.76345e+06	3.06679e+06	2.15613e+06	486448	2.15375e+06	1.70479e+06	1.04997e+07	1.16244e+07	5.64091e+06	4.7281e+06	8.57338e+06	7.77604e+06	2.05523e+06	8.14042e+06	1.98581	0.000364379	0.00341605	1.78848		-	-	-	62.4787	218.103	-	-	-	-
NEG00554	7.09151e+06	5.4974e+06	5.23795e+06	5.25412e+06	6.52372e+06	6.24334e+06	3.48569e+06	2.91613e+06	3.68146e+06	3.67113e+06	3.73925e+06	3.87707e+06	5.97468e+06	3.56179e+06	-0.746258	3.40037e-05	0.000602793	1.18301	3-hydroxyguanfacine glucuronide	-	-	-	34.0951	453.211	-	-	-	-
NEG00556	5.35174e+06	2.94829e+06	6.28168e+06	1.15355e+07	7.39377e+06	4.324e+06	5.5702e+06	3.32646e+06	3.27559e+06	793198	1.71356e+06	3.90919e+06	6.30584e+06	3.09803e+06	-1.02534	0.0448071	0.133872	1.16307		-	-	-	555.56	159.939	-	-	-	-
NEG00572	3.43435e+06	2.07387e+06	2.63868e+06	1.82376e+06	2.89433e+06	1.26797e+06	7.63399e+06	8.44707e+06	6.74941e+06	5.96072e+06	6.93014e+06	5.23059e+06	2.35549e+06	6.82532e+06	1.53487	1.35476e-05	0.000314498	1.612	4,5-Methylenedioxy-6-hydroxyaurone	-	-	-	477.462	281.239	-	-	-	-
NEG00575	1.21943e+06	1.89345e+06	1.00341e+06	1.30587e+06	1.39565e+06	1.51711e+06	8.23723e+06	9.81094e+06	9.42582e+06	7.22845e+06	1.07463e+07	6.0989e+06	1.38915e+06	8.59128e+06	2.62867	1.55106e-06	6.30118e-05	2.10686		-	-	-	30.617	126.003	-	-	-	-
NEG00580	1.43348e+06	1.47769e+06	1.03803e+06	674511	527285	791036	1.07656e+07	1.04643e+07	3.27562e+06	4.36598e+06	1.00931e+07	1.01933e+07	990338	8.193e+06	3.0484	0.00044046	0.00394802	1.93186		-	-	-	44.5508	306.155	-	-	-	-
NEG00583	2.89174e+06	2.48242e+06	2.44293e+06	1.88411e+06	3.1602e+06	2.68773e+06	8.70826e+06	8.62118e+06	8.16397e+06	6.49158e+06	3.08332e+06	2.63242e+06	2.59152e+06	6.28346e+06	1.27776	0.00918413	0.0414562	1.28375		-	-	-	401.224	599.319	-	-	-	-
NEG00586	3.60236e+06	2.60695e+06	3.28058e+06	2.78033e+06	3.49694e+06	2.74833e+06	4.74383e+06	5.98386e+06	5.81683e+06	5.05416e+06	6.06875e+06	4.40988e+06	3.08591e+06	5.34622e+06	0.792821	5.17727e-05	0.000820943	1.14826		-	-	-	458.984	481.312	-	-	-	-
NEG00593	2.74554e+06	3.3057e+06	3.83104e+06	2.71821e+06	3.50793e+06	3.11992e+06	6.22586e+06	7.76659e+06	6.8232e+06	5.00066e+06	5.06574e+06	3.14374e+06	3.20472e+06	5.67097e+06	0.823394	0.00495067	0.0258478	1.09031		-	-	-	31.9778	325.125	-	-	-	-
NEG00594	1.21498e+07	2.72839e+06	7.56435e+06	6.41414e+06	9.3393e+06	2.62911e+06	331226	321673	1.07568e+06	595431	5.1993e+06	4.48692e+06	6.80419e+06	2.0017e+06	-1.76519	0.0221568	0.0796176	1.44267		-	-	-	27.9341	266.967	-	-	-	-
NEG00600	2.74393e+06	4.34282e+06	2.55818e+06	2.71905e+06	4.34054e+06	4.02252e+06	8.33123e+06	7.60072e+06	8.44812e+06	6.12153e+06	6.52654e+06	5.67474e+06	3.45451e+06	7.11715e+06	1.04282	0.000108549	0.00136856	1.44131		-	-	-	517.224	888.567	-	-	-	-
NEG00602	9.28831e+06	3.80134e+06	5.81848e+06	5.50747e+06	6.6856e+06	2.79564e+06	1.1093e+06	907438	1.07153e+06	794589	5.51712e+06	4.61865e+06	5.64947e+06	2.33644e+06	-1.27381	0.0265678	0.0917482	1.18107		-	-	-	27.1464	429.02	-	-	-	-
NEG00603	2.65947e+06	1.64938e+06	2.87398e+06	2.25144e+06	2.89529e+06	1.57576e+06	7.85674e+06	7.34173e+06	4.65259e+06	7.14829e+06	3.74594e+06	3.61964e+06	2.31755e+06	5.72749e+06	1.3053	0.00204206	0.0130701	1.2991	rciclasine	-	-	-	495.009	306.252	-	-	-	-
NEG00607	1.40776e+06	1.41863e+06	1.39081e+06	1.4139e+06	9.19452e+06	1.17479e+06	8.15683e+06	8.90056e+06	5.1784e+06	5.5366e+06	5.71233e+06	4.97107e+06	2.66673e+06	6.4093e+06	1.26509	0.0294985	0.0977158	1.20449		-	-	-	146.569	87.045	-	-	-	-
NEG00612	2.97893e+06	3.43206e+06	2.56136e+06	2.78351e+06	2.93163e+06	2.95629e+06	5.16473e+06	6.98762e+06	6.47485e+06	6.45423e+06	6.25957e+06	5.43737e+06	2.94063e+06	6.12973e+06	1.0597	1.07029e-06	4.65753e-05	1.40756		-	-	-	89.8238	116.934	-	-	-	-
NEG00616	3.33359e+06	3.45459e+06	2.97593e+06	3.05339e+06	2.67117e+06	2.9044e+06	5.1612e+06	6.4588e+06	6.56922e+06	5.02455e+06	8.38143e+06	5.59251e+06	3.06551e+06	6.19795e+06	1.01566	0.000133913	0.00159888	1.34319		-	-	-	30.6147	286.976	-	-	-	-
NEG00617	3.99832e+06	4.09583e+06	5.76713e+06	5.73529e+06	6.58565e+06	7.30147e+06	2.77952e+06	2.69703e+06	2.43109e+06	2.28368e+06	2.54093e+06	2.60087e+06	5.58061e+06	2.55552e+06	-1.12681	0.000242772	0.00250038	1.29058		-	-	-	36.5018	267.109	-	-	-	-
NEG00619	5.62192e+06	5.63602e+06	5.12183e+06	5.52781e+06	4.21502e+06	5.01598e+06	2.60981e+06	2.64595e+06	3.05522e+06	2.82217e+06	3.87486e+06	4.01095e+06	5.18976e+06	3.16982e+06	-0.711266	0.000133924	0.00159888	1.06497		-	-	-	30.6153	510.942	-	-	-	-
NEG00628	2.66189e+06	1.95633e+06	2.766e+06	2.13083e+06	3.19968e+06	2.53692e+06	4.44487e+06	4.73731e+06	5.77795e+06	6.88732e+06	4.07773e+06	3.36309e+06	2.54194e+06	4.88138e+06	0.941358	0.00163337	0.0111626	1.11812	2,3,4,7,8,9,15,21,22,23,28-undecahydroxy-14-(hydroxymethyl)-12,27,31,34-tetraoxo-13,25,32,35-tetraoxaoctacyclo[14.13.3.3^{17,26}.0^{5,30}.0^{6,11}.0^{18,26}.0^{19,24}.0^{29,33}]pentatriaconta-1,3,5(30),6,8,10,19,21,23,28-decaene-20-carboxylic acid	-	-	-	503.453	769.501	-	-	-	-
NEG00644	1.77037e+06	1.6309e+06	2.48992e+06	2.1138e+06	1.82452e+06	1.88347e+06	4.98273e+06	5.69463e+06	5.52607e+06	5.09563e+06	6.983e+06	6.01852e+06	1.95216e+06	5.71676e+06	1.55012	3.83314e-07	2.49154e-05	1.52023		-	-	-	31.6879	118.051	-	-	-	-
NEG00655	2.24131e+06	2.2744e+06	2.64774e+06	2.35266e+06	3.26464e+06	3.46723e+06	4.96421e+06	5.24218e+06	4.8047e+06	4.4978e+06	4.588e+06	3.33212e+06	2.708e+06	4.5715e+06	0.755443	0.000317676	0.00307683	1.02068		-	-	-	30.8833	200.054	-	-	-	-
NEG00659	3.73614e+06	3.3397e+06	8.4625e+06	7.3945e+06	4.60585e+06	5.0969e+06	3.61784e+06	2.20821e+06	1.58833e+06	2.51852e+06	1.41705e+06	2.28007e+06	5.43927e+06	2.27167e+06	-1.25966	0.00544793	0.0279075	1.24728		-	-	-	505.999	869.554	-	-	-	-
NEG00663	1.84265e+06	2.48694e+06	2.50117e+06	1.90291e+06	2.88298e+06	2.47612e+06	5.52916e+06	6.42987e+06	6.23857e+06	5.30931e+06	3.33588e+06	2.48912e+06	2.3488e+06	4.88865e+06	1.05752	0.00377592	0.0211582	1.11984		-	-	-	31.1855	227.065	-	-	-	-
NEG00671	3.02839e+06	1.1177e+06	625786	572779	992633	743343	4.70927e+06	6.60435e+06	6.01051e+06	5.61082e+06	6.0402e+06	3.03962e+06	1.18011e+06	5.3358e+06	2.17679	7.76809e-05	0.00110299	1.55456		-	-	-	396.405	578.345	-	-	-	-
NEG00684	4.14716e+06	4.51823e+06	4.56995e+06	4.84362e+06	4.42224e+06	4.57097e+06	1.53144e+06	1.85947e+06	2.44965e+06	1.89119e+06	2.69183e+06	2.24939e+06	4.51203e+06	2.11216e+06	-1.09506	2.66509e-07	2.16539e-05	1.2042		-	-	-	32.2751	258.074	-	-	-	-
NEG00701	4.47024e+06	4.61188e+06	4.1383e+06	4.2409e+06	4.76325e+06	4.39483e+06	1.48658e+06	1.7842e+06	2.24708e+06	1.72059e+06	2.64261e+06	2.19799e+06	4.43657e+06	2.01317e+06	-1.13997	2.34752e-07	2.01956e-05	1.21085		-	-	-	31.9545	348.106	-	-	-	-
NEG00715	1.3579e+06	1.32861e+06	1.34825e+06	1.31728e+06	1.21607e+06	1.25953e+06	6.10618e+06	7.68354e+06	3.26413e+06	4.53962e+06	4.02353e+06	3.53815e+06	1.30461e+06	4.85919e+06	1.8971	0.000471622	0.00413022	1.36948		-	-	-	208.197	115.076	-	-	-	-
NEG00723	972821	745273	870438	336129	2.45828e+06	422598	9.40522e+06	9.5029e+06	4.16173e+06	3.75668e+06	2.18946e+06	2.13925e+06	967590	5.19254e+06	2.42397	0.0140806	0.0568594	1.31807		-	-	-	206.291	187.007	-	-	-	-
NEG00759	76097.1	77917	70246.2	642.273	20032.5	443709	4.3772e+06	5.14017e+06	4.90606e+06	4.57418e+06	7.27661e+06	5.14259e+06	114774	5.23613e+06	5.51163	3.28252e-07	2.34935e-05	1.78406		-	-	-	30.3497	379.982	-	-	-	-
NEG00786	880028	2.06265e+06	1.35327e+06	1.9016e+06	2.38022e+06	1.31458e+06	2.18134e+06	3.93146e+06	4.68567e+06	4.82598e+06	4.65103e+06	3.89866e+06	1.64872e+06	4.02902e+06	1.28908	0.000442921	0.00394802	1.16497		-	-	-	31.8417	130.051	-	-	-	-
NEG00787	1.44181e+06	1.32249e+06	1.75556e+06	1.10019e+06	1.49905e+06	1.26917e+06	5.60007e+06	8.02187e+06	5.54357e+06	3.92285e+06	2.69523e+06	2.00769e+06	1.39804e+06	4.63188e+06	1.72819	0.00511735	0.0264925	1.22704		-	-	-	33.0197	308.098	-	-	-	-
NEG00791	1.40488e+06	1.13808e+06	725108	461245	1.39231e+06	1.31577e+06	4.80325e+06	5.46453e+06	4.08091e+06	4.4041e+06	3.20629e+06	2.87185e+06	1.0729e+06	4.13849e+06	1.94759	3.11246e-05	0.000572575	1.33267		-	-	-	135.034	331.072	-	-	-	-
NEG00812	1.25006e+06	1.14012e+06	1.15631e+06	1.04393e+06	1.48376e+06	1.3204e+06	3.88834e+06	4.41194e+06	3.50505e+06	4.5146e+06	2.94425e+06	2.57718e+06	1.23243e+06	3.64023e+06	1.56252	2.313e-05	0.000466587	1.19297		-	-	-	473.157	465.317	-	-	-	-
NEG00817	4.12871e+06	3.82025e+06	3.74756e+06	3.6597e+06	4.27214e+06	4.14419e+06	931683	1.09032e+06	1.21783e+06	1.15914e+06	1.64454e+06	1.21441e+06	3.96209e+06	1.20965e+06	-1.71167	2.75288e-09	8.94687e-07	1.30536		-	-	-	33.5598	386.204	-	-	-	-
NEG00868	1.17687e+06	849239	610781	404466	1.08325e+06	973974	4.34906e+06	5.14211e+06	3.78388e+06	3.95081e+06	2.7034e+06	2.30196e+06	849763	3.7052e+06	2.12442	7.72017e-05	0.00110154	1.27281		-	-	-	135.249	357.068	-	-	-	-
NEG00881	301906	355380	341209	286731	174450	216517	5.55305e+06	6.21787e+06	3.19846e+06	3.4719e+06	3.44877e+06	3.11403e+06	279366	4.16735e+06	3.8989	3.62026e-05	0.000630313	1.48288		-	-	-	146.577	290.16	-	-	-	-
NEG00936	103204	26913.4	84109.9	58249.8	26426.6	47040.5	3.51116e+06	4.18702e+06	3.89158e+06	3.25997e+06	5.1594e+06	3.30026e+06	57657.4	3.8849e+06	6.07423	1.35239e-07	1.36405e-05	1.54457		-	-	-	30.3554	253.992	-	-	-	-
NEG00949	905258	874335	1.05304e+06	1.01962e+06	720319	1.00413e+06	2.39665e+06	2.62491e+06	2.90178e+06	2.49214e+06	3.8604e+06	3.31984e+06	929451	2.93262e+06	1.65774	6.85712e-06	0.000182337	1.09483		-	-	-	31.1541	246.038	-	-	-	-
NEG01031	539126	477139	269776	173659	441789	254747	4.45434e+06	4.47786e+06	3.96386e+06	3.4976e+06	503391	962160	359373	2.97654e+06	3.05008	0.0049484	0.0258478	1.10586		-	-	-	482.79	414.294	-	-	-	-
NEG01046	813850	652980	459058	270223	833359	772326	2.9915e+06	3.41666e+06	2.39857e+06	2.66281e+06	1.81827e+06	1.60572e+06	633633	2.48226e+06	1.96993	9.67099e-05	0.0012685	1.02101		-	-	-	135.053	303.05	-	-	-	-
NEG01058	265764	296282	973517	715404	350593	117585	2.61881e+06	2.90053e+06	2.90415e+06	2.39227e+06	2.93973e+06	2.36495e+06	453191	2.68674e+06	2.56767	1.29032e-07	1.34792e-05	1.17215	TEPP	-	-	-	34.3619	289.188	-	-	-	-
NEG01086	642.273	642.273	642.273	642.273	53631.2	117847	2.88106e+06	3.21085e+06	3.07741e+06	2.27926e+06	3.87143e+06	2.09801e+06	29007.9	2.903e+06	6.64495	7.61208e-07	3.83885e-05	1.33157		-	-	-	34.0944	350.113	-	-	-	-
NEG01096	2.106e+06	1.41724e+06	3.70672e+06	3.91384e+06	2.1388e+06	2.1105e+06	607155	418044	230380	433639	640403	859076	2.56552e+06	531449	-2.27125	0.000671557	0.00548688	1.05595		-	-	-	506.591	895.569	-	-	-	-
NEG01111	4.35875e+06	4.38814e+06	4.39953e+06	4.21593e+06	4.19411e+06	3.97996e+06	345870	372282	352504	307701	342995	69396.4	4.25607e+06	298458	-3.83392	3.00349e-13	8.78521e-10	1.57953	3,4-Dichloroaniline	-	-	-	146.762	161.009	-	-	-	-
NEG01116	642.273	642.273	642.273	642.273	642.273	51789.3	2.45897e+06	2.61232e+06	2.36783e+06	2.12415e+06	3.80674e+06	2.28511e+06	9166.78	2.60919e+06	8.15297	1.06113e-06	4.65753e-05	1.26523		-	-	-	30.6168	349.971	-	-	-	-
NEG01120	642.273	642.273	642.273	642.273	642.273	79583.4	1.98109e+06	2.46912e+06	2.11894e+06	2.20229e+06	3.26314e+06	2.34252e+06	13799.1	2.39618e+06	7.44002	1.68119e-07	1.58628e-05	1.21911	Dimethyl dialkyl ammonium chloride	-	-	-	30.3408	507.969	-	-	-	-
NEG01142	642.273	642.273	642.273	642.273	14816.3	16501.1	2.57388e+06	2.91982e+06	2.52856e+06	2.47776e+06	2.57104e+06	1.8737e+06	5647.75	2.49079e+06	8.78471	6.42916e-09	1.88053e-06	1.24972		-	-	-	30.0832	364.008	-	-	-	-
NEG01158	19237.6	642.273	642.273	19438.8	642.273	642.273	2.57774e+06	2.75829e+06	2.59784e+06	2.15479e+06	3.5899e+06	2.12053e+06	6874.25	2.63318e+06	8.58139	2.83112e-07	2.23812e-05	1.27688		-	-	-	30.7372	319.961	-	-	-	-
NEG01168	642.273	642.273	642.273	642.273	34136.2	35544.9	2.69729e+06	3.69182e+06	3.43214e+06	3.02128e+06	3.67036e+06	1.49246e+06	12041.7	3.00089e+06	7.96121	5.19684e-06	0.000151892	1.35433		-	-	-	30.9391	308.032	-	-	-	-
NEG01169	16002.4	642.273	642.273	642.273	64214.7	16159	2.04032e+06	2.3992e+06	3.32442e+06	2.2161e+06	3.64396e+06	2.14935e+06	16383.8	2.62889e+06	7.32604	2.79098e-06	9.95564e-05	1.26711		-	-	-	30.0825	259.94	-	-	-	-
NEG01176	642.273	642.273	642.273	642.273	36408.7	50942.4	1.98133e+06	2.31756e+06	2.13863e+06	1.95167e+06	3.21891e+06	2.23706e+06	14986.7	2.30753e+06	7.26652	2.98318e-07	2.29627e-05	1.19258		-	-	-	30.617	447.948	-	-	-	-
NEG01197	642.273	642.273	642.273	642.273	642.273	642.273	1.92756e+06	2.10733e+06	2.12792e+06	1.85116e+06	3.29982e+06	2.33882e+06	642.273	2.27544e+06	11.7907	1.00253e-06	4.59302e-05	1.18181		-	-	-	30.3507	477.959	-	-	-	-
NEG01206	3.30083e+06	3.57492e+06	3.02772e+06	891460	2.75377e+06	138137	20147.6	58456.7	642.273	7271.66	3216.47	9640.75	2.28114e+06	16562.6	-7.10568	0.00287396	0.0170169	1.05661		-	-	-	36.2341	401.129	-	-	-	-
NEG01207	256725	154868	62750.6	17196.2	264041	222209	3.20802e+06	4.47803e+06	2.05413e+06	2.85726e+06	1.18546e+06	962403	162965	2.45755e+06	3.91459	0.00177563	0.0117505	1.07448		-	-	-	135.583	535.153	-	-	-	-
NEG01212	181053	184598	194894	163550	78617.3	113386	2.88101e+06	3.30797e+06	1.69659e+06	1.86518e+06	1.85989e+06	1.65687e+06	152683	2.21125e+06	3.85625	3.05618e-05	0.000569384	1.08151		-	-	-	146.564	186.15	-	-	-	-
NEG01374	642.273	642.273	642.273	642.273	642.273	38381.5	1.50714e+06	1.88161e+06	1.58694e+06	1.51147e+06	2.5316e+06	1.84105e+06	6932.15	1.80997e+06	8.02845	4.96959e-07	2.96654e-05	1.05447		-	-	-	30.8819	417.938	-	-	-	-
NEG01407	15857.8	642.273	642.273	642.273	642.273	642.273	2.11457e+06	2.21709e+06	1.80469e+06	1.35907e+06	1.55224e+06	1.12544e+06	3178.2	1.69552e+06	9.0593	2.15613e-06	8.4089e-05	1.00521		-	-	-	30.3517	333.997	-	-	-	-
NEG00094	2.27655e+06	3.17983e+06	2.34592e+06	1.8392e+06	1.68157e+06	1.65181e+06	9.25311e+06	1.15663e+07	6.8225e+06	4.2454e+06	1.03278e+07	7.06208e+06	2.16248e+06	8.21287e+06	1.9252	0.000295805	0.00292308	1.80585	2-Aminoadenosine	-	-	-	58.6446	281.099	0.29952	-	-	-	-
NEG00122	1.85044e+08	1.16132e+08	1.53249e+08	1.06926e+08	1.61118e+08	7.79593e+07	4.34653e+08	4.70983e+08	3.65962e+08	3.31351e+08	3.77959e+08	2.95885e+08	1.33405e+08	3.79465e+08	1.50816	1.25714e-05	0.000298954	11.9498	Endothion	-	-	-	477.437	279.232	-	-	-	-
NEG00124	2.97018e+08	2.82499e+08	2.52418e+08	2.63849e+08	2.84404e+08	2.8518e+08	1.98402e+08	1.96925e+08	2.09838e+08	1.99797e+08	2.04062e+08	2.25689e+08	2.77562e+08	2.05785e+08	-0.431668	4.18064e-06	0.000130839	6.57461	L-Glutamyl 5-phosphate	-	-	-	34.3626	226.102	C03287	ko01100//Metabolic pathways;ko01110//Biosynthesis of secondary metabolites;ko01130//Biosynthesis of antibiotics;ko01230//Biosynthesis of amino acids;ko00330//Arginine and proline metabolism	Amino acid metabolism;Global and Overview	Metabolism
NEG00142	1.11636e+08	6.65615e+07	1.00908e+08	9.73065e+07	1.08634e+08	6.75079e+07	1.35485e+08	1.08734e+08	1.39228e+08	1.59531e+08	1.46864e+08	1.15365e+08	9.20923e+07	1.34201e+08	0.543245	0.00399091	0.0219013	4.55691	7-Methylinosine	-	-	-	513.005	282.251	-	-	-	-
NEG00178	4.98115e+07	3.35976e+07	3.612e+07	3.15534e+07	4.96558e+07	2.5339e+07	6.49721e+07	5.97474e+07	5.46677e+07	5.84165e+07	5.33886e+07	4.09389e+07	3.76796e+07	5.53552e+07	0.554938	0.00730723	0.0348673	2.84362	Nifurthiazole	-	-	-	460.054	253.217	-	-	-	-
NEG00200	4.1569e+07	3.99386e+07	3.54663e+07	3.60924e+07	3.92703e+07	4.03096e+07	2.78458e+07	2.69708e+07	2.94668e+07	2.91443e+07	2.87944e+07	3.16722e+07	3.87744e+07	2.89824e+07	-0.419927	9.47359e-06	0.000238881	2.40504	L-Glutamyl 5-phosphate	-	-	-	34.3646	226.096	C03287	ko01100//Metabolic pathways;ko01110//Biosynthesis of secondary metabolites;ko01130//Biosynthesis of antibiotics;ko01230//Biosynthesis of amino acids;ko00330//Arginine and proline metabolism	Amino acid metabolism;Global and Overview	Metabolism
NEG00218	2.69402e+07	3.52434e+07	2.81264e+07	2.93997e+07	2.82204e+07	2.81404e+07	2.4899e+07	2.27761e+07	2.4739e+07	1.91045e+07	9.84035e+06	2.12705e+07	2.93451e+07	2.04383e+07	-0.521847	0.00654269	0.0322205	2.08223	Oxaliplatin	-	-	-	518.358	394.262	-	-	-	-
NEG00268	1.40032e+07	9.94975e+06	1.29968e+07	8.30967e+06	1.39085e+07	7.01598e+06	2.6103e+07	3.00243e+07	2.07907e+07	2.20374e+07	1.76149e+07	1.42619e+07	1.10307e+07	2.18054e+07	0.983165	0.0021464	0.0136187	2.30514	Convicine	-	-	-	469.968	304.236	-	-	-	-
NEG00269	1.66044e+07	9.76186e+06	1.19099e+07	8.02326e+06	1.40363e+07	6.21679e+06	2.08881e+07	2.35248e+07	2.08179e+07	1.93362e+07	1.90969e+07	1.52727e+07	1.10921e+07	1.98228e+07	0.837629	0.00110996	0.00819856	2.11491	2-hydroxy-3-[4-hydroxy-3-(sulfooxy)phenyl]propanoic acid	-	-	-	444.811	277.217	-	-	-	-
NEG00403	8.39468e+06	5.43488e+06	6.10032e+06	5.32856e+06	8.19721e+06	4.24732e+06	1.10785e+07	9.96894e+06	9.2079e+06	1.00203e+07	8.78642e+06	6.66678e+06	6.28383e+06	9.28814e+06	0.563747	0.00837755	0.0386504	1.16546	2-Amino-4-hydroxy-6-(D-erythro-1,2,3-trihydroxypropyl)-7,8-dihydropteridine	-	-	-	460.055	254.22	C04874	ko01100//Metabolic pathways;ko00790//Folate biosynthesis	Global and Overview;Metabolism of cofactors and vitamins	Metabolism
NEG00553	2.44423e+06	2.67206e+06	4.46252e+06	3.97037e+06	1.984e+06	1.97998e+06	7.50812e+06	7.43669e+06	4.58585e+06	6.31122e+06	7.81261e+06	7.88117e+06	2.91886e+06	6.92261e+06	1.24591	0.000145375	0.00168739	1.47675	Se-Methyl-L-selenocysteine	-	-	-	32.2217	181.071	C05689	ko00450//Selenocompound metabolism	Metabolism of other amino acids	Metabolism
NEG00727	4.50617e+06	5.09922e+06	4.98851e+06	5.33265e+06	5.204e+06	5.82151e+06	747589	1.05274e+06	1.41149e+06	874270	1.7804e+06	1.17154e+06	5.15868e+06	1.173e+06	-2.13679	1.01831e-08	2.48212e-06	1.56567	dehydrofelodipine	-	-	-	32.2221	381.224	-	-	-	-
NEG00807	37612.8	17571.1	642.273	642.273	42416.1	30631.2	6.63799e+06	7.22521e+06	6.42354e+06	5.24244e+06	5.12098e+06	3.14291e+06	21585.9	5.63218e+06	8.02746	2.91391e-06	0.00010246	1.83829	Dichloran	-	-	-	30.6172	206.01	-	-	-	-
NEG00914	383111	358755	221293	169692	315964	301474	3.71609e+06	4.25909e+06	3.33052e+06	3.88925e+06	3.64857e+06	4.06551e+06	291715	3.81817e+06	3.71025	1.92793e-10	1.12784e-07	1.48475	(S)-2,3-Dihydro-3,5-dihydroxy-2-oxo-3-indoleacetic acid 5-glucoside	-	-	-	490.006	384.311	-	-	-	-
